# Supplementary material for: Morphological and Transcriptomic Analysis of a Beetle Chemosensory System Reveals a Gnathal Olfactory Center
Source: BMC Biol. 2016 Oct 17;14:90. doi: 10.1186/s12915-016-0304-z (PMC5067906; doi:10.1186/s12915-016-0304-z)
Supplement: Additional file 8: Table S1. — Summary of the RNAseq data. In column (A) the gene name of the GRs according to [81], the ORs from [115], the SNMPs modified after [116, 117], the T. castaneum orthologous of D. melanogaster genes named after candidates obtained from [46], the GSTs named after [148], the CYPs named after [150] and the remaining ODE candidates de novo named according to their chromosomal localization (Additional file 15: Figure S11). Column B shows the sequences of the ORF based on published annotations or existing gene models, but modified if necessary. Confirmed gene models are highlighted in grey, modified ones are highlighted in yellow, only partially covered but expressed ones are highlighted in orange, genes with low and scattered coverage are highlighted in red, and not highlighted sequences were not manually checked. Columns C–I show the average RPKM values of antennae, mouthparts (piece of the head capsule anterior of the antennae), legs, head (without antennae but including mouthparts), and remaining body of sex-separated adult animals. Columns J–Q show the results of the statistical analysis conducted in R [215] with the DESeq package (version 1.12.0) [216] (from Bioconductor [217], based on five antenna samples and two replicates for the other adult tissues in comparison to body. Columns P–AB show the individual RPKM values of the biological replicates. (XLSX 677 kb) [file 12915_2016_304_MOESM8_ESM.xlsx]

## Sheet: Tabelle1
	Sequence	average RPKM					Statistical analysis compared to body								RPKM individual biological samples
gene		Antenna	Mouthparts	Leg	Head	Body	Ant FC	Ant pval adj	Head FC	Head pval adj	Mouth FC	Mouth pval adj	Leg FC	Leg pval adj	Female Antennae 1	Female Antennae 2	Female Antennae 3	Male Antennae 1	Male Antennae 3	Female Mouthparts	Male Mouthparts	unsexed Mouthparts	Female Legs	Male Legs	Female Heads	Male Heads	Female Bodies	Male Bodies
TcasGR1	ATGAGAAATGACCATGGGTCCAACACCCATCTGCATCCAGACGATGCTATTAGAAGGGCCAAAATCGTAAAAGTTGCCGCCTCGCCAACAAGTGCAAACCCGGACGAAGAACCGGACCCGGAGTTATTAGACCGCTATGACAATTTTTACCAAACAACGAAGAGCCTCCTGGTGCTGTTCCAGATCATGGGGGTGATGCCCATCGAACGCTCCGGGAAAGGCCGAACCACGTTCAGGTGGCTTTCGTCAACCTCCATTTATGCCTACTTCATCTTCGGCGCTGAGACGATTTTCGTCACAATGGTCTTCAAGGAGAGATTATACTTAATCCTCCGTCCGGGCAAGAGATTCGATGAATACATTTACGGCATAATTTTTTTGAGCATTTTAATCCCGCAT…	0.0776038	0.532625	0.0173168	0.265742	0.105092	0.64142	0.777978	2.54942	0.788733	3.51991	0.605565	0.214651	0.673883	0	0.131083	0.0809651	0.0532885	0.122682	0.251101	0.500486	0.846289	0	0.0346335	0.306862	0.224623	0.0662345	0.14395
TcasGR2	ATGGAAATAAGCGACTTGGCCCAACTTTACGGAAACGAATTACACATTAAACAAATTTCAAAATGGCTGAGAGGCAGTGCAAGGGCACAAGAAATACAAAAACGGTCTGAATTGGACTCGAAAGATGGCCATGTGATTGATGAACATGACCAGTTTTTTCGCGACCATAAATTACTCCTTGTCTTGTTCCGGGTTTTGGGGGTAATGCCTATTCAGAGGGGCGAAATTGGTAGAATTACGTTCGGTTGGACAAGCATTCCCATGCTCTACGCCTATGTATTTTACGTGGTGACCACCGTTCTTGTGGTTTTAGTTGGCTATGAAAGATTTGACATACTACTCAACAAGAGTAAAAAGTTCGACGAGTATATTTATTCGATTATTTTTATTATTTATTTA…	10.1213	1.9607	0.552272	0.695964	0.872436	10.5924	0.00115825	0.813189	0.952294	2.80959	0.422608	0.837993	0.940479	14.8108	8.15522	9.29534	9.8631	8.48187	2.94672	1.94954	0.985837	0.512826	0.591717	0.926751	0.465176	0.720124	1.02475
TcasGR3	ATGTACCACCAAGACCAAGCCGTAAGCATCCTTGGCGAAGCCATCCCGAAACGAAGGAGTGTTTTCCTGGAAAGTGGTGTAAACAGTGCCGATTCGTTCAAAGCCTCCAAAGTCGGGCCTGCACCCCCGATCAAATTCATCAACAAATCGTCAACAGACAAATTCGGAAATGGAGCGATTTACGAAGTCCTCAAACCGATCTATGCCCTAATGAGGATTGTGGGAATTTTCCCGATTAAAAACACCGAACCTGGGATGTTCCGAGTGGCGCCGGAGTTATTGGGGTACTCGGTGGTGGTGTTTGTGGTGGTTATGGGGTACATTGGGTTTATTGAGTGGGACAAAGTTGAAATAGTGCGCTCGCAAGAAGGCCGGTTTGAAGAAGCAGTGATTGATTAT…	1.0633	0.495658	0.134833	0.184436	0.16414	5.90059	0.028953	1.16462	0.977044	3.75202	0.337711	1.10688	1	0.446613	1.08391	1.47085	0.640925	1.67419	0.559279	0.644954	0.282742	0.182883	0.0867819	0.256303	0.112568	0.165965	0.162314
TcasGR4	ATGTTAAACAATTCAGCTCAAAGAATAAATAATTTTTTTAAGTTAATACTGTCTCTGGGCTGTTTTTTGGGGTTTTTTCCAAGCTTCCAGATGTCTTTTGCATGGAAATCCTGGACTACATTTTATACAATTTTTATCACTAGTCTTTCTGTGATCTATAACTTTATACCAATTCTATGGGTTGTTAACTACCATCAGCAAAATATTTCATTTGAAGATGTTGAAATTATCATTCATTCTGCAGCTGTAGTTTTTAATTTTTTCATATTGTTTGGATTAGCTAAAAACTGGAACAAAATAATTGACGAATGGCACAATATGGATACAACATTAAACAAAAATTTCAGTTACCCCAAACACCTCAAATTACTTGTAACCGCCTTGACAACACTATTTTTA…	2.773	0.437333	0	0.106772	0.0289232	90.5343	0.0018656	3.86904	0.714258	20.269	0.140751	0	0.934818	1.56338	2.38609	4.4672	1.68871	3.75962	0.59996	0.512494	0.199545	0	0	0.188121	0.0254224	0.0374815	0.020365
TcasGR5	ATGGTGTTTGCCGAGCTCTGGAAAAAAATCCGGAACCGCGGCACGCCGCCCAAATTCGAATTACCAACCACGCACAACTGTCTGAAAAAAGTGCTGCTCCTGTCCCAAATCGTGGGCGTATTTCCCCTAAACCACCTGAACGAAGAACCGGAAAAACTCCACTTCACTTTCAAATCCTGGAAAGTGTTGTACACAAGCCTCACGTCCTTCGGGTACCTCTTCTGTGCGTCGCTTTCATTTTACAAAGCTTTCAAAATTGGGATTTTGCTGAACCAGCTGATCACTCCGCTCTTTTTCTTTCATTCGTTCATGACTTCGGTGTTATTCAGCCAAGTGGCGTCCCGATGGCCCCTCTTTCTAAATGAGTGGACAAAAATCGAGATCAACTTACTCAAGCAT…	1.65249	2.3221	0	0.387772	0.0936527	16.9924	2.28511e-05	4.60488	0.149765	31.3057	7.94623e-06	0	0.25594	1.16386	1.52535	2.06391	1.56584	1.94348	2.27027	3.20822	1.4878	0	0	0.346803	0.428741	0.133077	0.0542288
TcasGR6	ATGTTTGAGGCTAACTTACCGCAATTCCAATTCCAAAGGGATATTCAAGGCATTATTTTTCTTGCCCAAATTTTTGGGCTCTTGCCTGTTAGACTTGGCGATAAATTAGACGAAGTATTTTTTTCATGGCGTTCGAAACGAGTGGCAATGTCGTTAATTGTAATTCTGGGGTCGAGTTTTTTAATGTTCACTTCTTTGTACACAAATATTTATCTCGGCTTCAACTTGCACCGTTTAAGCAGCTTTATTTTTAACGCAAACAGCGCGATTGAAGGAATCATATTTTTCAATTTGGCCAAAAGTTGGCCACAACTCATTGAGAAATGGAGTCGTGTGGAAATGGCGCTTGATAATTGGAAAAATGACAAGTCTTTGAAAAGAAAATTTTATTTAACAATT…	0.368887	0.309884	0	0.0282023	0	Inf	0.0299008	Inf	0.829659	Inf	0.0390002	NA	NA	0.418595	0.359162	0.380297	0.453667	0.232714	0.425906	0.503744	0	0	0	0.030028	0.0263766	0	0
TcasGR7	ATGCGTTTAATAAGAAAGATGAAATCAGATTTAGTTCTCACTATCGAAGCTTCAGATGCTGTTTTAGCGTATCCTCAACCCAGCTTCCACCAAACATTCTCGTTTGTTGTAATTTTCGGCCAGTTTTTCGGCATTATGCCTCTGCATGGAGTCAGCAGAAAAAACGTGCAAGAAATCCGACTGGAGTGGAAATCATTTCGATTTGTTTATGCCGTCTACAATATCTTTGGCGCTTTTGTTATGGGACTTTTCTGTATTTTGAAATTTGCGTTGGATGGGCTGATGTTAGACAAGACAGCGACGATGTCCTTTTACGTCCTCAATTTTTTTGGAAGCATCCAATTTATCATAATTAGCAAACATTGGGTGACCATTATGAAGGAATGGTCTTTTATGGAA…	0.475133	0.360421	0	0.110014	0.627244	0.728385	0.812131	0.195707	0.223328	0.729722	0.941374	0	0.00274328	0.463587	0.443224	0.652817	0.374222	0.441817	0.464427	0.39672	0.220116	0	0	0.0798132	0.140216	0.861363	0.393126
TcasGR8	ATGACCACAACAACGCATTCTTCCTTGAGATTTATCCTAATTGCGGCCCAAATTTTCGGCATGTTTCCTGTTTCTGGCGTGGCAAAAAAGGACCCCACTTTTTTAAAATTCAAATGGACTTCGAAACGGACGATTTATTCCATAATCTTTGCGCTTGCTGCAGTGGTAAATACTATCATTTTTCTCGTACATAGGGTGAGTTTGGGACGGCTTAAGTTCGCAGACTGGGTTACACTCGTATTTTTCTCAGTGACTTTCCTCATAGTTGTTTTACTATTACAAATTGCAAAACACTGGCCTTCACTTATGAAGAAGTGGACACAGGTAGACGAGGCTATGTCCGGGTACGGCTTTCCTCCGAAATTGGAGAGGAAACTACGGATAATTTTTGCAATCACT…	0.00491984	0.0533039	0	0	0.192908	0.023196	0.112183	0	0.550984	0.218083	0.837054	0	0.579061	0	0.0245992	0	0	0	0	0.0805041	0.0794076	0	0	0	0	0.223733	0.162082
TcasGR9	ATGAAGGAAAACACCACTCAAAACTGCCTCTACTTCATGCTTGTTTTTGCCCAATGTTTCGGCATGTTACCAGTAACCGGAATAAGTGAAGAAAATTGCAAGAATTTAAAATTCAAATGGTCGTCCAAACGAACGTTTTATTCGCTCACTTTCGCGTTGGTTGCCACAGCAAATACGGTTTTTTTTCTCATAAAAATGATCCGCGGAAAGAGGAATGAATTCCAAGAGTGGGTTGCATTATTATTCTTCTTCGTTACTGTAATAACAGTGGTGATCTTCCTAGATGTGGCCAAAAAGTGGCCGCAACTTATGAAAAAATGGACAGAGGTGGATACAGCCATGAATTCTTACGGCTTTCCGATTGCTTTATCAAAGAAATTAAAAACAACGACCTTACTA…	1.65774	2.32535	0	0.131177	0	Inf	4.5323e-08	Inf	0.0627328	Inf	4.75284e-08	NA	NA	1.90166	1.80341	2.17095	1.07725	1.33542	2.50672	2.48923	1.9801	0	0	0.186674	0.0756805	0	0
TcasGR10	ATGAGAGTGCAGCCTTCAAACACACCACCCGAAAAGTCGCAACTTTCGACCGCCGACACCGCAAATCTCATCAATAAATCGTTGGGGAAACACAATTTGCAAAAATCCTTCGCTAAAGTTGTCATCCTGGCCCAGATTTTTGGATTTTTCCCGGCTCAGGGAATTCTGGGCCGCGATTTCCGCGCAATTCACTTCACATGGGCCTCGGCACGAGTCGGTTACACGATTGTGACCATTTTGGGGGCGACTTTCGTCACAGTGTTGCAACTGCATAAAATTTTTGCCAAAGGTTTGAACGTGATTGAGGCCAATCGCTTGTTTTTCTACTGCTCGGGGCTGGCTTCTGGTTATTTGTACTTGAAATTAGCCATGAAGTGGCCCCGGTTTATGAAAGATTGG…	0.866068	3.27832	0.371069	3.11518	0.432968	1.83338	0.494688	7.46924	0.0051077	8.79017	0.00205645	1.13794	1	0.726214	0.756626	0.711316	1.42485	0.711337	4.1492	3.42292	2.26284	0.371721	0.370418	3.25595	2.97442	0.371067	0.494869
TcasGR11	ATGTTCAAGTCACCCACAAATATGGAAAAGTCGACGAAAATATTTCCCGTTCCGGGAGACAAAAACTTGCACAAGTCTTACAGCAAAATGTTGATTCTTGCGCAGATTTTCGGCTTTTTCCCAGTACAGGGCGTCCGAGGCCCGGATTTCCGCTCCCTACGTTTTTCCTGGAAGTCGGCCCGAGTTGTATACGCACTTTTTACTCTACTTGGAACGTTCCTCATTTCTGGCTTTCAAATGCAAAAAATCGCCACCAAAGGCCTAGACTTATTGGAAGCCAATCGCTTGTTCTTTTTTCTGACCGGAGTTATGGCCTCACTTTTGTTCCTAAATCTGGCCAAAAGGTGGCCAAAGTTTGTGAAAGATTGGTGTGTGGTTGACGCGACTTTTGCCAGTTAT…	0.251696	0.383912	0	0.0500927	0.0172683	14.9767	0.107876	3.41931	0.818231	34.4825	0.0553899	0	1	0.139407	0.31897	0.369403	0.194503	0.236197	0.494629	0.546789	0.11032	0	0	0.0533355	0.0468498	0.0345365	0
TcasGR12	ATGAAGAAAAATTCAAAATACGTCCAAAACTGTATTTTCTATGCTATGAAACGGCCGCTTCTTGTGGCCCAAATTTTTGGCTATTTTCCACTGTACGGCACTAATTCTGACCCAACCTGTTTGAAGTTCAAATGGATTTCGTTCAAAACCACGTATTCAGTGTTCACCTTATTTGTGACTTTTTTCATTGCTGTTTGCCAACTCCACAAGATGATTGCGGTTGAAATGAATATTTTGCAGATGAATTATTTTGTGTTTCTGTTGTGCTCGATTTTGGTCAATATTGCATTTATCAAACTTGCCACAGAATGGCCACAGTTGATGAAAGCGTGGCTTAAAATTGAACTTTTGGTGGGAAATCTTGGGATGAGGAGGAATTTTAGGAAAAAACTTGACTTT…	0.0749784	0.566989	0	0.090925	0.0536849	1.35754	1	1.90059	0.953597	14.5477	0.130689	0	0.689258	0.14041	0	0.0531515	0.111944	0.0693864	0.527492	0.951248	0.222227	0	0	0.0402894	0.141561	0.06957	0.0377997
TcasGR13	ATGAAAAATATTATTTCACACAATACGGAGAATACAATTCATTCTTCCCTGAAATTTTCCCTAAAGATACTTCACATATTTGGGTTGTTTCCTGTAAGTGGATTGTCTGGACCTGACTACAAATCTCTGAAATTTTCGTGGCGCTCCTTCAAATTTTTATACTCCCTCTGTTTTTTCTGCATTCTTTGTTTATTTGTGTTGACACTGTTGTATAACGTCTTTTTCGTGAAAGAAGCAACACAGGAAATAACTAATGTTTTATTTTATCTGTCGGCTGCTGCAACCAATGCTGTGTTTCTTCAATTGGCAAAAAACTGGTCGAGATTTATACACGAATGGCACTGTGTAGAAGTAATCATGGGCTCGGTTGCAATTAATCACAGTTTGAAAAAAAGATTA…	0.702516	1.19925	0	0.179505	0.0178637	39.9751	0.000861122	11.6026	0.157099	83.6037	0.000675923	0	1	0.0961428	1.08418	0.917139	0.488653	0.926462	0.963171	1.64551	0.989074	0	0	0.26208	0.0969307	0.0357275	0
TcasGR14	ATGATCTCTATcCCATTCACTTTCGCTGCAAAGACACGGCCTAAGCCAAAATCTCCACAACATGAGAAAGAAAACGTGCATAAATCGCTCAAATCCATTATTGTCATAGCGCAGATTTTTGGCTATTTTCCAGTCCAGGGCGTTTTAAGCAACGAGCCCATTTTCCTGAACTTTAGCTGGTTTTCACTACGTGTGGTTTCATCCCTAGTTACAATTATCACCGGAGTTGTGATCGTTTTTGGCCACATTAGACTTATGGCCGTTGGTGGCGGTTACAGCCAATTTGAAATGAATGGGATAATTTTCTACGCTTGTGGCACACTTTCGTGCATTTTTTTCCTGAAATTGTCGATGGAATGGCAGTCAATCATGCTGAAGTGGCAGGAAGTCGATCTCAAA…	0.0379315	0.687764	0	0.108979	0	Inf	0.495444	Inf	0.304022	Inf	0.00940507	NA	NA	0	0.0225155	0.052151	0.0274593	0.0875318	0.891358	0.663164	0.508769	0	0	0.079062	0.138896	0	0
TcasGR15	ATGGCCATTACGGTTGTTGCACCACAGTCAAAAACGAAACCTTTCACTCAAAAAACAGTCTATTACACTCTGAATTTTTTCTTTGTGCTGCTCTTATTCTCAGGATATCTTCCTGTGCAAGGACTCTTCGCGAGTCCAATCCACCTAAAGTTCAAGTACTTCAGTCGGGAGTTTTTTTACTCACTTTACATAATTGTGGTGGCTTGCATTATGCATTTTCTCCGACTGTACCACTATTTTACCATTAAAAATGATAAAATCACTTTACGCGAATTAATTTTCATGTGCACTGCTTTCCTATCCCTTGTGTTTTTCTTACAACTAGCCAGAAAATGGCCCAGACTTATCCAAAAGTGGTGCCACCTCGACGAAAAGTTTAATGTTACCTACTCCTACCCC…	1.99736	2.2691	0	0.149818	0.110728	18.5364	8.48688e-06	1.57286	0.768107	26.6314	1.78401e-05	0	0.336119	1.2912	1.98443	2.80859	1.58869	2.31389	2.3943	2.7624	1.65059	0	0	0.199499	0.100137	0.221456	0
TcasGR16	ATGCAATCGTCAGAAGACGGAGACCACATTCAAAATTCCTTAAAACTCTTGATAAAAATCGGCAAAGTATGGGGTTTTTTCCCATTAATAAATTCATCAAATGAACAAGTGAGCTTCAAGTTTAGGTCCTGTTGCTTCATTTATTCGCTTTTCGTTTGGACTGTTCTATTTTATATTTTACTTATGGCCGTATATTCCTGCTGCGTAATGCCCAATTTTTTTAGATACAATTTTGTGCATGTTATGTACAGCTCAAATTTATTTTGTCTCTTCACAATTTACCTCCGACTTGCTAAAAAGTGGCCTGATATTATTACATATTGGAAACGAGTCGATCAAGCTATGGAACCTAAGTATGGCTATCCGAAAAATCTTACAAGAAAGGTGAAACGTATCGTA…	0.031846	0.296454	0	0.0672027	0.0386809	0.852211	1	1.94891	0.869571	5.8335	0.671188	0	0.934818	0	0.0255176	0.0118209	0.0778012	0.0440901	0.228111	0.167019	0.494233	0	0	0.134405	0	0.0773618	0
TcasGR17	ATGAAGAAGATTCGAATAGATAACAGCAGAAATCAAAGAAAAACGCCCCGAAAAAAGCGACCACAACTAATAAATGCGTTGCTATTGTTGATGAAAAGCGGAAAATATTTAGGTATATTTCCCCTAAAACGCGTAACCAGTTTCGAAGAAAAATATATAGACTTCAAATCTTGCGTATTTATTTATTCCTCCTTAGTCTGGATTTTGAATTTTGTGGTTGTCTTGCTAACACTAAGTGACTGGGTTTACACAAATTTCAGCGTAGATAAATTTGTATCTTTGGTTTTTAACTCGGAAATATTTTTCTCACTAACTCTCTTCATATACCTGGCCAACAACTGGCACTTTGTGATGTCTTTCTGGAACCAAGTTGACCAAAAAATGGAGTACAAATATAAC…	0.164006	0.196133	0	0	0	Inf	0.242732	NA	NA	Inf	0.247549	NA	NA	0.100087	0.122681	0.295523	0.0897706	0.211972	0.188004	0.321191	0.079204	0	0	0	0	0	0
TcasGR18	ATGAAAGCTCCACAATCTGGGCTGCTCTTGATACAGCCCCAAAACAATTTTCACAAATCTTTGCGATTCCTGTTCGTAATCGCACAAGTATTTGGGTATTTTCCGGTACAGGGTGTTTCCGAAGAAAAAGTGACTGGGATCAGTTTCACTTGGTTTTCCCTGCGTGTGTTATCGTCACTATTAACAGCGTTTTTGGGTATTGTGGTGATTTTTGCCCAAATTAGATTCATGAAACTTATCACAGGCTATGAGCAAGCACAGATGAATGCGATCGTTTTTTACGGTTCTGGGACTTTGTCCAGTTTTCTCTTTATAAAACTAGCCAGAGATTGGCACGAAATTATGACCAAGTGGAACCAACTAGACAAAGCTTTGATATCACACGGTTGGCCTAAAGGC…	0.0271993	0.582607	0.0276444	0.0731148	0.00954146	2.42987	1	7.55138	0.79244	59.1023	0.0639374	3.51308	1	0.0945133	0	0.0214665	0	0.0200167	0.769313	0.454955	0.523552	0.0552888	0	0.0271197	0.11911	0	0.0190829
TcasGR19	ATGATTTTGTTTCCAAGACACACAGAAATGGACAACACTCAAAAGTGGTCCAACTCCTTTAAATACGTATTTTTCCTCGCACAATGTTTGGCGTTATTGCCAGTTAATGGCAAACACCAGATTTATTCCAAATGGAAATCGCTTCACATTCTCTACAGTCTATTTGTTATTTTTGTAACGTCCATATTACTAATTTTTCAAATCGTTTTTGCAGTAACTCATGAATTTGATAGAAATGTCTTGAGTTCAATAATGATGAAAATTTACAGCATTTGTGCGCTATTTTTAAATATTAGATTAGGTTCGAGATGGCAAAAAATTCACAAACAGTGGAATCAAGTCGATTGTGTCATGGATAGGCGTTATGGCCAATTAAAAAAAATCAATCTTAGAATAATC…	2.13691	1.11296	0.0988639	0.233739	0.0480364	44.0598	1.09759e-06	5.44047	0.187854	26.873	0.000298827	2.96035	0.554466	2.03302	1.64469	2.30877	2.93274	1.76533	1.17747	1.1961	0.965299	0.0594642	0.138263	0.262511	0.204968	0.0755487	0.0205241
TcasGR20	ATGAGTGCAATGTCGACGGTTATAGTGTCAGGGGAAATGTTTGATTTGTTCTCACCGGTGCTCTATTTGAGTCGCATTTTCTGTCTTCAACCCCTGAAGTGGATTAAGACTGACTATAGCTACGTCATCTCAAAATCAGGACCCTATATGGCTTACAGCATCTTAACAAGCCTGTTTCTTATCACAGCAAGCATTTATGGCCTGACCCAGGTCTACTCAATGGAAGCCGTCTACTTGATCCGCTTAAGCAGCAACACCGACCGTTTCGTCACTTTTTCCGACGTGGTTGTTGTCCTAATCCCTTGCATAATCGGCGTGCCTATCGCCTCGCACAACATTGAGAAAACAATCAAATATTTCAGTTTTTTGCGCCAATTTGACTGCTGTCTCCAAAAACAA…	1.17145	1.73213	0.766932	0.492477	0.476843	2.34522	0.224149	1.14093	0.982797	4.47033	0.064414	2.25463	0.405703	0.624928	1.03704	1.38663	1.32224	1.48641	1.80595	2.21115	1.17928	0.56242	0.971444	0.427603	0.557352	0.643094	0.310591
TcasGR21	ATGACTATCACCATATCTAAAGAACTATTCCATGTGTTATCTCCCGTTTTATATCTAAGTAGATTTTTTTGCTTACAACCACTAAAATGGACGAAAACTTCTGCCGGGAATTACATAATTACGAAGTCGCGTTTTTATACGATTTATACGTTAGCTGCAAGCTGTCTTTTAGTAATAACAAGCATCACTGGCTTATCACAAGTGTATCAATTGGACGTAATTTATTTAGTTCGTCTTGGAGACACGACGCGACGTTTCGTCACTTATTCAGACATCGTGGTTGTTCTTTTGCCTTGTGTAATAGGCCCGGTTTTTGCTTTATTCAAAACCAACCAAACTATCAACTATTTAAGTCATTTGAAACAATTCGATTCTCTCCAAAACCAACCAACAAAATCA…	26.8142	0.686979	0.0602487	0.347444	2.07502	12.981	0.294046	0.188619	0.815656	0.428563	0.915056	0.0431048	0.322216	8.70283	39.2484	44.8196	8.48321	32.8167	0.580381	0.991539	0.489017	0.120497	0	0.591053	0.103836	3.94209	0.207948
TcasGR23	ATGACTATCACCATATCTAAAACACTATTTCATGTGTTATCGCCCGTTTTACATCTTAGTAGGCTTTTCTGCTTGCTATCAGTAAAATGGACGAAAACTTCTTGTGGGAATTACAAAATTACGAAGTCGCGTTTTTATACGATTTATACGTTAGCTACAAGCTGTCTTTTAGTAACAACAAGCATCTATGGCTTATCACAAGTGTATCAATTGGAAGTAGTTTATTTAATTCGACTTGGAGACACCACGCGACGTTTCGTCACTTTCTCAGACATTGTGGTTGTCCTTTCACCTTGCGTTACAGGGCCGGCTTTTGCTTTATTTAAAACCAACCAAACAATCACCTATTTAAGTCACTTGAAACAATTCGATTCTCTCTTCAACCAACCAAAAAAATCA…	1.58654	0.180729	0.015102	0.0592616	0.125547	12.6448	0.182996	0.519201	1	1.87236	0.853269	0.1772	0.742327	0.877749	2.30367	2.61514	0.463102	1.67306	0.226301	0.193309	0.122578	0.0302041	0	0.118523	0	0.230244	0.0208499
TcasGR24	ATGCATCGAACGGAAATTCCTGTCACTTCCGACCTTTACCACGTCCTGCAACCGTTCATTTTCGTCACTCGCGCCTTCGGCTTCATGCCAATAGCTGCCTCAAAAAAGGGGGCCCACTACGTGGTCTATCTCTCCCGCGTTTACACTGCTTACAGCTACGCCCTGGGCAGTTTCATGATGTTCTGGTCACTTGGGGGCCTCCATGAGGACTTCCATGCCAGCAATTCGGTTCGAATGAGCAACTCGACTGTGAAATACGTGACTTTGATTGATTTGGGCGAGGTAATGGTCACGGTTTTTGTCGGGATTGTGGTCACGCCGTTCAAAATCAAGCACTTGTGGCGGCTTTTGGCCAGTTTTCACAAAATCGACGCCATGGTGGCGCCGAAAAAGGCGCAA…	4.02486	1.78474	0	0.30565	0.0351219	119.568	7.13588e-07	10.2579	0.0828826	55.4881	0.000294651	0	0.923377	6.14336	2.49074	3.91764	4.13967	3.43286	1.71616	1.69345	1.94462	0	0	0.325437	0.285863	0.0702438	0
TcasGR25	ATGTTTCGTGACATCACACTCGATCCCAAATTTTTCCACTGCTACCAACCCATTTTTACCACGACCCGATTTTTGGGCCTAAACCCCCTAACTTGCCACAGAACCCCCAAGTCGTATTTATTGAAATGGTCGTGGACTTTGTACAGTTTCAACTGCGTCCTGATCGCAATCTTGACAATTTTGGGGTTTTATGGTTTAGAGAGTTACATCAAAGCCGGCACTGATGGTTTCGTTTGGTCCAAATTCACCCAAAACCACTTCTTATCGATCCTCGATTTCGCCGAATTGCAACTTTTGGGTTTTTATTTCGTGGTGGTTCAACCATTTGGGTTTAAACACTTTGCCGAAATGATGGATGGTTTTGGTAAAATCGATTCGCTTTTTCCCGATTTTGAGAGT…	1.364	1.03732	0	0.171689	0.019289	72.8849	8.20203e-06	10.6456	0.177462	66.5117	0.000189791	0	1	1.34958	1.24704	1.94526	0.838018	1.44011	1.52753	0.721825	0.862607	0	0	0.134048	0.209329	0.038578	0
TcasGR26	ATGACAAATTATTTTCGCACTATATTACAAAACACACCAAGGAATATGGTATACGTTCTTAATTCTTGCTCAGAATGTTTTTCAAATCGAAACTGGTATTTAACCCCACCTAGCCCATTAATTTTAAAGATATTAACCGACATTGTGCATACAATAATTACATCCCTATTAAAAATGTATACTGTAATTTCCCCCCAACTCCATTACACAAACCCCAATTCGTTCAAAATGCTTCGAAGTATAACAACAAACCGATCTCTTTTTCACACCCTTTCCCCTCTCATCAACCCGGCTCGAATTCTAGGCCTGTGCCCCATCACCTACACTAAACAAAAAAATTTCGTCACAATCAGGTGGTCTTGGAAGATTTATATGGCCAACTGTGCTACGGCTCTGACT…	1.91233	0.483482	0.128283	1.06199	0.289896	6.44291	0.00237665	4.09801	0.0946806	1.39041	0.816838	0.632107	0.925263	1.57327	1.75121	2.27919	1.86875	2.08924	0.266236	0.477588	0.706624	0.12437	0.132196	1.07368	1.05029	0.442429	0.137364
TcasGR27	ATGACAAAGTTTCCCGCAATTACGGAAAATCATTTCCACATACACAATTTATGTATTCACAAAATGACAAATTACAAACCTGGTCAGAAAATTCATAAAAGTCTGGGCCCTATTTTTAAAATGTCACAAATTATGGGACTGTGTCCTGTTATTTACCACAAACATGAAAACGCATTCAAATGGTCCTGGAAATTATATATTACCTCCCTTGTGATAATTACAATTTTAGGTGAGTATATTTTTTTACTTTTTATGAAATTTTTTATAGCATGTTGGTCGTTTTGGGGCTTCGTACGTGACATGCAAGTGGCTTCCTTCACAGCCTTGGGCTTCAGAGGCACTGCTGATTTTGTGATTGCTTGCTTCGATGTCAATGATGTGATTGTTAGTGCGATTTTT…	7.71357	1.08998	1.42246	1.15183	0.655777	11.8211	9.03119e-07	1.9981	0.377911	2.21876	0.306456	3.16306	0.0737198	9.47564	6.11359	8.63011	7.87878	6.46974	1.47587	1.15986	0.634206	1.48919	1.35573	1.25802	1.04563	1.12119	0.190368
TcasGR28	ATGACCAGTAGTAAACCATTGTTAATAAACCCCAATCTGTTTAAAACGTTGCGACCTCTAATCAAACTATCGCGTATTTTCGGCCTGTGCCCCATAACGTACAAAAACTCCGACAAATGCCTCAATTTACGAATAAAATGGTCGTGGAGTTTGTACATCCTGCAACTAATTGCAGTCACTGTGATAACAAGTTGGGCCATTTGGGGCTTCATCAGAGACATGCAAATCGCCGAATTCCTAAATCTGGGATTCACAAGCGCGATTGATTTATACATTGCGATTTTCGACGTCAACGAAATCATTATCACCGGATTTATTTTCGTGGCAATCATTCCATCAACCTTCAAACACTTGCCAGAAATCATCGACAATTTCAACAAAATCGACGACACGAATCCG…	0.723369	0.412921	0.0638513	0.10169	0	Inf	0.000503663	Inf	0.367857	Inf	0.00633413	Inf	0.384571	0.403452	0.791243	1.0538	0.663421	0.704929	0.378922	0.620388	0.239454	0.0885049	0.0391976	0	0.203379	0	0
TcasGR29	ATGGATTTCACTGCGTTAGACGTTTTGCTATCAATAGCAAATGTTTCCGCTGCAATTCCAACTTTAAGGAAAATTAGATCAACTTGCTTCCGGACCACTTACAAAATGTGTGTCTTTATTACGTTTACATTTTGTCTCGCATTCACTTTCTACAACAGATTTTTCTTTTACGTTAAATTATCTGGACTAAAATTAATTATCAGAATTTTTGTGGACATTGCCTTAACCCTTTTGGACTACTATATTTTGATCGGTGTATACGTTTTTAAAGAAAAATGGATCACCCTTATCAAGAATTTGAAACGTTTGGAAAGTGTTCCGCCGAAGAAAAAACATCCCCATTTGATTACAATTGCATGCACACATTTCGCTAATATTTCTGCAATAATGTACAATACG…	0	0.0832652	0	0.0714044	0.0614633	0	0.335757	1.41336	1	1.50906	0.998999	0	0.928645	0	0	0	0	0	0.103561	0.0589757	0.0872586	0	0	0.0316397	0.111169	0.122927	0
TcasGR30	ATGGATTTTTCAACTCTAGATCTCTTGCTCACAGTTGGGAACGTTCTTGCTGTAATTCCCACTTCAAGAAAAATCAAAATAACATGCTTTGGGGAAAAGTACAAGCTGTTATTTTTAGTTTTGTTTATAGTTGGTGTAGCAAGTACTTTATACAACAGACGTTCCTTTTACACAATACTCAGTGCCGTCCACTTGGTTATACGGATATTAGTCGATGTTACCTTACTTTCCATGAATTTTTTTACTTTGATCGGGATATATTTTAAGAAAGAGATGTGGTCGACGTTTATCAATAATTTGAAAATTTTGGAAGCTACAACACTTGAAAAGAGAAAACCTTATTTGATAACAATGGTGCTGTCTCATGTGATATATCTATCTGTCGTTTTTTATGCTAGT…	0.00875238	0.0395405	0	0.0438599	0.15721	0.0546265	0.330866	0.318362	0.934032	0.412822	0.97225	0	0.744427	0	0.0271849	0	0.016577	0	0	0.118622	0	0	0	0.0318195	0.0559004	0.24725	0.0671697
TcasGR32	ATGAAAACGCTGAAAAAACAGAACGCAATTTTCAAAATCGGTAAAATTCTTGCAATCATTCCCGGCAATCGCGCGCAAAAAACCTACTCGGTAATTTATTTCACTGTTTTAACAATCAGTGTTTCCTTGACGTACATTTACCGAAAGCCGTTTTACCTCAAGTTCAATTTACTCAAACTTTTGATCAAAATTGCGATAGATGTGACTTGTTACGGCTTTAATTTTTACACAACTGTGATCGTCACGTGTTACAAAGGGAGAGCGTGGAAGTTACTTTTGCAAAATTTGGGAAAATTTGAGGATAAAAAAAGTAACTTTAGTGTGGTTTTGTTCGCAATCACAAATTTGGTTTTTTGGGCTTTGACTGTGTTCACAGGTTGGGTTTGGTTGACGGTGATT…	0.0054059	0.0212169	0	0	0	Inf	1	NA	NA	Inf	1	NA	NA	0	0	0.0270295	0	0	0	0.0636506	0	0	0	0	0	0	0
TcasGR33	ATGGATGTCAAGACCATCAAGGCGTGTCTTTGCCTCGGAAAACTCTTCGCAATCGTTCCAATACAAAAATTTTACCCAATTTTTGTATTTCTCGTTTACACAATTTGCGAAATTTACAGTTTGTACCAAAGACGGGTGATTTATGTAGGCTTCAGTGCCGTCCAATTGGTGCTAAAAATTGTGGTTGATGTTTCGCTTTATTTTCACACGTTTCACGTTTTGATAATTGTGATGAGTTTTAAGCGGGACAAGTGGGCGAAGCTTTTCAAAATTTTAACAAAATTGGAAAGTCAAAGCCAACTAAGTCGGAGGTTTTTTTGCCTTGTGGTTGGAGTCCATATCTTGTTTTTTATTAACACAAGTGTGAATATCTCCACGTGGATTGGGCTTATCGGTGAT…	0.0329423	1.0469	0.0222426	0.199519	0.0425377	0.817888	0.971416	5.55071	0.44647	30.6034	0.0170234	0.79266	1	0.114469	0	0.025999	0	0.0242431	1.36179	0.918361	0.860559	0	0.0444853	0.197075	0.201963	0.0850753	0
TcasGR34	ATGAGCGCAAAGCTGCTCACATTTTTGTTAAATGGGGGCACATACTTAGCCATCGTCCCTCCGTTAAACAAACAAAATAACTACAAGTATAAATTTTACGTTTACGCGATGTCTGCATTCATATCTGGCAGTGTGATAGCAACATTGTTCTTCAAAGATTTTTACGCAGATTTTGTTCTTATAAAAAAAGCTGTGTGTATAGTTGAAGACATTTTCTTGCTTAGTCTAAACCTACACATTTTGAATATTTTCGGTTTGCGTAGACGCGAACAATGGAGTGCATTAATCGAGTGTTTCAAAGCCACCGAAAATTTAGTTTTAGTCGAATTAAACAAGCGGAAAGTCCCGTATTACCTGGGATTTGTCATTGCAAACATTGTTCATTTTTCGATTGCAGTC…	0.591619	0.198797	0.06845	0.050523	0.189521	2.89219	0.606548	0.278255	0.714253	1.12336	1	0.478273	0.871456	0.865019	0.278325	0.503452	1.00215	0.30915	0.338511	0.0867482	0.171133	0.0948792	0.0420207	0.0465393	0.0545067	0.160724	0.218317
TcasGR35	ATGAGTATTAAACTGCTGACACTTTTGCTAAAAGGCGCCACATATTTAGCCATCGTCCCGCCTTTAAACAACCAAAATATCCACAAGTATAAATTTTACGTTTACGCGATGTCTGTATTTATATCTGCTGGTGTGATGGTCGCTTTGTTCTTCAAGAATTTTTATTCAGGTTTTGTTCTCATAAAGAAAATTGTTTCGCTGGTTGAAGACACTTTCTTGCTCAGTCTAAATCTGCACATTCTAAATGTTTTCGGTTTGCGGAAACGCAAACACTGGAATGAATTAATAGCGTGTTTCAAAGCAACCGAAAATCTAATTTTCGTCAAAGTAAGGCAGAGGAAAGTCCCTTATTACCTGGGATTTGTCATTGCAAACATCACACATTTTGCGATTGCAATG…	0.846404	0	0	0	0.0220147	32.34	0.0376465	0	0.80456	0	0.876783	0	0.930521	0.654201	0.507857	0.978196	1.35283	0.73894	0	0	0	0	0	0	0	0	0.0440293
TcasGR36	ATGAGCTTTAAACTGTTGAAACTTTTGTTGCGCACAGGAAAGTTTCTTAGAGTAACTCCTCCATTATCGAACAAAGATACCGGTTTTTTGCAACGTTCGTATATACTTGGCGTTTTTTTCACAATATCAGTAGGCGTAATTATGTCAACACTATACAAGAAATGTTACCTGCAGTACATTCATATAAAGATAATCATATCATTTCTGGAAGACATTGCTTTGTACACCTTAAATTTTTACGCGTCAGTTGTTTTAAACTTCTGGAAGGCCGAAAGTTGGTTTCACTTGATGGAAAATCTCAAAGCAACAGAAAGTCTGACCAGCGCAAAAAGGGAAAAACTCCCTTATTATTTTGGATTTTTGCTCCTGAATATCGTTTACTGGGTCCTGGCCCTGCAC…	0.758579	0.0226301	0	0.0155562	0	Inf	0.209565	Inf	0.977523	Inf	0.918311	NA	NA	1.46377	0.305679	0.480224	1.11839	0.424826	0.0678902	0	0	0	0	0.0311124	0	0	0
TcasGR37	ATGGATTTCCAGTTGTTACAAATAATGTTCACAATTGGCAAATTTTTCGCTTTGACTCCACGTTCTATAAAACTTGAAAAGCAAACTTTCATCCAAAAATTCTACGCTGTTGCGTTTTTCCTTGCACTTTCAATTGGAGTGGTGGTTTCGATCTACAGTAAAAGCTTCCACCGCAATGAAATACACATAAAAATCGTTCTCATGTTTTTCAAAGAAGCGTCTTTGTATTGCTTCAATTATTACGTAATTGTGGTAACAACTTTCTACAAACGCCGGACTTGGACCCGATTATTGAAAAATCTCGAAAGTTGTGCAAAAATCAAAAAGACCAAAAGATATTGTTACTATTATTACGCCTTTTTTGGAGTCCATCTGGCCTATGGCGTTGTTATAATCTAC…	0.015424	0.20241	0.0107129	0.051522	0	Inf	1	Inf	0.803433	Inf	0.502249	Inf	1	0	0.0270313	0.0500886	0	0	0.241643	0.147439	0.218147	0	0.0214258	0.0474595	0.0555846	0	0
TcasGR38	ATGACCACTTCACAATTACACCTATTTTTTAAAGTTGGCAATGTTTTGGCCATAATGCCGCAAAATAATACGCTAGGAAAAGTGTACACGATTTTGATTTTCACGCTACTTTTCGCCGGCGCCATCTATTCAACAATTGAACGAAACTACGATTACTTTTTCATGAAGAACGTTTTTTTGTACACCAACGATGTCATTTTCGTTTGTTTGAATTTCTACGTCACTATTATTATTACTTTCTGGAAAAGGAAACAGTGGAAAATGTTTTGGGAGAAATTTAATATGAGTTATAAATTGACACAAACATATGACAATCGTCGAGATTATCCATTTACGATTTTTCTAATCAGTCATGTGATTTTTTTTGCTGTGGGAGTGTACAATGCATGTGTTTGGTAC…	0.48619	0.0453244	0.138434	0.310563	0.490148	0.89412	0.907753	0.665562	0.838305	0.0949936	0.126517	0.373253	0.576604	0.328017	0.428867	0.48426	0.506689	0.683118	0.0342304	0.0584801	0.0432627	0.191885	0.0849831	0.235304	0.385822	0.406312	0.573984
TcasGR39	ATGGATCTAAACATTATTCGGCGGTTTTTTCAAGTGGGCAAATTTCTAGCCCTCACACCTACAACTTTACGCGATTATAGTGCAACACCTTGGCAGAAAAATTACACAGTTTTGGTGTTTTTCTTTTTTACAGTTGGTGCCACTGCTGCTTTACAATTCTGTTGGTCGGATTACATGTCCGAAAATCCCATTGCGCTAGTTTTATGGATTGTGACTGACATCACTCGCTACGTTCACAATCTCTACATTTTTATTTCTGTGATGATTTTCAAACGCAAACTTTGGTTTGTTTTAATCGCAAATTTGAAAAAAACTAAATTCAGGATTGACTATTCCGAGTATAAATTTCTCTATTGTGCATTTATCACGAGTCATGTGTCATTTTCAATCATCATGTCT…	0.11164	0.140559	0	0.115127	0.0410916	2.82628	0.793176	3.22548	0.807468	3.44028	0.798214	0	0.934818	0.221156	0.0542158	0.0879033	0.06612	0.128804	0.0692365	0.177428	0.175012	0	0	0.174511	0.055742	0.0821833	0
TcasGR40	ATGGAAAAAATTGGAGTTTTTTTCACTTTTGGCAAATTTCTAGCTTTAACACCGTCACATTTGTACAACAGAAAGCGCAGTTTTGGCCAAAAATTGTATTTTTTTGTGGTCATTGTGTTGTACACAGCTAGTGCTATTAGTTCGCAGTATTTTCGAGATTACAGCAGGTCAAAAGTTTGCGAAATGGCCTTGAAATATTTCAAGGACATTATTCGGCACTGTCACACATTTTACATTCTGGGGCCTTTAGCCACAACTAAACGACACTATTGGTTTAAAATGATTAAAATTTTTCGAAAAAATAATCACATCTCTGGAGCGAATCCAATTTTTTTCTACTATTTTCTAGCCTGGCATTGCTTATTTGTTACGATTATTGTGATATGGATCCGACTTTGT…	0.471567	0.232176	0	0.149395	0	Inf	0.0149024	Inf	0.209577	Inf	0.0799339	NA	NA	0.22498	0.551533	0.651512	0.369948	0.559861	0.246518	0.360993	0.0890189	0	0	0.242085	0.0567059	0	0
TcasGR42	ATGGATTTAAACATTATTGAAATTTTTTTCAAAATTGGAAGAAATCTTGCCTTGACACCGACAACAACTCACAATTTTAAAGTAACACTTTCGCAAAGGATTTATAAAGTTTTGGTGTTTATTTTTTTTACGGTTGGTGCCACTGCTGGCTTTCAATACAGATTATTTGCTTATATAACTTATCCCCTCATAGAGGCATTCTTATGGATTTTCACTGATGTCACTCGCTACGTTCACAATCTCTACATTTTTCTTTCTGTGATGATTTTTAAACGCAAGTTCTGGTTTGTTTTATTCACAAATTTGAGAAAACCGAACATTGCAATTGGTCATTCTGAAGATAAATCTCTCTATTTTAAATTTATTGTTACATATTTTTGCTACATTTTCATTTATTCT…	0.362115	0.0972588	0.0746815	0.50616	0.0553458	5.43614	0.329651	8.64819	0.292765	1.34499	1	1.64458	0.987704	0.274115	0.430071	0.535427	0.245861	0.325102	0.10298	0.0586444	0.130153	0.0641412	0.0852218	0.597777	0.414542	0	0.110692
TcasGR43	ATGGATCACAACATCCTCAAAAGCATTTTTTTAATTGGAAGTCCATTCGGACTTTGTCAAAATAAATTCTACAAACTCTTCGCAATTGGATTTTTTCTACTTTACAATGTTGGCATAATTGTCAAGTTTCACGCACGTCAAAACTCAAGTTATTGGACTTTATCATCGATGCAATTCGTTTTGAGACTATTATTAAATTGTGATTTGTATTTTCACAATTTCTACGTTTTCATAATAGTTGGAATTACGAAACGAAATCAATTGACACGTCTCGTCACGAATATAAAAAAAATCAAACTTGGTGGACTATCACAATATCACTGCGTATTTTTCGGTTGGTATATCACAATGGTGGCTGTTTTAAGTTTGAATTTTTATATTTGGTGGACTTGTTTCAAA…	0.256554	0.0586947	0.0383092	0.236417	0.161287	1.508	0.873254	1.58581	0.911148	0.572131	0.92466	0.330842	0.852374	0.11249	0.289555	0.383242	0.235422	0.262063	0.176084	0	0	0.0329024	0.0437161	0.274363	0.198471	0.209011	0.113563
TcasGR44	ATGGTAAAAACTTTTTTCACAATCGGAATTTTTTTTGCTTTGACCCCTTTTTCGAAAAAACCAACCAAGCTTGAGAGGTTTTACTCGATTTTAGTGTTCATTGTTTGCAATATTGGCACCATTGTCACATTAAATTTCCGCAAAAGTCTCTACATGAGATTGCGTCCGTTGCAAGCCACACTTTGGTTGTTTTCCGATTTGACGCGTTACGGTCACTTAGTGCACATTTTTGTGGTTTTAACTTGGTTCAAGCGCAAAAACTGGTTCAAACTGGTAAAAAATATGCAAAAGATTGGTACACCTGTCAGGGGAAAACACGATTTAGGAATTTTTGTACTTGCACATTTCGGGTTTTTGGCCATAATGGGTCTTATGCTTTATGGTTGTTTTGGTGCATTG…	0.816005	0.561548	0.0871605	0.337195	0.1188	6.35742	0.0634345	2.91112	0.524493	6.31894	0.160025	0.992038	1	0.894762	0.795139	1.02882	0.484864	0.876432	0.805345	0.658027	0.221272	0.130855	0.0434656	0.561627	0.112762	0.124688	0.112912
TcasGR45	ATGAGCCACCGCTTATTCGAACTGTTTTTCAACATTGGAAAATTTCTATCACTAACTCCATCCTCGACCAATAACCAAAATCCATCATGTGTACAAAAATTGTACGAAATTTCGGTTTTTCTCGCATATTTAGGCGGACGTCTGTTTCTACTTATTACTTCAACGGATGGAATTTTCACAAACTTGACGTCAATACAACTCGTTTTGGCCATAATGAGTATCACAAACCAGTTTTTCTTTATTTTGTATATTGTGATAATTGTGATGCGATTTAAACGACAATGTTGGTTCAAACTTATTCAAAATTTGGCTACAATTCACGACACAATGCGTTTGAAATGGTATTACATCACAATATCAATGGCTTTCATAATTTTCGTCTCGTTGGAAATTTATCAC…	1.39322	2.29375	0.157799	0.481539	0.0982427	11.9072	0.00157471	4.60135	0.223328	22.2453	0.000385508	1.95814	0.866543	1.62191	0.914498	1.32617	1.72951	1.374	2.77579	1.96629	2.13917	0.126506	0.189093	0.636037	0.32704	0	0.196485
TcasGR46	ATGCCAGTCCGAAAAATGGACTTGCAAGTGGTTGACTTGATTTTCAAAGTTGGCAAAATCTTCACAATAACACCGTCTAGTTTATTACAAACGAGTCCAAATAAAATTCACAGTTGTTTCATTGTTGTGACGTACATTGTTGTTACGTCTTTAACGTACAAAATCAGTCATGTGACTTACAAGCAATTGACAAGCGTTCAGTACATATTAGCGATATTTTCACTTGTTGCGGTGTACACGCACGATTTTTACGTTTTTATTTTCGTGAGATGTTGGCGAAATTTTTGGTTGGACTTGTCGCGAGGACTTAGGAAGGTTAACAATAGAAAAAATCGGCGAAAAGTTCATTATTTCTGGTTCATAATGTCGCAACTTTTTTTATTAGTTGAGTGCGTATTT…	1.75316	1.94159	0.891054	0.432146	0.141963	10.9274	0.000859732	3.03228	0.428876	15.2248	0.000928009	8.08327	0.0277943	2.16239	1.18254	1.57416	1.67427	2.17241	2.04828	2.37243	1.40407	1.26497	0.517141	0.556841	0.307452	0.0824167	0.201509
TcasGR47	ATGGATTTAGAAGTGTTGGAAATTTATTTCACAGTGGCTAATAAATTTTCAGGCAAATTGTGGCCAATTTCCATCGTATTGATTTACACAGTTGGTGTTGTTTACTCATTCAAAAGGCGCATTTTTTATCAAGATGAAAGTCCAATTTCTCGACTCGTTTACATTGGAACTGACTTATCGTATTTTATTTCTAATGTTTACCAAATTTTGGCTTACAATTTTTGGAAGAAAAAGTACTGGAGTGAATTTTTGGCCAATTTGAAACTGTTAAAAGGACGAAAAATACGTAAAAATCTCTACTATTTGTTGCTTTTCGTCATAAATGTGCTCTATGTTTTAACTCTTTGTTATGCCGTTTATTACTGGAGACAACAATATGAAGATTTTTGGCATCGCTAT…	34.9214	11.2678	9.94353	16.3674	7.6756	4.36554	0.000771209	2.3188	0.17384	1.88836	0.427037	1.82074	0.473892	28.1845	37.2214	41.8642	28.9036	38.4333	16.0153	11.2167	6.57123	11.949	7.93807	20.6965	12.0384	10.6763	4.6749
TcasGR48	ATGAGTTCCCAACTATTGAAACTGACTCACGACGCCCTCAAAATTTTAGGAATTGGCCCAAAAAGTAACAAAATTTACTCGTTCCTGTTACTCACAACTTTGACTCTTTTGGTCATTCTGTCCAGCATTGATCGACCTTATCTCAAATCCTACACTTACATCAAGCTCGTTGTGAGTGTTTTGATGGACTTTATTGCTTACTTCTTCAATTTTTGGACGATTTTGTTCAGTCGAAGCGATTTTTTCCAACAGTTTGAGTGTGACAATGAGCCGAAACTGCGCCACTATTTAATCTTTATTTTTGTGAATGTGTTTTTTTGGGTGATTATTTTAATGTCGAATTATGCCTTCACTCGCATCATTCTATTGAAATCTGTGCTCGAAATCGTGATAATTGAC…	35.1539	12.7019	10.6356	17.563	7.67221	4.43374	0.000700769	2.49466	0.11686	2.16556	0.265372	1.95687	0.384571	33.269	34.2426	40.4548	32.8022	35.0007	17.9355	13.1367	7.03331	13.0331	8.23819	22.9868	12.1392	10.9794	4.365
TcasGR49	ATGGATTTGGAAATGTTTGGAATTTTTTTAACACTTGCTGATAAATTTTCGGGGAAAGTGTGGCCAATTGTCATTGTCATTATTTACATTTTTGCCGAATTTTACTCGATAAAGTATCGAGAATTTTACGTAACGTTTAAACCAATTGTTAAATTGCTTCATTCATTTACCGACTTGTCATTATTTCTTTGCAACACTTATTTAATTCTGGGGTTGAATTTTTGGAAAAAGGGCCAATGGAGCGAGTTTTGGGCAAATTTGAAACTCGTGAAAGGGAAAAGAATGGGAAAAAAACGTTATTATTTGGAATTATCTTGTGCGAATTTAATCTACGTATTGATTGTTTTCTACGTTGTGTTTTATTGGTATCAGGAATTTCCTGGCGATTTTTTCCACCGA…	1.10863	1.3564	0.78651	0.971019	0.507536	2.0355	0.452169	1.99255	0.611623	2.60249	0.451602	2.10243	0.673244	1.22364	0.779926	0.958827	1.20726	1.3735	1.4557	1.11259	1.5009	1.07371	0.499309	1.38689	0.555149	0.545656	0.469416
TcasGR50	ATGTCGAAAATAATCGCCATGTTTGGTCAAGTCCTTGCACTTGGGCCCAAAAAACCTAATAAAATCTATTCAACAATTCTGGTAATTACCCTAACTGTTTCAACTTTCTTTTCGAATTATTTCCGACTGCCTTATTACCAAAACTTCACCCCGATTAAGCTTAATAATAATATTTTGATCGAAGTTATGATGTACTTTTTTGCTGTGGTTTTAATAGTCGATGGTACTTTTTGTAAAATGGACCAATGGGTTATTTTATGGTCGGTGGTTGAAAGACATGGTCAAAAATACGTTTTTCGGTTTCTTTTAGCCCAAGTTGTGTTTGTGGTACTTGACTGGGTCTCGATTTTGGTTTGGATTGACATGGAAGGAGTTGATTTTTTCAGCCAGTACTTTACC…	0.0280731	0.0212169	0.0231242	0.213655	0.196574	0.126983	0.305369	1.11043	1	0.164566	0.767979	0.157606	0.799431	0	0.0291741	0	0.0355798	0.0756118	0	0.0636506	0	0	0.0462484	0.307329	0.119981	0.176894	0.216254
TcasGR51	ATGGATTTGGAAGTGTTTGGAATTTTTTTAACACTTGCTGATAAATTTTCGGGGAAAGTGTGGCCAATTATCATTGTCATTATTTACATTTTTGCCGAATTTTATTCGTTAAAGTGTCGTAAATTTTACGCAACATTCAGCCCAATTATTAAATTGCTTCATTCTTTTAACGACTTGTTATTACTTCATTGCAACACTTATTTAATTTTGGGGTTGAATTTTTGGAAAAAGAGCCAATGGAGCGAGTTTTGGGCAAATTTGAAACTCGTGAAAGGGAGAAGAATGGGAAAAAAATCGTACTATTTGGGATTATTTTTTGCAAATTTAATCTATGCTTTGACTCTTTCTTACGTTATATTTTACTGGTGTCAAGAATATCAAGCCAGTTTTTTCCAACGA…	0.0980491	0.216534	0	0.216718	0.243661	0.400723	0.711893	1.01858	0.995403	1.48877	0.921366	0	0.307079	0	0.0869917	0.134328	0.106093	0.162833	0.333279	0.316324	0	0	0	0.254556	0.178881	0.439556	0.0477651
TcasGR52	ATGGGTCTGAAAACGTTGCGTCTTGTTTGTACCATTGGTCGGTTTTTTGCAATCACCCCATCGTCCATTGACACGAAAACGGAACCATTTTACCAAAAAATGTACATTTTCGTGGTCTTGGGTTTGCTAACTTGTGGGCTAATTTCAACCACGATTACCAACAATTTTTACCTTGGGGACATTTACATGAAAATCGTGGTGGCTTATTTGACCGAATTAAACTTGTACATTTTTAGTTTGTATGTGTTGGTAGTGGTGAATTTGAGGCAACGCAAACGTTGGTACCTCCTGATGCGTCACCTTGAAATTATCAAAATCAAGATAAAAGTCCCTAAAAAGAAGGGCTGGAAGTTGCCGTATTTTAGTAAATTTTGGGGATTTTGTTTTTTGACGTTGTTG…	2.34527	0.64072	0.111776	0.156701	0.0463603	42.5085	8.19474e-06	3.18295	0.679766	12.3352	0.0291895	2.934	0.7888	2.64053	1.42129	2.64666	2.86606	2.15182	0.718837	0.521935	0.681387	0.134319	0.0892322	0.197655	0.115747	0	0.0927206
TcasGR53	ATGCTGAAGTGGGTCCTTAAAGTGGGTAATGTCCTAGCGATGACTCCCACAAAGGAGAAGCGTTTTCCCCATCGAATTCACTCGTACTTTATGGTCGCTTTTTACGTGGTGTTCTCCAGTGTCTCTACTTTTTTCAAAATACCGTTCTATTCAACCTTGCGGCCGATTAATCTACTGGTCCAGATTATCCTAGACGTGATTTTGCTAATACTGAACGTGCACACCATCCTGACGACTATTACGAAGCGAAACCAGTGGTGCAAATTGCTGGAGAACCTGAAACTAGACCGGGAAAATAACTCAAGTTTTGTTGTTGCCAACGTTTTGTTTCAACTAATCCACGTCTATTACACAGTCGTTTTCACACTTTTGTTGGGCGTGGATTTCGTCAAAGAGTAC…	2.59224	1.70999	0	0.12674	0.196609	13.6949	5.02085e-05	0.759847	1	11.5485	0.00109855	0	0.153043	3.46838	1.84464	2.79055	2.35513	2.50248	1.54593	2.42102	1.16301	0	0	0.134945	0.118536	0.393217	0
TcasGR54	ATGAGCTTCAAGTTGTTGAGACTGGTGCTAAAAGTGGGTCATTTCTTCGCCATAACGCCCGGTTTCCGAAAAAATCGGACAACCTGTCCTGAGAAAATATACGCCTATGGTGTGGTGGCGTTTATCACGCTTGGAGTCGCCGTTTCGGTGTTTTACAGGGCCAAAGACTACGCCAAGTTTATACACATCAAAGCCGTGGTGCAAATCACACTGGACGCCACCTTGTACGTCCAGAACATTTACACGGTTCTGACGGCGCTCACGAAAAAACCACTCTGGTTCAAGCTTTTGAAGAATCTCAAAATGGTGCAAAACCATAACAATATTCGGGAAAAATCGCACTATTGTCTGTTCGTGGCCAGTAACTGCTTCTTCTGGAGCTACCAAAGCTACATGAGC…	0.720855	0.736663	0	0.128299	0.122284	5.84187	0.0656738	1.20689	0.999307	6.83967	0.111759	0	0.3283	0.540637	0.569904	0.773598	0.872839	0.847299	0.744724	0.780734	0.684533	0	0	0.0930785	0.16352	0.200905	0.0436634
TcasGR55	ATGACAATACAGTTGTTGAGTTTGATTTGTAAATTTGGGGGTTGGATGGGCTTGACGCCCGTTTCGGTGGAACCGACTGGGTTTTCCCCAAAGGGTTATTCCCTCCTTTGGATCCTCCTGTTCACTCTAGGAGTCACAATTTCGGGGGTTTACAGAACAGACTTTTACAAAAAATTGAGTCCGATGCGACTGATTGTCCAGACTTGTTTGGACTTTCTCTTGTTGGCGCTCAACATAAGCACAATTCTCACCACAGTACGGAAGCAGCAACAATGGGCCCAACTTATCCAAAACTTGAAAGTTGTGGCAACGACTAAAACGAAAGCTTGGTTTTTGCCATTTGTTGTGACTAACATTATTTTTGTGTTATTTCACACGTACGAAGCTTTTGTATGGACT…	0.769988	0.629281	0	0.0327499	0.150284	5.1207	0.0980402	0.235812	0.788733	4.92997	0.251768	0	0.277779	0.570672	0.643535	1.08877	0.870145	0.676821	0.85756	0.48836	0.541922	0	0	0.0654997	0	0.25448	0.0460892
TcasGR56	ATGTCCCTAAAACTGGTCAATCTCGTTTTCAAAATTGGCAGTCTGCTAGCACTCACGCCTGCCAAGATTGAAAAAAATGGGCTTGTGTTCCCAACCAAAGCGTACTCATTGCTGTGGGCAGTACTGTTCTCTGGGGCACTGTCTATTACTGCCATATTCAGGAAAGCTTCGTACGAGAAGTTGTCTCCTGTGGTACTTTTTATTCAAGTAGCTGCGGACACAGTTTTGTTCATTTTGAACATTTCCACAATCATTATCACAGCCAGGAAAAAGCAACAATGGAACAGCCTCATCAAAATTTTGAAAACTGTGTCAAATCGCAACGACAAGGGCGATATTTTCTGGTTTTCGCCGTTTCTGGTCGCAAATCTTGCTTTCGTCACAATCGTGACTTACGAA…	0	0.412106	0	0.0732671	0.0114221	0	0.596515	6.29844	0.850123	46.3043	0.257021	0	1	0	0	0	0	0	0.602157	0.544628	0.0895349	0	0	0.0324651	0.114069	0	0.0228442
TcasGR57	ATGTCATTAAAATTACTAAAACTTGTTTTCAAAATTGGAGGTTTATTTGCAATGTCACCTGCCAGGATTGAGAAAAATGGGCTTGTGTTTCCGTCTAAAGCATACTCCTTGCTCTGGATAATTCTACTCTCAGCAGGAATATCTGTTACTGCTGTGTACCGAACAACTTCGTACAAAACTTTAAGTACTATAGGACTTACGCTACAAGCGTCTACGGACGTTATTTTGTTTATTCTCAATATCTCTACAATTCTGGTTACAATGACAAAGAAAAACAAGTGGAACAAATTCATCGACATTTTAAATTTTTTTAAAAATGGTAGTGAGGACCAGAACGTATTTTGGTTCACACCTTTTCTCGCAACAAATGTCGTTTTCGTCATAGTCATGATTTTCGAA…	0.0462727	0.185246	0	0.0441105	0.0828877	0.572721	0.948078	0.638282	1	2.91675	0.825524	0	0.807878	0	0.0273403	0.0379958	0.0833584	0.0826689	0.244405	0.178949	0.132384	0	0	0.0320013	0.0562198	0.165775	0
TcasGR58	ATGTCACTAAAGTTAGTAAATCTTGTCTTCAAGAGTGGAAGTTTGCTCGCACTTACACCTGCCAAGATAGAAAAAAAAAGGCTGTTGTTTCCCGCAAGAGCTTACACTGTGCTTTGGATACTACTATTTTCTACAGGAATATCTGTTTCCGCTGTATTCCGAAAAGCAGATTATGATAGATTAACTACTGTTCAACTCATAATGCAGCTAGTTTCGGATATAATTTTATTTATTCTCAATATCTCTACTGTTGTGATAACAGCAACAAAGAAGCGTCAATGGAACAAGTTGATTGAGATTTTGAAAACATTCAATAATAACAATGAGAAGGAGGAAAGGTTTTGGTTTTCATCGTTTCTGCTAACTCTTGTTGCCTTACTAATAATTTTGAGCTATGAA…	0.178348	1.54332	0.133591	0.651481	0.265591	0.705577	0.876723	2.84061	0.32528	6.59059	0.0457339	0.761673	1	0.329865	0.0134776	0.19979	0.197243	0.151366	1.65231	1.41143	1.56623	0.0321609	0.23502	0.914966	0.387996	0.531182	0
TcasGR59	ATGCCATTAAAATTACTAAAACTTGTTTTCAAAATTGGAGGTTTATTTGCAATGTCACCTGCCAGGATTGAGAAAAATGGGCTTGTGTTTCCGTCCAAAGCATACTCCTTGCTCTGGATAATACTACTCTCAGCAGGAATATCTGTTACTGCTGTGTACAGAACAACTTCGTACAAAACTTTAAGTACTATAGGACTTATGCTACAAGCGTCCACGGATGTTATTTTGTTTATTCTCAATATCTCTACAATTCTGGTTACAGTGACAAAGAAATACGAGTGGAACAAATTCATCGACGTTTTAAAAATTCTTAGAAATGGTAGTGAGGACATGAATGTATTTTGGTTCACACCTTTTCTCGCAACAAATGTCGTTTTCGTCATAATCATGATTTACGAA…	0.0945832	0.636352	0	0.0596003	0.250111	0.377115	0.449899	0.26939	0.754067	2.45194	0.73562	0	0.176858	0.221156	0.0271079	0.0627881	0.03306	0.128804	0.796219	0.325285	0.787552	0	0	0.0634586	0.055742	0.410916	0.0893059
TcasGR60	ATGTCATTAAAGTCAGTAAATCTTGTCCTCAAAATTGGAAGTTTGTTAGCACTTACACCTGCCAAGATAAAAAAAAATAGAGTCTTGTTTCCATCAAAAGCCTACGCATTTTTTTGGATAATACTATTCTTGACAGGAGTATCTGTTTCCGCATTTTACAGAAAAGCTCTGTATGAAGAATATAGCACTATTAGAATTATTCTGCAAGTAGCTACGGATATTATCTTACTGATCTTAAATATCTCGACTATTGTGATAACAAGAATTAAAAAGCATCAATGGAACAAGTTCATACGGATTTTGCAAACTCTTAAAAGTAACAAGGAAAGTTTTTCTTTTTTACCTTTTTTTATAACAAATGTTGTTTTGATGATAATGCTTACATACGAAACTTATCTT…	0.318249	0	0.0109606	0.109583	0	Inf	0.770961	Inf	0.867786	NA	NA	Inf	1	1.07174	0.0138282	0.0896817	0.320424	0.095571	0	0	0	0	0.0219212	0.0485569	0.170609	0	0
TcasGR61	ATGTCGTTAAAGTTAATAAAACTTGTGTTCAAAGTTGGTGGTTTACTAGCAATCACGCCTGCTAAGATGGGAAAACGTGGACTTTTCTTTCCATCAAAAGCATATGCACTACTTTGGATAATACTACTGACTGCAGCAGTTGTTGTTTCCGCTGTATACAAAAAAGCTTCATATGAAAACTTGACTTCGGTGTTACTTACACTTTCAGTTGCTACGGATATTATTTTATTTGTTTTCAATCTCTGTACTATTATGACAACAGTAACCAAAAGGCATCAGTGGATCAAATTCATTAAGATTTTAAAGACTCTTCAAAGTAATAATAATGAGCATTTGTTTTATTTGTTGCCATTTCTTATAACAAATGTTATTTTTGTAATAAACTTTGGCTACGAAACA…	0.163152	0.0291686	0	0	0	Inf	0.59639	NA	NA	NA	NA	NA	NA	0.331734	0.0948777	0	0.3306	0.0585474	0	0	0.0875058	0	0	0	0	0	0
TcasGR64	ATGTCGTTAAAGTTAATAAAACTTGTGTTCAAAGTTGGTGGTTTACTAGCAATCACACCTGCTAAGATGGGAAAACGTGGACTTTTCTTTCCATCAAAAGCATATGCACTACTTTGGATAATACTACTGACTGCAGCAGTTGTTGTTTCCGCTGTATACAAAAAAGCTTCATATGAAAACTTGACTTCGGTGTTACTTACACTTTCAGTTGCTACGGATATTATTTTATTTGTTTTCAATCTCTGTACTATTATGACAACAGTAACCAAAAGGCATCAGTGGATCAAATTCTTTAAGATTTTAAAGACTCTTCAAAGTAATAATAATGAGCATTTGTTTTATTTGTTGCCATTTCTTATAACAAATGTTATTTTTGTAATAAACTTTGGCTACGAAACA…	0.481853	0	0	0	0	Inf	0.042292	NA	NA	NA	NA	NA	NA	0.461941	0.240643	0.485251	0.707807	0.513623	0	0	0	0	0	0	0	0	0
TcasGR65	ATGTTGAAGTGGGTCCTTAAAATCGGTAAAATCCTAGCAATGACGCCCACAAGGGCCCAAGAAAAATATTTTCCCCATCGTACACATGCGTACATCATGACCGTAATCTATGGGGTGTTTTTCAGTGTTTCACTTTTTTATAGACTCCCTCACTATTTGAGGTCGTTAAAAGCCATGAATTTGTTAGTCCAAATCATCCTAGACGGAATTTTAATAACACTTAACATCTACACGGTTTTTGCAACAGTTTCAAAGAGGTATCAGTGGTGTAAATTGCTAAAAATCGACCGAGAGAGGAACTCAAGTTCCGGTTGCCTCACTTTTATTGTTGCAAATATTTTGTTCCACTTGATCCACGTTTATTCCTCGGTTGTGTTCACACTTCTGATTGGTGTGGAT…	1.28531	0.465266	0.309379	0.252557	0.732787	1.63687	0.62925	0.357402	0.587367	0.413651	0.5832	0.574117	0.757208	1.07797	0.737154	1.63654	1.42485	1.55004	0.284192	0.303451	0.808157	0.398272	0.220487	0.390713	0.114401	0.801167	0.664408
TcasGR66	ATGTACAAAACAATTTCCTTATTGACATTAAAATACTTAAAGTGGACGAAATTACTTAACTATAACACAGTTACTTCATCACTTCATATCACAATGACGTTTAAATTGCTACGAATTTTATTCAAAATCGGGAATTGTTTAGCAATAACGCCCAAAAATTTTAAACTGCGTAAACCAACGATTCTTGAAAAAATTTTGGGATGTTTTATGCTAATTTTTCAAACTGTGACAGCAATTACTTCAGTTGCATACAAACTCCCACAATATTCACAATACATTTATATTAAATTAACGGTTTATGTTATTTTGGACGTTTCTTTGTACCTCTTTTCAGTCACTGCGGTCCTGAGTGGGCTCTTCAAACGTAATCAGTGGTACAAGCTTGTAAAAAATTTAATG…	0.00513088	0.120128	0.0101672	0.109158	0.098906	0.0493977	0.251568	1.27062	1	0.619233	1	0.148261	0.899429	0	0.0256544	0	0	0	0	0.111943	0.248441	0	0.0203344	0.060056	0.15826	0.155553	0.0422587
TcasGR67	ATGTTAGAGTTTCTATTCAAATTTGGCAAATTTTTCGCCTTCACACCCCCTTCTCTTCAAATCAAAGCACCAACAAAAAGCGAAAAAATCTGGGCTTTTTTTATTATATTTTTCCACACTGTATCTCTGGCAATTGCAATGTATTACAGAGCTGGTTATTACTCACAATATATTCACCTAAACTTGGTCATAACTGCAATAATCGACAGTTCTTTGTACATTTTGAACATTTACATTATTGTGGTTTCGCTAACACAACGATCTGATTGGTTGATTTTAATCCAAAGTCTTGGAGTTACGAAAAAAAGAACCAAATTTTGGTGGTTTCTGATTTTCAATTTACTGTTCTGGACTGTGATAATCAACATGAGTTACACTTTCACCACGTTACATTCCTGG…	0.00236197	0	0.0216707	0.0480019	0.0207219	0.110872	0.825767	2.59855	0.984515	0	1	1.58532	1	0	0	0	0	0.0118098	0	0	0	0	0.0433414	0.0960039	0	0.0414438	0
TcasGR68	ATGTCGGCCAAACTACTAACATTGCTCCTCAAAATTGGTAAATTTTTCGTAATCACACCATCCAGACCCGACCAAACCCACCAAACCATTTACCAAAAAATTTGGGCATTGATTGTCTTCTTATTTTTGACACTTTGCACCATTTTCTGGTTCATTAATCGAATTTCAAGGTACGCAAAATACGTCCACATTAAATTAGTGATGCGTATATTGCGCCACATTTTAAAATACTGTCTTTGCTCGTACGCTATCATCGGAGCCAGTTTTTTCAACAGCAAACCCTGGTGCAAACTTTTAAGCAAATTGCAAGACGTTGAAGAGAGCAGATTTTTCTACGTTGAATTTCTAATCACAAATGCGGTTTTTTGGCTTGTTTCCCTTTTCTCTACTTATTCTTAT…	0.00998983	0.19216	0	0.0163272	0.0229774	0.353234	0.778047	0.643337	1	7.95438	0.794191	0	0.942824	0	0	0.0258475	0	0.0241017	0.213765	0.182601	0.180114	0	0	0.0326544	0	0	0.0459548
TcasGR69	ATGCTCCTGTTTTTACTGAAAATGGGCAAAATTCTAACAATTGTGCCCTCTAAATCAAAAAAACTCGTAGTTCCCACGCTAGTTTTACTCTTTCTTACACTAAACGTTGCCCTTGCTACATTTCACAAAAAATCTGATTACATGAGCCTTATTCACATCAAACTTGTGATTGCTGTTTTAATGGACGCAACTTTGTTTATCTTTAATTGTTTAATTATTGTTGTGGCATCGTTTTGGAGACGCAAAACGTGGCTTCGCCTTAACAATGAACTGGGAAAAATTTGTTTATTTGCTCCCAAAAATTACTACACGAGCTTTGTTCTAACTTTTTTTATTTTTTGGACTGTTAGTGTTTACGACGCGTTTGTATGGACTGACGTAATGGGATTGGAATTTTTC…	0.194563	0.104307	0	0.204938	0.499486	0.381275	0.493951	0.471143	0.835014	0.292788	0.704368	0	0.0678342	0.230289	0.352843	0.130762	0.051638	0.207282	0.144192	0.12317	0.0455598	0	0	0.148679	0.261198	0.812984	0.185988
TcasGR70	ATGGACCACAACCTACTGCGATTGATCGTCACCGTGGGCGAATTTTTCGCAATCACGCCGTCAAAAAACAAAATCGTAACGAAAATCTACGCTACTTGTTTTATTCCCGTTTTAATGACTGCGTCAACGGTTTCTGTTATTTATTACCGGCAACCACTTTACGTCAATTTCTCCCCAATCAAGTTGGTCGTTACCATAGCAATGGTGTTGATTGTCAACCTGTTCAATTGTTACACAGTCCTGGCACCAGTTTTCTGTAAACGCCAACAGTACGGCCAACTTATGGCAAAGTTGGTGGAAAATCACCACAAACCTGATTTTCGCACTTGTGGCAAGTTTTTGGCGCCAAATTTGATATACTGGGTGGTTACGATTTACGTAGCTTACGTTTGGACGGAT…	1.1662	0.697456	0.295629	0.46732	0.349002	3.02341	0.234424	1.3649	0.905577	2.56466	0.563235	1.11752	1	1.40956	0.810715	1.55149	0.761804	1.29744	1.15413	0.637921	0.300315	0.380571	0.210687	0.606691	0.327949	0.282048	0.415955
TcasGR71	ATGACAGACCACAACCTACTGCGATTAATTGTGACAATTGGCGAATTTTTCGCAATGACACCGTCACGACCCAAAACCAGGGCCAAAATTTACGCCCTTTGTGTCGTTACGGCCCTGGTGACACCCTCGGCACTCTCGATTATTTACTACCGACAACCTATTTATGCCAAAATCAGCGAAACCAAGTCAATCGTTGCCATGGTAATGGGGACAATTGTCAACGCCTTCAGTTGTTACACAGTCCTGGCACCCGTTTTGTGTAAACGGCAACAGTACTGCCAACTTATGTCAAAATTACTGGGAAATCACCAACTAGTCTACAACTGTCACACTTTTGGCAGATTTTTGGCGCCAAATTTAACTTATTTACTGGTTGCGCTTTATTCAGGCTACGTCTGG…	0.272838	0.174605	0.245829	0.344253	0.366941	0.695285	0.78216	0.975173	1	0.551344	0.837035	0.914472	0.990102	0.224333	0.247476	0.343927	0.251513	0.296943	0.210694	0.179978	0.133145	0.360886	0.130771	0.547148	0.141357	0.41682	0.317062
TcasGR72	ATGGCAACAAAACTGGCAAGCTTTATTTTTCGTATCGGCAGCATTCTTGCAGTTACTCCTTCATACAATACTGGAGAAATGACGTTTGTGCGAAAATTGTACGGTTTACTTTTTGCAACTATTATGACAATATCGATTGTTGTATCAACAATCAATAGAGACTTTTATCGAAGTATTCCTACAGTTCCAGCCATAGAACGCACAATTTTGGATATCAATATGGCTCTACTTAATTATTATCTAATATTTTCCGTAATGTTTTGGAAACGAATACAGTGGAAAGATTTAATCAAAAAAATTCACGTTTTAGTCGATAAAAACTGTTTTCCATTTGCCGTAATTTTTTTGCTTATTCAAATTTTTGACTTAGTGTTTTTAATAACTGCATTTTGTTTCAAA…	0.158946	0.0679906	0.0166917	0.0860797	0.212066	0.773858	1	0.471859	0.982797	0.548447	0.978073	0.118249	0.667376	0.114134	0.139899	0.142577	0.20474	0.193378	0.142927	0.061045	0	0.0333834	0	0.114625	0.0575349	0.424133	0
TcasGR73	ATGGACATTAAATCAATCAAAACATGTTTCTACGTGGCCAAATTTTTCGCGATCACACCTTCGTCAATTTACGACAAACCGACCAAACTTTACCAAAAATTGTACCCGGTTTTAATGTTCCTTATTTACACGATTACCGAAATATACAGCGTGTATGAAAGAAGATACATGAACGCTCATCTCAGTGGCATTCAATTAGTTGTGAGAAATTTGTTAGATATCAGCCTTTATCTAAACGCTTATCACGTATTCGTAACTATGATGACCCTTAAACGCCATAAGTGGTCAACACTTTTCGAAATTTTACTCAAACTTGAATCAAAAGATCTGAGCCGAACATTTTACGGGTTTGTGATTGTGGCACATTTACTTTTCCTAGTCATCTTTGTGTTAAATATC…	0.180559	0.35595	0	0.0540566	0.186497	1.00166	1	0.334326	0.893887	2.8741	0.672249	0	0.368426	0.278814	0.164042	0.113987	0.133374	0.212577	0.27932	0.656147	0.132384	0	0	0.0800032	0.0281099	0.372995	0
TcasGR74	ATGAATTTAAAGACAATTGAAACTATTTTCCAAATCGGAAAATTCATTTTATTTACGCCAAGTTCGCACACTGAGAGAAAACCGTCTAGAAAGAAACGACTTTACGGTTTTGTTCTAATTATATTTTACACGGTTGGTTTATCTTCGTACATACCTGACAGAATTCGAGCTTTCAAAACTAGAACCTTGATGCATAACGTTATTCTGGTAATAATCGACTTGAACATGTATTTTTCGTTAGTTTGGCTTCCAATAATGGTAACTCAAACAACACAAAGTTGGTACCATCTGGTGAGAGATTTGACGAAAGTTTGTCACACTCAAACCAACAGTAAATATTCATTCTTCGTCTTTGTTTTGATTCCCGTCTTATGCTCCTTTGTTATCGAGATCAAAGTC…	0	0	0	0	0	NA	NA	NA	NA	NA	NA	NA	NA	0	0	0	0	0	0	0	0	0	0	0	0	0	0
TcasGR75	ATGAATTTAAACACAATCGAAACTATTTTCCAAATCGGAAAATTCATTTTATTTACGCCAAGTTCGCACACTGAGAAAAAACCGTCTAGAAAGAAACGACTTTACGGTTTTGTTCTAATTATATTTTACACAGTTGGTTTATTTTCGTACATACCTGACAGAATTCCGACTTTCAAAACTAGAACCTTAATGCACAGCGTTATTCTGGTAATAACCGACTTGAACATTTATTTTTCGCTAGTTTGGCTTCCAATAATGGTAACTCAAACAACACAAAGTTGGTACCACCTGGTGAGAGATTTGACGAAAGTCTGTCGCAGTGAAACCAACAGTAAATATTCATTCTTCGTCTTTGTTTCGATTCCCATATTGTGCTCCTTTGTTATGGAGATCAAAATC…	0.0284757	0.0709566	0	0.0234646	0.0607766	0.477206	0.902802	0.433091	1	1.18997	1	0	0.930059	0	0.0534586	0.0495289	0.0162991	0.0230919	0.0682695	0.0583168	0.0862837	0	0	0.0469293	0	0.121553	0
TcasGR76	ATGGACGTGAAAACAATTGACACAATTTTCCAATTGGGAAAATTTGCACTTTTGACCCCAAAATCACGCTCCGAAAAAACCCCATCTTTGGGCAGAAAAATCTACGCCTTTATCTTGATGGTGTTTCTAACAGTTGGCGCCCTGGTTAATATAGTTTGCAAAATCCCCCATTACCAAACCCTGGGATTGATGCAAATGGTTCTTCGAGTACTTTCCGATTTTAGTTTATTACTTTCGACGGTGTTTGCTTTAGTTATGGTGAAAACCACGACTCGCGGTTGGTACCACTTGATCCGAAACCTGTCGCAAGTTTGTGGCAGTGGTACCAGTCGCAAAACCGCATTTGTGGCATGGTTTGTTAGCGAAACTTTGATACTCATCTGCATGCAAGTGGCGTTT…	0	0	0	0	0	NA	NA	NA	NA	NA	NA	NA	NA	0	0	0	0	0	0	0	0	0	0	0	0	0	0
TcasGR77	ATGAGCTTGAAAGCACTTGATACAGTTTTCAAAATCGGAAAATACATTCTACTGACTCCCGAAACACCAACAACGAAAAAACCTTCGCTTAAAAAACGTTTTTACGCATTACTTTTGATCATAATTTACACAATAACCTCCTCATTCTGTATGTTTCTGCAAAGTGCAGTTTTCAGACATCGAAGTTTAATGCAAAATTCTTTGCGAGTCGTAGTCAGCATGAATTCGTACTTTTCAGCAATTTTCTCGCTGATTAGAATCAACAGCACCACCCGAAGTTGGTACTACATGGTGAAAAATCTGTCGCAAGTTAGTAGCAGCGGTACCAACTGCAAGTGCACGTTTATGGCCTGGTTTACTGTTGTTTTGATAACCAGACTTTACGATACTTTTGTGTTT…	0	0	0	0	0	NA	NA	NA	NA	NA	NA	NA	NA	0	0	0	0	0	0	0	0	0	0	0	0	0	0
TcasGR78	ATGAATTCAAACACAGTTGGGGCGATTTTCTCAGTCGGAAAATGCTTTCTGCTTTCACCGAAATCGCCAAGTGAGAAAAAACCGTCTCTTCTTAAACACACTTTCGCATTTATTCTCGTAATTCTGTACACAATTGCCGCACTTGCGCACCTCCTTTGTAATCTCCCGGACTACCGTAGTCTTAGTTTAATGCAGATGACTTTTCTGGTGATGACCGACGTGGCTTTGTATTGTTCGGCGATTTATTTCCCCCTCATGATGAATAAAATAACGCTGGGTTGGTACCACTTAATTCGTAATTTGTCGCAAGTTTGTGGCACTGGTGCCAACCGTTCATACTCTTTCGCTGGCTTCTTTACAGTTTCGAGTTTTGTCACGGTTTTTCTTTACGTTATTTTG…	0.345139	0.257502	0.162644	0.522402	0.899401	0.330656	0.294805	0.553856	0.880435	0.269084	0.633918	0.227946	0.592833	0.334577	0.246062	0.291301	0.416792	0.436964	0.20949	0.298249	0.264768	0.0652408	0.260048	0.848034	0.196769	0.290107	1.5087
TcasGR79	ATGAATTCGATCCCAATTGAAACAATATTTAAGTTCGGAAAATACACTTTACTCACCCCAAAGTCACGAATTGAGAAGAAACCTTCCCGACAGAAGCAGTTTTACGCACTTTTCCTCATATTTTTTTACACATTTGGAGAAGTTTTCACTTTAGTTTTGAGAATCCGAAACATGGAATACAGATCGCAAACTTTGATGCAAACAACTCTTCGTCTGATACGAGATTTGAGTTTATACTTTTCGGTGATTTATTCTCTCCTCAGGGTGAAAAGAATGATGCGAAGTTGGTACTACTTGTTAACGAATTTGACTTACAACAATACCAACCGAAAATATTATTGGCTCAACGTCTGTTGTCTAAATCTTTCGATTGTTACAATTTTTTTCAACTTTGCAACT…	0.0954228	0.460709	0.0651983	0.120567	0.0754361	1.17403	1	1.70133	0.934032	6.41037	0.439386	1.1832	0.990789	0.167768	0.123384	0.0508062	0.0167195	0.118437	0.7003	0.239283	0.442544	0	0.130397	0.128372	0.112762	0.0831252	0.0677471
TcasGR82	ATGGATTTTAAACTGATAAGACGTGTCCATAAAATTGGACAATGGCTCGCTATAACGCCTTCAAATTACGACAAAAAACACGTTTCAAAAATTCAGAAAAGTTACAATTTATTAATTTTCACAATCCTCACATTTGGATTAATTAAGATAATTTTTTACACGCGAAGAACAATTAACACGGTTAATTTAATTTTGTATTATTTCATCGAAATGAGTTTGTATTTGTTGAATATAAATTCGATCATTGTGACCATTTTTTGGAAAAATAATCAGTGGTGTCAACTTTACAAAAACTTGAAACGTATCAACTCTACTGAAGATAACACAAGACAATTTTTTTTTGCCAACTTCATTTATCTAATGGCCGAAATTATAACAAGTGCCTCGCTGTACGAAAAG…	0.00482034	0.0740597	0.0221129	0	0.134199	0.030024	0.149537	0	0.596789	0.483362	0.94423	0.214651	0.904653	0	0	0	0	0.0241017	0.071255	0.0608671	0.090057	0	0.0442259	0	0	0.0845793	0.183819
TcasGR84	ATGATTACTATGGGTAAAAGTTTAGCCTTAATTCCATTATACCCTTCAAAAAATTCTTTATTCAAAAAAGTTTATTCGGTGTTTGTAATCGTGTTTATAACAATATGGACACTAATAGCAAATTTTTATCGAATTTCCTACTACAAAACCTTTGTACCAACTAAATTGATCAATAACATACTTTTTGAAATTGTATCGTACAGTCTTACCGTAGCCACGATTTTAAATGCTATACTTTACGGAAAAAATAAATGGTATGTTGTGTTAGATTTCCTAAAAAACAAAGAGCAAAAGTATGTTTGTTACTTTGCCATTGCCAATGCATTCTATTGGGTTATTGTCTTATATGCAATCTCGGTGTGGGTCGATTTTGAAGGAAACGATTACTTTAAAAAATTT…	0.00694654	0.0207117	0.0112868	0.0166673	0	Inf	1	Inf	1	Inf	0.976396	Inf	1	0	0	0	0.0347327	0	0	0.0621351	0	0	0.0225736	0.0333347	0	0	0
TcasGR85	ATGTCCAACTTGAAGAAGCTCAAGTTCTTGTTGAAACTGGGCCAATTGTTAGGGTTGGCACCTGTCAAGTTTTACGTTCAAAAATTCTACGTTGTGATTTTGGCGTTTTTGCTAACAGCAGGTGCTATAATTTCGCTGGTGTACCAAGCACCGGTTTACAAAGAATTGACGGACATTAAACTTGTCCTAAATATTTTATCAGACGTGACGTTATGGTTGTCAAATGTCAATTCTTTGACACTGACCTTGAAACGTAAAAAATGGAACTTACTTTTCAAAACTTTGACTCACGATGAACCTCGCAAGTCAAGTTTGGTGCAATTAATTCTGACACAGGCCATTTTTCTGATGTTTGTGTCATACAACATTTACGTGTGTCAAACCGTGTCAAATTTCGAA…	0.129858	0.147689	0	0.0917395	0.491243	0.228587	0.15478	0.188594	0.388011	0.262533	0.528916	0	0.0307304	0	0.222537	0.154634	0.0678499	0.204269	0.142096	0.12138	0.17959	0	0	0.0976784	0.0858006	0.295167	0.687318
TcasGR86	ATGGCACTAATAAATTGGATTATGGATTTAATTCACTTGAAACTGTCTACGATATTTTCCCTACTTCCATCAAACAATGGGCGAAAAATTTGCAATTTGGTCCATAGAACGTCCACAATTGTGTGTTTGTTGCTCATTTGTGCTATTAATTTATACGCTAGACAAACAACGTACTACAATCATATTCAAAATTTGAGGAAAATGGTTGATGTCCTCATACATGTTTTCACAACTTTGAGTAATATTAATTCGGTGGTTTTGGCGTTTTTGAGGAGCGAGGTTTGGTCTGTTCTTGTTGCAAAAACAGAAATAAGGAATAGAGGGAACGTAATTTTCTATGCCTTGACTTTTCTTTATTTGTTTTATGGTTATTGCGAAATTAGTTTTTATGCAAAGATC…	0.729002	0.506167	0.0207233	0.199123	0.13825	4.51596	0.188524	1.38042	0.962713	3.89966	0.458768	0.188613	0.479725	0.959852	0.418321	0.799364	0.462343	1.00513	0.767938	0.370773	0.37979	0	0.0414467	0.290722	0.107524	0.0396321	0.236868
TcasGR87	ATGAAAGAAGTGCCCGGTTGGCGTAACATGAAACCGCTTTACTATTTGTGCAATTTTCTTGCAGTTACACCACCTCATAGTCTCGGTAACACCGTAACTCCGGTTTCCCTACGTTTTAAACTTTATACAATTGTCCACATTTTTATCATAATCGCCCTTTATGCGCACTCTTCCTACGGACGTGAGAATTTTATTTACGGCTCGATGAACATGACTGTGGCAATAACGGACAAAATTGCCAATTTTATGTTGACGTTTTTCAACGTTTCGTTACGAATTATTTTAGTTTTTTCGAAAGGTAAAGTGATAAAGTCGTTTTTCAATCAAGGGTATGAGCTGTCCAAACAGGAGATTTTTAACTGTTGTTCGAAAAAATCTTTCCGAATGAATTTTGCTATT…	1.50688	0.747245	0.297611	0.230049	0.240794	5.98903	0.0115403	1.01729	0.968525	3.84092	0.18674	1.73162	0.756967	1.31084	1.16638	2.30463	1.11767	1.63487	0.729566	1.01271	0.499458	0.255607	0.339615	0.362204	0.0978952	0.324747	0.156841
TcasGR88	ATGACAATGCAGAGCGATTGTAGTTATATCAAGTCGTTGTATGTGACTTGTAATATTTTGGGGTTTTTGCCTCCTCATAACTTGGGTACGAATCCATTGCCTGTTAGTTTGCGCTTTAAAATCTACACTTTGTGTCACATTTTTCTCTCAATTTTTGTGTTTTTCTACTCTTCGTTCGGTCGAGAAACGTATCTTTACGATAGTTATGATCCAACGGTTGGCATCACTGATAAAATCGCAAATGTGACCCTATCACTACTCAGTGTGGTTTTACGTGTGTTTTTTGTATTTTGGAATGGTAAAAGTTTGAAGGAGTTTCTCAATAGAGCTTACGAAATTTCGAAAAAAGAGGAATTTAAATGTTTCTCACCTCGTTATTTTAATTTACAATTTATTGGT…	0.975897	0.370061	0.175373	0.329275	0.593992	1.51125	0.727784	0.58929	0.866085	0.828534	0.983356	0.405164	0.699604	0.411968	0.858441	1.29827	0.369504	1.9413	0.451407	0.495769	0.163006	0.150622	0.200125	0.398961	0.25959	0.688908	0.499076
TcasGR89	ATGAAACGTTACAAAGAATTAACTAGCAAAAAATTTGTAAAAATCTTGCAGACAATTTCTGCAATAACAGCCTTATCAGTGCCTGATTTATTCACGTATGGTGGTTTACCAGTAATTTACATCCTCTACTCAATTTTAATCGCCTTCACTTTAGTTGCATTAAGCGTTTACACGTTGTATTTCAAAGTGATTTATTTTTACAAAAATTTACTAGCCACCGTTTCGATTTTGGACAGTGTTACAATCGCTTCAGTCACTCTAACCAACGTTTTGTCAATTTTTTTCGCCGTCATTTTCCGCCGACGAAAAATCGTGTCATTGGTTAAAAACTTGCAAGAAATCGAACGAGTTTTAAACGAAAAGTTTCAAGTCTCGTGTGAAATCAATGAGAAAAGTCTT…	0.567713	0.104023	0.407119	0.297114	0.501292	1.04478	0.999441	0.633584	0.80456	0.233215	0.356653	1.08481	1	0.567955	0.316438	0.5629	0.833584	0.557687	0.0646573	0.165694	0.0817184	0.453061	0.361178	0.177785	0.416443	0.460487	0.542096
TcasGR90	ATGCAAACTAAACATAAGACAAGACACAGTTTCCATTTGTACAAACCCTTAAGTCAGATCTTATCATTCTTCGCTTTTCTTCCAGACTCAAGTAAATTTCATTGTTGTTTTTCTTTATTTTTCTGCGTTTCGTTTCTTTACTGGTCTGTTGCAACTTTCGAACATCCAGATTCAGTGAGGAGTCTGGACATAATCATCAGTATTTTGTCATCTGTGTGTATAGCCATTTCGATCGTCCAGATAAATTTTTTTCAAAAAAATAATTTCTTCAGCTTATTGACCAATTTAAAAATCATTGACTGGTCATTGTATCAGCACTACAAAATTGAGACAAAAGTCAATTTCATGACAAGACTGAGATTCATAAACATATTTTTTTCAAATATTCTCTTTATTCTA…	0.41158	0.10407	0.139824	0.265675	0.13691	2.85134	0.430012	2.11572	0.791009	1.2107	1	1.44086	0.926824	0.256803	0.604364	0.571603	0.092133	0.532997	0.257268	0.0549405	0	0.0600902	0.219558	0.324224	0.207126	0.19086	0.0829605
TcasGR91	ATGATCGAAGTTGGTAAAACTCGAGTGAAGAGAGCATCGAATCAATTATTTCGTTTTGGGCAATTTTGTGCCATTTGTGTTCCAAAAATCACAAGCACAAACAATGAGGTGCCAAGGTGGTACATTTGCTATACCATTGGTGTGATAATTACCATTGGGTGTTTATGTATTTGGTCGATTTTTAACAAATGGAACCAATTCCGAAGCTACAGCAATTTCAGTGTCTTTTTGTTTGATATCATCACTATTGTAACCCTAACATCAACTAGCATTTTACTGATTGTGAATGCAGTTTTTGTCAAAGAGAAACGAATCAGAACACTTTTAATTAAACTATCGGAGATTAAAGAAAATACGAGACTTGCCGAAAAACAGGCGAGAATTTCAATTTTGGAACTT…	0.0118432	0.472452	0.0298878	0.187417	0.0792352	0.131669	0.256571	2.5357	0.859016	8.03218	0.428497	0.503963	0.930612	0	0.037575	0	0	0.0216411	0.927714	0.327917	0.161725	0.0597756	0	0.117282	0.257551	0.0759442	0.0825262
TcasGR92	ATGAAAAATACTCAAGTAAAGTTTAACGAAAATGATGTTTTCCACCAACTTTTTTGGTTTCGAAGACTCTTAGCTCTACCAAATGCACAAAAACTCAATACTTCTTATTCGTATTTATTTCACGTTGTTGGAATGATATTTTTACTTCTGGTTCTGTTCGTCTGGTCTCTATTTAACAAGTGTAAAGCTTGGAAAGAATTTAGTTCCCTCAGCGTTTTTGTTTTCGAAGTGGTCACTCTGATTATTTTAACTCTCTTTAGCTTGGTTACAATATTATTCACGAACTTTTTACGAAGGAAAAGCTTCAAGGTACTAATGGAAAATTTAACAGAACTTGATCACCTAATGAACAATTTGCAATTTCGAAAGCGCAGAAAATGCATATTTATTGAATTAGTA…	0.163887	0.274731	0.0298878	0.205643	0	Inf	0.154321	Inf	0.185892	Inf	0.192603	Inf	0.880658	0.102183	0.313125	0.197273	0.152751	0.0541027	0.255921	0.163959	0.404314	0.0597756	0	0.205244	0.206041	0	0
TcasGR93	ATGCCATGTCTACCACACACTAAAAGCCATTTTTTCTTCGGATTTGTAGTGATTTCAAGTGTGGTTGTTTTGACAATAGTCCAAATGTTTGGAAAATTAAATTACGTTTATCCCTTGTTGAAGACCTCAATTTGTGCACTTGACGGAAGCGTTGCATTGTTGATTGCTTCGTTCGAAATTGTTGACACTGTCAACAGAAATTTCATTAACGTAAAGACAATCTACCGGTTTTATGCTCATTTGAAGAAAATTGATGAATTCCTGAACTTGCCACCAGTTGACAATTATTTCATTCGAGGCATTTTTACTTACAAAAGTCTCATAATAATTGTGCACCTTGTAACCATTGCTACATTTATCAACGACGTTAATTCTAATTACGATTTTTATGGATGGAAA…	0.0489485	0.968206	0.0331893	0.254979	0.355606	0.126339	0.00380613	0.7437	0.89277	3.60059	0.547408	0.121506	0.195003	0.113471	0.0417257	0.0386585	0.0508874	0	1.74067	0.849662	0.314283	0.0663787	0	0.195357	0.314602	0.253	0.458212
TcasGR94	ATGTCTAACAAAACGTTGGCTTTTTTAAAAATAAATCAATCCTCGCCCATTTGTCACAAAATCTCTTCAGTTTCCACAATTCTAGCAATGCTGGCCTTGTATTTATGGGACATTGTGGGAAAAATAAACGAAACATACCCAAAACTGGAATTAACCAGTGGCATTATGGATGCAATGGGTGACGCATTAGTTGTCGGAATTTCTGTAATAAACACACTCTCTGCAAACATTTTAAACAGAAAACAACAGCTTTCAATTAACGCTTCAGTGAAAAAAATCGACATTCAAACAAACCGATCTAAATTATTACACGTTTCAGTCCACTGTGTTGTCTGTTTAACCTTCAGCTGGGACATTTTTTCACGAAACAGAAGTTTGGGATGGGCTGCTTACAAATAC…	0.00942152	0.328383	0.0755671	0.0171261	0.0120508	0.65075	1	1.28667	1	23.2855	0.460079	7.62453	0.834367	0	0.0292633	0	0.0178443	0	0.224225	0.383072	0.377854	0.104744	0.0463898	0.0342521	0	0	0.0241017
TcasGR95	ATGGCTCCAAAATCACAATACGTCCTTTACTCCCTTTGCAAATTCCTGACAATTATCCCCTTCCGCCCAACAACCCCACTAGCATCAACTTCGCACAAAATTTATTGCAGCTTTGTTGTGCTAACCAGCACAGTTTTAACAATTGTAACATTCCTGAACAACAAATGGTACTCACAGTTCCACCACATTAAAATGAGCGTCCTTATTTTAATCCAACTCAACTTGTCCACGTTTAATTTAATCACCACCTTGTCTGGGGTTTTATGGAAACGGGAAAAATGGCACAAACTTTTAAATGACCTTAACACCATGACCAACAGAAATGGGCAAAGTGGGCGAAGTGCAACCATTGCCACAACCAGCATTATAGTTTCAGCTGTAATTCTGGTCTGGATTATG…	0.130661	0.73227	0.0646427	0.222953	0.0635983	1.98179	0.864078	3.72605	0.575411	14.1782	0.0873172	1.42122	0.934818	0.27723	0.149517	0	0.132616	0.0939419	1.18036	0.533797	0.482649	0	0.129285	0.334104	0.111801	0.0824167	0.0447798
TcasGR96	ATGATGTTCTTTCCTATCTTTATAAATTACTTAAACTGTGTGGGTCTCCCTTTACAAAAACCCAAGAAAAGGCTTTACTCCTTTTATATTTTTTCACTCAGTGCACTTTATATTACTTTAACTGGAGTTTCGCTGTATTCAACTTTAGTAATACGTTTCCTCGCTTCAAACACCCTAAATGCGTTCTTTTACATTTTAATTTATGTTGTTATAAACATAATTGATGTGGTGGCCACTTTGCAGAACGGGTATTTTAAACGTTGTAGCATCGATAAATTGCTGCGGCTAACGAACGAACTCCTTGTGTTCGTTAATCGAAAAGTTGGCCGCCAAACTGAGAAAAAATTGATCCAAATGCAAAAGTTTGACTTTATTTTGATTCAAGTGACGATGGTTCCC…	1.00714	2.2107	2.0703	0.779831	0.29129	3.10915	0.183334	2.76199	0.494959	9.80954	0.00282517	9.25608	0.00369584	1.43195	0.455052	0.662517	1.28435	1.20184	3.15468	2.63804	0.83939	2.32686	1.81374	0.623938	0.935724	0.197083	0.385496
TcasGR97	ATGAAAAATCACTTTTCTAAATTAATGAAAAATAGGAGGGGTCGTAAGACAAGTAAAATGATGAATGGAATGACCAAACAAATCCAGGACGTAATGCCCGGGGGAAATCGACTTAAAATTTCCCTAACATTGTTTGCAGAGTTGACAATGTCATCGCAGAGCTTACATTCCACTTTAGAAACGCTTTGTTTTTTAAATCAATTGATTGGAGCACCTTTTTCCCAAACAAGACACAAGCTCTATCCAACGTATTGCAAAATTCTACTTTTTACCCACTTAACTACATTGCTTTTCACCTTTTGTAACATTTGGTGGCGGTGTTCCAACTCCCAGCGTATCAGCACAAAACTAATTAAAACATTAAATTATTTTTTTAAAGTGACAATTATCATGTCGACG…	0.0139279	0.0963861	0	0.0138277	0.0552755	0.236509	0.657999	0.258841	0.964532	0.572131	1	0	0.881343	0	0	0	0.0288153	0.0408241	0.0603468	0	0.228812	0	0	0.0276554	0	0.0716313	0.0389197
TcasGR98	ATGAATTGTTTCATTATTATAATATTAAACTGTAAAATGTCATACAGACTGTCTCGCAATGATATTCGCTTCTTGAAAGTAATGTACAAACTTAGCCATTTTTTGTCAATCACACCAAACTACGATTTCGAAAATTTCGTGATCATTTCGCCTCGATGTGACAAAATTTCTGCAATTTGTTTCCTACTTTCGACAATTTTAGGCACTTGTTGGATAATCTACGTGCGCATTTACTGCAAAGAAATACGTTTTTTCGAAATATCGTTCGAAATATTGGGCTCTTTGGACAGTTTAATTCTCTTGATGGTGCTCGTGTCGATTATTTTAGGTTCGCTTAAAACAAAGGAATGGGCGAAATTGAACAACAAGTTCCAATATATCGACGAAAAACTCAAGACG…	0.707395	0.677167	0.0389961	0.115563	0.250022	2.43117	0.491759	0.47183	0.529217	2.50391	0.68341	0.196481	0.336578	0.501722	0.368988	0.581169	1.06502	1.02008	0.565461	0.751372	0.714668	0	0.0779922	0.0287929	0.202334	0.0745776	0.425466
TcasGR99	ATGAGTTCGAAGAAAGATATCCGTTTTATGAAAATTCCCTACACTATTGGCAGCTATCTAGCTGTGACCCCGGACTACAATTTTGAAAAAAAAGTCATAAATCGGCCCAGAGTTCACCAAATTTACGCACTTTTGCTCGCGTGTGCTATATCCGTATTAAGTGGGATAACATTTATTGATAATTCTTCACTACATATTAAAGAGCAAGAACCGACTTTTTTCATCCTCGATTTAATAAATTTCTTTTTTCTATTTCTGCACCCGATTGTGATGATCATAAGTTCTTCCCTTCTCAGTGGTTCGTTCTGGTCAAAGATGAACAAAAATTTTCAATTTATCGACGAGCATTTCAACAACGTCCACAAGAAAGAATCAAATTTTTTGCGAAATTGTTATGTC…	1.16826	0.45344	0.0963838	0.346627	0.28875	3.81834	0.150229	1.28462	0.892608	2.33914	0.686451	0.468515	0.887307	0.46966	1.27929	1.52897	0.717685	1.84568	0.914884	0.362843	0.0825924	0.0305271	0.16224	0.509111	0.184142	0.387843	0.189656
TcasGR101	ATGAGTTCGAAGAAAGATATCCGTTTTATGAAAATTCCCTACACTATTGGCAGCTATCTGGCTGTGACCCCGGACTACAATTTTGAAAAAAAAGTCATAAAGCGGCCCAGAGTTCACCAAATTTACGCATTTTTGCTCGCGTGTGCTATATCTGTATTAAGTGGGATAACAGTTGTGGATAATGCTACACTCAGTATGAAACAACAAGTACCGACTGTTTTCATCCTCGATTTAATAAATTTCTTTTTTCTATTTCTGCACCCGATCGTGATGATTACAAATTCTTCCCTTCTCAGTGTTTCATTCTGGGCAAAGATTAACAAAAATTTTCAATTTATCGACGAGCATTTCAACAACGTCCACAAGAAAGAACCCAATTTTTTCAAAAATTGTTACGTC…	2.05801	0.783518	0.446482	0.577512	0.446796	4.14445	0.0602807	1.34036	0.934347	2.08878	0.698452	1.3319	0.913834	1.56553	1.88056	2.63126	1.02972	3.18297	1.04558	0.809418	0.495554	0.183163	0.709802	0.628902	0.526121	0.387843	0.505749
TcasGR102	ATGGCTTGTCGAGACCTGCCTTTACAAACAATTTACAAAATTTCCGAAAACTTGTGCATGTTTCCAGCGTACAATTTTGCAAAATCCCAGATCGAAAAAGCCAGATTTCGTAAAATCCAAGGCTGTTTGATAATATTTATTATCATACTTGCAATAATAGTTTCGCTCTACATGAGACATTATCACTTTAAAGGCCTGTTCACACCCACTCACCTCACTTTAGATAACTTGAACGAATTGTTTTTGACGGGTGTGGCCTTGGGTCTCGTCATCCGGACTTGTTTCGGAAAAACGGACCACTGGTTCCAATTACAGTATAATTTGCAAACCTTAGATAAAATTTTGGGTAATTGCTCCGAAGATGGAAATTTTTGGAAAAATATTTACGTACAATTGATT…	3.36483	1.33031	0.985629	1.03113	0.352123	8.55342	0.000360865	3.02545	0.313621	5.05901	0.0448864	3.69058	0.12452	2.86391	4.08247	3.34872	2.2833	4.24577	1.92602	1.64523	0.419695	0.83767	1.13359	1.01961	1.04266	0.275917	0.428329
TcasGR103	ATGCAGTACTTGAAATTATCCAAAAAAGACATACGATCATTTGATGTAATTTACAAAATAAATACTATTTTGGGCATAAGTCCCAGTTACGATTTCAAAAACGACAAAATAATTTATCCAAACGTAAGCAGATTTTACGGAATTTGCCTGTCCACTGTTTTATTGGTTCTACAATTCACCTCAATGCAGGATTCGTTCCAATATATCAACAGAAGTGAACTCATAACGTCGAAAATAGTCAGTTTCGTCAACAGTATTTTTCTGGTAATGTCCGCAGTAACAATAATTCTAAGTTCCCTTATTTTCAACCAAGAGCAGTGGTCTTCACTCAATAAAAATTTCCAATTTATCGACAAAAAACTGAATAATCGGAACAGCAAGTCTCGGGTATTTTACGAA…	3.17561	1.36863	0.951855	0.752077	0.462664	5.92548	0.00491479	1.59687	0.829946	3.635	0.178292	2.61088	0.363866	3.34577	3.6288	3.59233	1.68233	3.62884	1.90445	1.5997	0.601745	0.741372	1.16234	0.916401	0.587753	0.188381	0.736948
TcasGR104	ATGTGTTATTTCAATTACTCCAAAAAGGACATCAGATCCTTGTCGTTCTTTTACAAGATCTGTAACATTTTCGGTATCGTCCCCCCGTACAGTTTCGAGAAACCTGACTCGCAAAAATCCCTCTGGAAAAAAATCCAAGGTGTTGTCCTGGTGTCAATCATCGCAGCAGGGACCGCATATTCGATTTACGTCCGGCATACATACTACCGAAGATTGTACACCATAACCCACTTAGTGCTAGACTATCTGGACGAATTTCTAATCGTCGCTTTGGCCTTTCAAGTGATTCTGAACTCGTGTTTTTGCGATCCGGCCAAATGGATCCGCTTGAACAACAATCTCCAGTACATAGACGAAGTTTTGAAAAACCGCGATTCGCACGAAACGAATTTGTTACGA…	9.73273	3.98221	1.92445	0.955752	0.415248	20.5203	2.14784e-08	2.29805	0.484737	10.4873	0.000237125	5.96246	0.00818781	8.52585	9.89645	12.0853	6.23433	11.9217	4.59867	4.3403	3.00767	1.89284	1.95606	1.13478	0.776721	0.229032	0.601464
TcasGR105	ATGTATTTTTCACGACGAGACATCCGCTTTCTGCGCCCAATATTCGCAGTTTGTCGCTTGTTTGCCTTAGTGCCTTACTACAATTTCGAAAAATTCTCACTCGAGCACCAGCTTTGGCAAAAAATTCAGGCCTGGACTTATCTTATTTTGCTAACCACATGGACCGTAATTTCAGCCAGTACGCGAATCAAATCTTTCAAATTTCTTACCATTGGCGTAGGGATAACTACTGACACCATAGACAGAGTGTTTACTGTTGCCATACCTTTTGTTGGAATAGCGAATTCGTGTATTTTGAATCAAGACAAATGGCGACTCCTGAATAACAATTTTCAGCAAATTGATAAAATATTCAAGACTCGGGATGATCGAGTGAAGGTTTATCAAGCGCCAGTCTTG…	0.0256291	0.0228843	0.0320706	0.029549	0.0553458	0.382558	0.653909	0.507923	0.982406	0.568802	0.985563	0.702615	0.99171	0.054823	0.0268795	0	0	0.0464432	0.068653	0	0	0.0641412	0	0.0314619	0.0276361	0	0.110692
TcasGR106	ATGAACATGATTCTCAAACTATCACTCAAAGATATTGTTTTCATTAATCCACTCGTCAAATATTTGAACATCTTTTTCATCACTCCTTGGTATGATTTCCCAACGAATCAGAAATATTACCCCAGTTTGGCTAAATGTTACGCGTGCTTGTTGATGGTAGTGAAGATTCTTTGGGTTATTTACTGGTTACAAGACGATGCATTGAAATCAGTTTATGCAAGTCTTCTTTGCACCGAAAAAATCTTCTTGTTTGCTATTTATACAAACTTGTCGATTTTAACGACAGTGACGATATTCAAATCTGCATTTTGGGATGTCGACAAGTGGAGGACGTTATTTACAAACTTACAGTACATCGACATAAACTTGCAAAATAAAGGGAAAAAAGAAAGCAAACTC…	0.0472419	0.0895178	0	0.0420879	0.246174	0.204076	0.387592	0.198141	0.890521	0.622853	1	0	0.614838	0.203833	0	0	0	0.0323769	0.159533	0.10902	0	0	0	0.058488	0.0256879	0.492349	0
TcasGR107	ATGAGTCTGAAAGTTCAGTTACCAAAAGATATAAAGTTTATACGTTATTACTCCATTTACCTTAACATATTCCTCATCGCACCTTGGTATGATTTCAGCAAGAACACCATGTACAATCCATATTTAGCCAAATTTTACGGAACCTGTTTGATTTTGATTAAGCTACTACTTATTTTATGGGCTAGTCGCGACCAAGAAATATTACAGCTTTTTTCACAAGAGCTGTTCATTACCGAAAAATTTATTGTCATATTTTTAGTTACAAATTTAGCCCTAATCTATATCTACTCAGTTATAAATTCTGCTTTTTTGGACTCGAACCGCTGGACAAGGTTGTTCGACAATTTGTATTGGGTGGACAAAACTTTAAGAAACAATGACGCTAAAGAAATCTATTTA…	0.0163913	0.528712	0	0.0812075	0.0548061	0.304557	0.766441	1.71723	0.874885	14.5123	0.18257	0	0.823823	0	0.0241035	0.0223317	0.014698	0.0208234	0.707973	0.683643	0.194519	0	0	0.112851	0.0495641	0.109612	0
TcasGR108	ATGAGCGTTAATTTACTAGAAGATATAAATTTCCTACGTTACTACTGCACTTTTCTAAACACTTTTCTCGTGGTGCCATGGTATGACTTCAAGAAGAATATAATTTGCTACCCGTTCTTGGCAAAACTTTATGCAACATGTTTGATTTTGATAAGGATATCACTTATTGTATTTACTTGCACGGATCAAAAATTGATGCAGATTTGGGCTCAAAGTCTCGTCATGTCACAAAAATTCATTATGGTGTTTTTAATATCAAATTTAATCATATTTAGTACATACTCAATTGCAAATAGTGCTTTTTTGGACATCAGTAGATGGATAAACTTGTTCAAAAATTTGCGCCTGGTGGACAAAATTTTCGGAAAACACGAAAAAAACGGACATTACTTGTCAAAA…	0.036375	0.438039	0	0.0672706	0	Inf	0.745325	Inf	0.586818	Inf	0.0646277	NA	NA	0.0985707	0.0120822	0	0.0294702	0.041752	0.617184	0.579928	0.117006	0	0	0.0848519	0.0496892	0	0
TcasGR109	ATGTTTGTAGTAAACAACATGGTTTTTCATTTATCAATAAAAGACATAAACTTCATACGCCCTTTGTGGAGTTTCTTGAATCTTTTGCAGATAACGCCATATTACGATTTTGATAAAAATGTGACAATACGTCCGTTATTGTCTAAAATACATGGGATGATTTTAATTGTGATAAAAACAGTATGGATCGTGACCATGATAAAAGATGAAGACGTATTTCAAATGTGGAAAACATTTTCATTTACTCAAAAATTTACTTTCACTTTGGTAATAATAAACACAGTCGCACTGAATATTCTGACAATTGTTAAATCTTCACTTTTGAAAGCCCACTCATGGAAAAGAATGATCAAAAATTTTCAACAAATTGATGTGAAATTACGCAACAGAGGAAGAGTT…	0.0150705	0.0614865	0	0.0254883	0	Inf	1	Inf	0.979875	Inf	0.844678	NA	NA	0.0505622	0.0247904	0	0	0	0.0633173	0.0811298	0.0400124	0	0	0	0.0509765	0	0
TcasGR110	ATGAGCCTTAATCTATCAGTGAGAGATATAAATTTCATTAAATATTTATGGCGCTATTACAACTTTTTTCTTATTACACCGTGGCACGACTTCGACAACATCGTTCCTTGCAATTCTAGTATTTGCAAAATTTTTGCAACTTTACTAATTTTTATAAAAGTATACTGGGTGTCTGATGCAACATTTCTCGACAAGCACTTATTATTTACACAAAAAGTCAATTACTGTATCACTACTGTGACAATAACCACACTCAATCTCTTGACAGTGGTAAAATCGTCATTTTTGGCTGATGGTAACAAATGGAGGACACTTTTCAACAATTTACGATACTTAGATTTAAACTTGCACAATAAAGGAAAAACTGAAGGATCAATTTGGAAAAACTTTTATTTCACT…	0.0985914	0.214122	0	0.166414	0	Inf	0.467296	Inf	0.382653	Inf	0.338038	NA	NA	0.319079	0	0.0241572	0.127195	0.0225256	0.332976	0.0568866	0.252503	0	0	0.0915568	0.24127	0	0
TcasGR111	ATGAGCACGTTCTCAGATATTACTTTTATGCGCACAGTGTGGAAGTTTTTTAATATTTTCCTGATAACCCCATTTTACAACTTCAATGAGAATACAATTCATTCAAAACTGTGCAAACTGTACGCAACTTTTTTAATTGCGCTAAAACTTGTGTGGATTGTGGCTCTATTTAAAAACGAGAATTTGTCCGAAATGGTTAAACAGTTTTTGTTCACTCAGAAATTCACTTTTGTGGCAGGGTTAGCCACTCTCTCAGTTTTAAATTTATTATCTGTGATCAAATCCTCCTTCCTGGATATCAACACTTGGAAAATGCTTGTGAAGAGTTTTGATGCCATTGATTCAAAATTGCAAACTGGAGGCAAGGTTGAGACAAGCATTTGCAAAAATTTCTGTTTC…	0.00515854	0.12604	0	0.0301899	0.0212433	0.196154	0.63965	1.28667	1	5.53256	0.839722	0	0.944218	0	0.0257927	0	0	0	0	0.25323	0.12489	0	0	0.0603798	0	0	0.0424865
TcasGR112	ATGACCTCGAATTTATCAAAAGACCTCATTATAATACGCCCTTTGTGGAAATTCTTTAACATTTTCCAAATAACTCCATACTACGATTTCAATAAGAACACAGCAACTCATTCCAATTTACGTAAACTACATGGAGTGATTTTCATTTTGATAAAACTTGCCTGGATTTTTGTTATGCTGAATAATAAAGGTGCGGCTGAAATGTTGACCCGGAGCGTGATGACGGAAAAATTTACTTACATTTTGGGAATCATTAGTGGGACAGTTATAACTTTAACTACTCTAATTAAGTCTTCGTTTTTTAACTTTAACACATGGAGAATGCTTTTCACGAACTTCTACTCGATTGATGCAAAATTACAAAATGGGGGAAAAATCGAGATTAACATTTGGAAAAAC…	0.0138189	0.217203	0.0203344	0.0752742	0	Inf	1	Inf	0.705635	Inf	0.361693	Inf	0.910153	0	0	0	0.046931	0.0221632	0.262096	0.223886	0.165628	0	0.0406688	0.045042	0.105506	0	0
TcasGR113	ATGAGGTTTAATCTTTCCCTAAAAGACATAAATTTTATTCGACCATTATGGAGCTGTTACAACATTTTACTGATTACCCCTTGGTACGATTTTGACCAAAATGCACCATATAGACCAAAAATTTCCAAGCTGTATGGGTCGTTAATAATTTTATTAAAGATTATTTCAATAGCCGCTATGACAGTTAACAGTTCTCTTGAACAAACCTACGAGTATTTATTTGTAACACAACAACTAAACTATGCTTTGTGTAGCGTAGATATGTGGGCACTGACTTTTTTTGGTATTGTAAAATCATCATTTGGGAGCGTGGACAACTGGAGAAAACTTTTTTCAAGATTGCAGTTTATTGATTTGAAACTACAGAATACAGGGAAAACTGAAAAACAGTTTTGGAAG…	0.00435099	0.0734738	0	0	0.038172	0.110872	0.698834	0	0.928632	3.28569	0.932877	0	0.954285	0	0	0	0	0.021755	0.192951	0.0274703	0	0	0	0	0	0.0763439	0
TcasGR114	ATGAATTTAAATTTATCAGTGAAAGATATAAACTTCATTAAATATTTGTGGAAATATTTTAACATCTATCTCATAACACCTTGGTATAATTTTGACAAAAACGCCTTTTACAGTCCCAACATGTGCAAAATATATGGAACTTTACTGATTTTACTGAAACTTTTTTGGCTGTTCGATGTAACATTTCTACATGACAAATTAAACAAATCTTATCGACAGCTCTTATTTACGCAAAAAATCAATTATGCATTCAGTTGCTTAAATATATTTGTTCTTACCATCCTATCTATCGCAAATGCGTCATTTGTTGGCACAGACAACAAATGGAAAATACTTCTTGCAAACTTTAGGTATTTAGACCTAAACTTACACAATAATGAAAAAACAGAAAGAAAAATT…	0.0091938	0.0988627	0	0.0144336	0.0747698	0.121461	0.56178	0.216546	0.963931	2.26359	0.927203	0	0.858899	0	0.0246626	0	0	0.0213064	0.188973	0.107615	0	0	0	0.0288671	0	0.14954	0
TcasGR115	ATGACAAGTTTGAAACTATCAACGCAAGATATCAATTTTATTCGTCCCTTGTGGAAATTCTTGAACGTTTTCCTAATTACACCATGGTACGATTTCAACAAAAACTGTGTTCACAAACCACTTTTAATGAAGTTATGTGGATGTGCCTTAATCATTGTTATTATCTTTTGGGCTATTATTCCAACATTCGACGACACTGTAAGACACATTTATCATATAATGCCATTCTCGGAAAAATGCGTCAACATTTTAACAGCTGCGAATTTAAAATTCTTCGTTTTTTTGGTCATAATAAAGTGCTCTTTTCTGGATTCCGACAAGTGGGTTGTTTTGATGACACATTTTCAATACATCGACGAGAAATTAAACAACAAGGGAAGAAAAGAAGAGCAGATATTG…	3.07045	0.616777	1.07484	0.691476	0.272116	10.697	0.0628457	2.62564	0.688253	2.29598	0.77815	5.38419	0.329966	5.79962	1.86684	2.19924	3.46788	2.01866	0.726267	0.485521	0.638544	1.03256	1.11713	1.12873	0.254224	0.299852	0.24438
TcasGR116	ATGATGAATTTCAAACTATCAGTGAAAGACATAAATTTTATTCGACCACTATGGACGTATTTAAGTTTTGTTCTAATAACCCCATGGTACGATTGCAACAGAAACTGTCTATACAAACCCACCATAAACAAACTAACTGGATGCATTTTCCTCGCATTTAAACTGTCCTGGATTGTTGCTCTCATACTGGACGACACTACCCAACAAGTCTTCGAGATTATGCCTTTTTCCCAGAAGTGCCTCTACATTTTGACTTGTGTGAACTTGAAAATTTTTATTTTTCTGGTTGTCATGAAATCCTGTTTCTGGGACGTGGACAAGTGGAGAGTTCTGATAACAAATTTTCGGTACGTCGACGAGAAGTTGCAAAATACAGGGACAAAGGAGTTGAGAGTTTTG…	0.0862144	0.0181701	0	0.183173	0.0946824	0.967563	1	2.30236	0.837943	0.331066	0.946489	0	0.69046	0.203833	0.0374769	0.046296	0.121882	0.0215846	0	0.0545102	0	0	0	0.160842	0.205503	0.189365	0
TcasGR117	ATGTGTTTAGCAATTATCCTAATGAATAATAAACTTAACATGGTACTAGTCAAGTCTATGCTTCAACGTATCAAGATGGAAGAAAAACTGGTGGTAGAAAAATTCCTAAACTCTCTCCAAATTTACCTACAACATAATCAAATTTTCGGCTTCGTTACATTCACTTGCACACGCAGCAATTTTCGCAGCTCAAAACTCCTAATCCTTTACAACATTATTTTGCAAGTGTTGTTTGTAAGTTTCGTCTCTTACTGGCTTTATCTCGTTCTCGAAGCTGACGATATGTTACCCATTTACAAAAACACCTACCTCATAATACTTTTCGCCGACTTTGCCTATCTGGAAACAACATGGATCTGCACCTTGTTAAAAAAAGACAAACTTTTGGAGCTTTTCAAA…	0.0340442	1.58533	0.0704761	0.919742	0.146367	0.231772	0.0643978	7.01743	0.0614093	13.9802	0.00436312	0.680158	0.927261	0.0963802	0	0	0.0432229	0.0306181	1.50867	2.29394	0.953381	0.140952	0	0.843491	0.995993	0.214894	0.0778395
TcasGR118	ATGAGAAATGTTCCACAAAGTTATTGCTTTGTCACGATACTTTTCGATTCGGTTAATAAATTGGGCACCCAAATTGTTAATCCATACTCAGTGAAACAATACGTCATGCAACAACAAGTCAAAAACTTCCGACATTCTGTTAGAAGTGTGTTTTTCTTGAGTGAGATTTTTGGTTTGGTTAATCTCAAGTACCGAGAGACTTACTTTCGTTTATCCAAAACCAAGACCTTTTGCACTTTAGTCACAGCTTTGGTTTATTGTTCCTTGGCGATTTTTGTGCTCTGTGAGCTTTTAATCGAGGGAACAACGTCGATTTTAATCAACGTACCGTCTTTAATTATTCACGTTTCTACGTCCGCTTATGTTGCAACTGTTTGGATTAATAGTGTGATCAATCGA…	0.238656	0.493817	0.0283304	0.644312	0.0375532	5.9354	0.305844	18.3133	0.0535835	18.4996	0.041911	1.00793	1	0.581151	0.0949786	0.197993	0.144791	0.174364	0.66711	0.699367	0.114974	0.0566607	0	0.458579	0.830044	0.0359934	0.0391129
TcasGR119	ATGATTTTTTGGTGCAATTTTTTAAACACCATGCAACAACAAGTCGTTAACAAGTTTCTTGACTCTGTCAAAATCGTGTTTGTTCAGAGCGATATTTTCTGTTTGATAAATTTCAACTACCGGGAGAACCACTTTCGTTTATCGAAAAGCAAGTTCTGTTACACATTTCTGGCAACTTTGGTTTATAGTTCATTGATGTCTTTTGTGCTTTTTAAAATTCTACTACAGGAAACAAAGTTATTATTGTTCAAAATAACGTCTGTAATGATTGCTGTTTCTGGTTTGGTTTATATTGCAACTGTCTGGATTTGTACTTTAATGAATCGGTGTAAATTTAGTGAGTTTATGACCAAATTACTCGAATTTGATGTAAAGTTGCAAAGTGACCGATTGATGATT…	0	0	0	0	0	NA	NA	NA	NA	NA	NA	NA	NA	0	0	0	0	0	0	0	0	0	0	0	0	0	0
TcasGR120	ATGCAACACGAAGTCGTCAAAAAATTTCTCCACTCTGTTAGAATTGTCTTCGTCCAGAGTGAGATTTTCTGTTTGGTTAATTTCAACCACCGAGAGAGTTACTTTCGTTTGTCGAAAGCCAAGTCTTTTTGCACATTTGTGGCAGCTTTGGTTTACTGTTCAGTGACGTTTTTTGCCCTTTCTGAACTTTTAACAGATTTGGCAACGTCTATTTTACTCAAAGTATCGTCCTTATTGATTGGTTTTTGTGCTTCAATTTATGTTGGAACGGTTTGGATTAACACTTCAATCAATGGGACAAAATTTATTGAGTTCATAAATAAATTAATCGAATTTGACGTTAAATTACAAAATGTTTCGCTTATTATCAATTATGAGAACCAACGAACAAGAAGTAGA…	0.0547056	0.253088	0.0151824	0.164241	0	Inf	0.526889	Inf	0.375382	Inf	0.281127	Inf	1	0	0.0763491	0.0471578	0.0620754	0.0879456	0.0975019	0.33315	0.328612	0.0303647	0	0.119154	0.209329	0	0
TcasGR121	ATGTTTAAAACCGTAACGAGGGAAAAAGTGTTTCAGAAATTCACTTCATCGATTAGAATGCTCCTAATTCAGGGCCAAATTTTTGGCTTAATTACGTTTGGTTGTTCAAATCGTTGTTTTTTTCCGTCAAAAATTAGAATCTGTTGGAATGTTCTACTCAACTGTGTTTACCTATTTTTGTGTGGTTTCTGTGTTTACGAATTTGCGAGTGATGAAAGAATAAAATTGGTGATAAAAGCTATCATTATTATGATATTATCTGGGTGTATAATTTTCACGGAAGGAATCTGGATTTGTAGCCTAATTCACAGGAAAAAAATTGTAAAATTTCTGGATGGGATCATGGCATTTGACATACAATTGAAACAAGTGGTCAACTACAAGAAGAAAAAATTCCAA…	0.127121	0.603278	0	0.173465	0	Inf	0.164447	Inf	0.157731	Inf	0.0188707	NA	NA	0.102721	0.0755454	0.139984	0.230333	0.0870199	0.514536	0.604346	0.690951	0	0	0.191587	0.155344	0	0
TcasGR122	ATGATGGATAGAATAAATCACAAAAAATTCATCAACACCACAAAACTGCTCTTGTGGTGCGACCAAACTATTGGTTTGATCACCTTCGACATAAACACCCCCAGTTTCAAATTATCAAAAATTCGTTCATTTCTAAACATTACAGCTTCAGCTGTGCTGTTGCCTTTCGCAATATACCACATTTTTATGCACATCGTTCCAACAAAATTAATTAGTTTTTACAAATCCACTGCTATTTTGGAAATCGCATTTGAAGTAATTTTCATCGTCACAGTGTGGATGACTGGAGCTGTTAAACATTCAAAAATTGCTCATTTTCTCAATAAAATGATACGGCTGGATGAGAGATTTCAAAGTGTAGGATTACAAATAGACACAGTTCGCGAAAAAAGACGAATT…	0.0932732	0.113828	0	0.186088	0.173141	0.56402	0.812658	1.27909	0.946674	0.991639	1	0	0.393761	0.155308	0.0634555	0.0470328	0.123822	0.0767483	0.162072	0.138444	0.0409676	0	0	0.163402	0.208774	0.346281	0
TcasGR123	ATGTCGGATTTCCAAAAACTGTACCAAAAATTCGTCAACTCGATCCGAATTTTGCTATTCCAGAGCCGTATTTTCGGCCTGGTTACCTTCACACCCGACCGTTCGAAATTCCGGCCCTCAAGTCTGCGTTTCTGCCTCAACATTTTGTCCATTTTCACGTACGTCCCCATGATTCTGTACTGCGTGTACACAACTGCAACTTACGATTCTTTCATGATTTACAAAACCACAAATATCATAATCCTGGGCTTGAATGTGGTTTATGTGGTAACGGCATGGATTTGTGCAATCACGAAACGCGACATGTTTGTCGAATTTTTGCTGAAACTTGTCGATTTTGACTCAAAGTTGCAAACAATGAACATCAAGGTGAATTATCACAGAGTTCACCGGAAGATT…	0.226043	0.435641	0.128366	0.125608	0.0769851	2.85937	0.500663	1.77792	0.838646	6.90348	0.232449	2.36187	0.842752	0.304161	0.186411	0.0921109	0.257653	0.289878	0.253927	0.732065	0.32093	0.177929	0.0788025	0.174552	0.0766634	0.113029	0.0409415
TcasGR125	ATGATCAAATTTTCCAAAGTTAAAAGCTACTTCACCACTCACCACGACACCCTCCACAACATTTACACCTCCATGAAGCCCGTCTATGCCATTTGCAAGCTAATTGGCTTGAATACGCTGCGAATCGGACGCAAGGGTGAATTAAAACAGCACAAATCCGATTACTTTTATTTCAGTTTTTACATCACTTCGTACACACTTTTGAGTGTCTATTCGCTTTTTCGAATCGCAACCAACGAGAACAACTCACTGGTGATCAACAAACGCCTCATTTTCATCGAATGCTTTGTAATGATGGCCCTTACGTTAATTGTAACACTTTTCACATTCCTGGCTCGAGGCACTTTGATCAAGTCTTTTGATATGTTATCACATGTGGACGTGTCTTTCATAAAGGCT…	1.14251	1.07557	0.117977	0.765243	0.391968	2.70711	0.185652	2.04629	0.583958	2.83597	0.351251	0.408946	0.444655	0.726439	1.10413	1.29795	1.15833	1.42568	1.09163	1.062	1.07309	0.198313	0.0376414	1.04223	0.488261	0.431921	0.352016
TcasGR127	ATGTGGAGTGAAAATATTACAGATGTCCTGAAGCATGTGTGGTTCTTGTCAAAGTTATTCCTCCTGTGTCCGAGATCAATAGACGAGAAAATAAAACGTCAAGAACGCCACTCTTTTTATAAAATCTACAAGTACACATACAACATTGTGGCTGTCTCCCTGACAGCCTACATGGTCTATATAACGACAAATTTGCGAATAACGCAAAAATTGAGCATTGTGACGCAGCTCGCCGACTTAATATTTAGTGCAAGTGCAAATGCTTCAGGTGTGGCAACGGTGTTTTTCTGTCTGTTTTACCAAAACAAGCTCATTGAAGTTATAAGCAAATTGCATAAATTGGACAACAAACTGAAACACATGCTAATATGGAAGTCTTACAAGCGCACGCAAATTTTC…	2.42706	4.69524	2.70093	2.07075	1.4771	1.49841	0.552753	1.50118	0.859016	3.66503	0.0605748	2.45738	0.279604	1.47394	2.8782	3.60168	1.3828	2.79869	4.64624	5.98051	3.45899	2.73536	2.66651	1.40006	2.74145	1.43542	1.51878
TcasGR128	ATGACTACCGTGTTGGTCACAACCCCAACACTTTTAAAATACTCTTACAAACTAACCGGTGTTGTACCATTTCCCTTCACAACTTCAAAACCAACAAAAATATCGCAAGTCGTGTCTCACATTTGGCCAATCTTTTTCTGCTTATACTTCATCAGTATTTACCTTTTTTACACATCAGTAAACAACGAAACCAAAATTTTCAGCTACATCAACTTCTTAGTTTACCATTGGAACGTGTTATACATGGTTGTTTATGTCGTAATGCTCCATAAAAGAAGCACCAAAGTTAAAAAACTGCTAACTGAAATCAGTAAAATACAACTTATTACAAATAATAACTCAAAAAGCAACGAACGCTACGTCAGAATTATTCAAATTGTTACACTTGTGTGTTTGTTG…	0.0298037	0.130171	0	0.26941	0.06586	0.383969	0.545283	3.82629	0.813594	1.53064	1	0	0.66068	0	0.0399823	0	0.0975224	0.0115138	0.102119	0.116309	0.172087	0	0	0.374388	0.164431	0	0.13172
TcasGR129	ATGGAAATATGTAAGGATCGATGCAAACACTCAATTCACCCTAATTTAGACGTTGCCATGACTTTGCTCCCTACTACACCACATTACTTGAAATTTTTTTATCAATTAACCGGATTCGTCCAATTTTCTTATAACGAGTCACTAGAATCTCTCCTCTCACGTTTGTGGTGTTTGCCCTTCTATTTGTATTCTCTTTACCTCTGTTTCTACTTCAATTCCTCTGACGCTTATTCCGGGACTGGAATTTTCTTCTACATCAGTATTTTTTCCAACAGCGTTAACGTTTTTTCAATTTTCACAACTTTCTGGATTTGTTACACGAGAAGTACAAGTTTGAGACAAATCTTGTCTCAGATAAGTCAAATCCAAGTTGATGTTAAGCAAACGTCCGAAAATAAT…	0.128669	0.183623	0.0289041	0.200406	0.13012	0.97944	1	1.70036	0.835083	2.16908	0.805317	0.321925	0.83694	0.0988202	0.254368	0.0673342	0.118179	0.104644	0.247498	0.264271	0.0391007	0.0578083	0	0.326089	0.0747225	0.220334	0.0399051
TcasGR131	ATGTTGTTTATTTGTCTAAAACAAATAAGAGATTTGCGCGACATAAATAATTATGTGAGGATCAATACAAACCAAATTGTGACAGTTCAGTTAGTGTTTATTCTTTTAACAAAAATGTCTCTACTAGTGAATACGCCAAAGTATTTGAAATATGTCTACAAGCTGAGCGGAATTTTGCAATTTTCCGAAACTGATTCAAGTGTATATCAACGTCTTTGGTGCCTACCATTTTATGGTTACCTAATTTATCTCTGTGTAAATTACAACATCTCTGAATACAAAACGAAACAAGTTTTTCTACTTATCGATAAATTTACAAATTTGGCAAATATGCTAATGATAATAATTTATTTTATTTCGTGCCACAGAAGAAGTAACAACTTAAAAAATCTGTTAACT…	0.245944	0.0314145	0.136898	0.108169	0.20832	1.15663	0.993511	0.584859	0.958205	0.245609	0.706637	0.944623	1	0.351206	0.344389	0.12535	0.0900014	0.318775	0.0942435	0	0	0.2348	0.0389961	0.115172	0.101167	0.335599	0.0810411
TcasGR132	ATGTGTTTGCTTCCTAACACTCCAACTTATTTGAAATTCATCTACAAATTAATTGGATTCGTCCAGTTTTCAGACAAACCGCAAGAAAATTTACTTTCCAAAATTTACAATCACTTTTGGTGTATTCCCTTTTGTGGTTATTTCATTTATTTGCTTGTGTGTTGCAAGCCATATGATGACGGTACAAATTTGAGCGTATTTTTGTATTTATCTAGTGTTTCATATCTATCCAATATGTTCTGCATCTCGGTTTTAATCACAATTTTTGGTTTTAAAGCACATAAATTGAAGCATCTTTTATTAAAACTCAGTGTTTTAAATTTTAATAAAAAATCGACAAAAGAGTTTGACTGGCACCAATTTTTACTTATCGGGCTTTATTCATCACATTTTGCATTT…	0.0210057	0.265368	0.0200654	0.0500524	0.115122	0.184068	0.53333	0.501488	1	3.33722	0.759451	0.26422	0.934818	0	0.0253151	0.0469083	0	0.0328051	0.452601	0.220925	0.122578	0	0.0401309	0.0740771	0.0260277	0.230244	0
TcasGR133	ATGTCTGTCTTAAAACAGATACCGATTTGGTTAAAATGTTTATTTTGGGTTTTTGGTATTCTGCAGTTGTCTGAAAATAATGAAGAAACATTGATTTTGAAAGTGGTACCAATACCATTTTGGTGCTATTACACTGCAATAGTTATAAGATTATGGACCTCGATGTCATCATCACAATTTTATTATTATGGAATTAGTGATATTTTACAGTACACTGATATTTTGTGCGATTTGATGGTAATCACTTCTTTGGGAATCCATTTCGTATTTTTTTATAAAAGGAATACTAAATTGCAAAATCTGGTTGTGGAAATTGACAGAATTGAGATCAAACATACAAAACAAAAATCAATAAATTGGCTTCGGATTATTAATCTCTCAGGAATATTTCTCAACTTA…	0	0.199149	0	0.0149339	0.0105083	0	0.625844	1.28667	1	20.8266	0.679673	0	1	0	0	0	0	0	0.195524	0.278365	0.123558	0	0	0.0298679	0	0	0.0210167
TcasGR134	ATGTGCCAAATAAAAAACAAGTTATTATTATTAGACTCATCCACTCAGCCTAATTACTTGATTCTTTCAAACAAAAACAATACGTATTTAGTCCTCAATAAATATTTACTTGTCAAACACTCCAAACCAAAAATGCCCCTCCTTCCCAAGACTCCGCTCCCTTTAACCCTCCTTTATAAACTCCTCGGGATCATCCAATTCCCCATCAGCGCCCACTTTTCCTTCATGTCCCGTTTCTTGTGCCTCCCTTTCTACTCCTACTTTTTCTACCTCTCCTACACAACCTACTCCCGAAAACTCTCCGGAATTTTCAAATACATCGACCAAATGGCCGGTTACACCGGCTTCCTGGCCATGTTAACGTCCATGGTAATGTTTTACAAACGCAGCAACGACTTA…	0.654343	0.544464	0	0.0437381	0.142155	4.50826	0.13356	0.343529	0.759448	5.05887	0.21289	0	0.185256	0.468033	0.458949	0.616558	1.13344	0.59474	0.586102	0.750986	0.296303	0	0	0.0402894	0.0471869	0.20871	0.0755995
TcasGR135	ATGTCGCTTTATTCGTCCATCAATAGTTTGGTTCTAATTTCCAAAATTTTCGCACTACTACCGGTCAAGAAACACCACCGTTTGGAAAAACTCGTCCCTTGTGTTTACTTGACCAGTTTTAGCGTTGTTTTATCGCTGGGTTCGTTCATCGTTTCCGTTTATTTGACGACAAAGATTGACAATGATGGAGAATCGATTTCTCTGGCCAGTGGTTGGTTGGACTTGTATTTGGGGATCACCATACAAACCCTCGGAATTATCTCCAATTGCATAAACGCGAAACAAATTACGATTTTCTTTGACAAAATCCAACGAATCGATAAGCAATTCGGTCTCCTGGGCTATTCAATTAATTACAGGAGAATTTCAATTTTCGTCAATTTGGCCATTCTTGGCGTT…	0.0561795	0.187989	0	0.0516455	0.0864864	0.658271	0.941945	0.721967	0.99593	2.04846	0.921565	0	0.71514	0	0.0502314	0.0232695	0.153152	0.0542447	0.320741	0	0.243225	0	0	0	0.103291	0.152287	0.0206857
TcasGR136	ATGTATTTGTTTGAAACACTCCCAAACTACATGATATTTGTGTACAGATCGTTGGGAATCATCCAGTTTTGTCCCAAAAATTCACACAAAATCGTAAAGATATCTCCCACCGTTCTTTACGTTTGTTTGCAGCTGTATTTTCTGTATACTAGTGTTAAATTTTCCTCCGATTACATGACTCTGGGATTCACTGGTCTATTCCACTACCTCGACTTGCTATCAACCGTTGGAACGGTTTTATCAATGCTAACATCACTCGTTATGTTTCGCAAAAGGAGCAAGCGACTCAAAACTTTACTTGAGCAAACCGACAAAATTGAAATTTTTCAAACAAATGAAAAGTCGCGCTTGAGTTGCATACAAATTTTGCTTTTCGCCGGTATAGTTGGCTTAATTTTA…	0.678986	0.552722	0.0105932	0.148822	0.202116	3.07647	0.500649	0.751502	0.96547	3.66778	0.522404	0.0695002	0.257415	0.490651	0.494492	0.495289	1.41803	0.496475	0.989907	0.495692	0.172567	0	0.0211864	0.187717	0.109927	0.162071	0.242161
TcasGR137	ATGAGTGTTTTTACAGAAACACCACTTTATCTGAAACTAATTTATAAACTGACCGGAGTTTACCACAACTCCGGTAAAAACAACTTCTTTTCAGTAGTAACGTCAATAGTGTGGTGCCTCCCTTTCTATTCCTATTTTATCTATCTTTGCATTGATTTTAATCTATTGTCACACACATCATCCGATGTTTTTGTCTACATTGAGTTTTGTAGCAATTTGTCAACTATTATGTTCACAACGATATCGTTCTTTGTGTTTAATGTAAGAAGAAATCGAATTAGAGCGCTACTAAAGAAGGTGAAAAACTTGCGATTGGGTGTTATTTCTAGAAGCACTAAACCTAACTGGCCTAGAATGGCTCTTATTGGGTCAATCGTTGTAAACACTGCTCTCATCCCG…	1.31352	0.572515	0.0205548	0.0892151	0.139288	9.32288	0.00507261	0.704344	1	5.48924	0.107663	0.215796	0.713148	1.00494	1.78934	1.42956	0.853916	1.48983	0.364289	1.01841	0.334846	0	0.0411097	0.151768	0.0266625	0.235859	0.0427168
TcasGR138	ATGAATTTACTTCCCAACACTCCTCTACTTCTGCAACACATTTACAAACTTTTAGGAATCACACAATTTTTTTCCAACGATTCAATATATTCAAAAATATTTGGACGCCTCTTGTGTTTACCACTTTACGTGTACTATTTTTACACCCACGTTACATTTTCAATTTCGTTTTACCACTCGAATTTGGTGATAATCCTCATCGGAAGATTCATTCAAAATATGATCAATTTTACCTACATTTTAATAAGTTTGGTGTTTTTCTACAAAAGAAGTGATAAAATACGATCTTCGCTAATAACTTTACACAAATTAAATTTGGACAAAAACACCAATTCTTGGAACAAATGGATGAGAGTTATTTTAGTACTTTTGTTTGCTTCAAACATTCTTCAATTTCCG…	0.05637	0.0990507	0	0.0486976	0.084089	0.709849	0.931502	0.649637	1	1.72014	0.950594	0	0.843058	0.113142	0	0.0770928	0.0676532	0.023962	0.070842	0.181543	0.0447675	0	0	0.0973952	0	0.168178	0
TcasGR139	ATGAACTTACTCCCAAACACTCCTTTTCTTTTGCAATGCATTTATAAACTTCTAGGAGTTGTGCAATTTCCTCTCAATAATTCGGAATCAAAATGCTCGAAAATTTTTGGCCGAGTTTTGTGTTTGCCTTTTTACATTTATTATTTTTACAGTAATGTCGTGCTTTACTTGTCGTTTTTCGATGAAAATTGGATGATTATTCTTTTTGGAAATTTTATTCTACATCTGATGAATTTATTCTACAATTTTTTAAGTTTGGTCTATTTCTACAAAAGAAGCCAGAAAATAAGAAATTCGCTAATACAATTACAGGAAATAGGTGTAGGTCAAAACACTGTTTATTGCAACAAGTGGATGAGTATTACTTTAGTGATAATGTTTGCGTTAAACATTTTTAAA…	0.0530449	0.140788	0	0.0285173	0.110577	0.418167	0.704599	0.279334	0.822031	1.50754	0.988322	0	0.664712	0	0.055473	0.0899416	0	0.11981	0	0.332828	0.0895349	0	0	0	0.0570346	0.084089	0.137065
TcasGR140	ATGTGCATACTCGAAGACCTCCCTTTGTTGTTTAACATTTTGTTCAAATGCTTTGGCATTATCCAATTTACGTGCAAACCCCCAAACAATCGTTTCGTAAAAATTATTCCACACTTGTGGCCACTACCCTTGCACCTACTTTTACTATTTTCGTGTTACAAGTTTGTGGTAAAGCCCGAAGAAGCAAGAGACCTTTTTTTCGTTAGTGTGGACGCACTGATTACAACTTTTTGTTTCATTCCTCTAATTGTAATAATTGCAATGTTAAATTTTCGGGGCAACAAACTCAAATCACTTCTGATCGAATTAGACAAGTTTAGGAATATTGCACCGACGAATAAAACCCAAAGTTTTGATTACTTTGAAATTCTTCTACTGGTTTTGTTGACAATTGCTGAA…	0.032182	0.0991228	0.0456685	0	0.0193405	1.68437	1	0	1	8.79513	0.767093	3.54748	0.952087	0	0.0510351	0.0236418	0.0311205	0.0551126	0.130349	0.167019	0	0.0913371	0	0	0	0.0386809	0
TcasGR141	ATGCCTCAAGTCAAACTCCACAAACATTATGTCCCCATCATCCTTTTATCAAAAATCCTCGGAATTGCACCAATCAGCTACAAAAACAGTAATGTAAACTATTCAAAAATTGGAATCGTCCAAACTGTTGCCTACTTTGTGATTTTCATAATTTTGACAATCGTTTTTTTCGAAAAACGATCGGCTTTGAGTCCGTTCGAATTGATCCAAATTCGCACAATTAACTTCGTTGCCACGTTTCGAACTATAGCCAACATCATCCTCATGGCGGTACTGTTTCTTGGTACTTTCATAGGACGAGCAAAATTTCTGGCGATTTTGAAACAAATGCGTAATTTGGAACCGGAGTTTCTCAAACTGGACCAACTTGGTGCAACTGTTCGCAACAATAGACAAATT…	0.0104833	1.1091	0.0379237	0.168387	0.236437	0.035305	0.000110698	0.685704	0.815763	4.15803	0.441223	0.196243	0.376924	0	0	0.0110821	0	0.0413344	1.00817	1.12216	1.19697	0	0.0758474	0.140006	0.196769	0	0.472875
TcasGR142	ATGTTTTCATCAAGTTACAACGAAATTTTCACTCCAATTCAAACGATTTTCAAACTTTTGGCCCTCGAACCTCGCATTGTGACAAACGGCCGTTTGGTTTTTTCAAAAATTCGTCTTTTGCAAACTTTTATTTACCTCACAACTCTCTTAGCTGCAACGTCTATTTATTACAAATTTTATTTCAGTTTTACATTTTTCGGCTTTGGAAATATTACTGTTGTGCGATTTATCGTAATTTTCCGCAGTGCTAGTAACCTGATTATGCTTTTTGTGATTTTGATTTACGTTTGTTGTAACAACACCAAAGAATTGGACAAAATTGCGAAGCTGGATTTGAGTTTGGCCAAATTCGGGCAATTTGGTAAAGTCACAAAAGCGAATCGCAAAGTGCGCCAACAG…	0.0385335	0.151108	0.0529571	0.113808	0.0199525	1.63807	1	5.6551	0.834591	8.66539	0.700211	3.22354	0.949005	0.0988202	0	0.0224447	0.0295448	0.0418577	0.216561	0.158563	0.0782014	0.0867124	0.0192019	0.0283556	0.19926	0	0.0399051
TcasGR143	ATGCAAGCGCTCACTCTGACGTCGATTTTTGCACCCCAACATGTCGTTTCAAAAATTTTGGGTGTACTACCCTTCACAATACAGGACGGTCGACCTGTGTTTTCCAAACTTGGTCTTTGTCACAGTTTTCTGTGCATCATTTTGTACGTTTTTGTGGCCCAAAGCTACTACCAGACAATATTTGATGATACGACCTCAGGTTTTATTACATTAAAAATTTTGAAATTTATTACAATCGCCCGCTATGTTGGTTACACGGCCGTGATGATTAACACATTCGTTGCTGTTGGTCTGACTTACAAAAAATTTGTCGCTTTGTTGTCGAAATTGTATGGAATTGATCGAGGATTGGGGAAGTTGGGTCTAGAGACATTTGTTGTAGCAAGTGGTTACAGGATT…	0.0701462	1.09474	0	0.110534	0.0738185	0.986759	1	1.72101	0.80591	17.8171	0.0197649	0	0.641084	0.198646	0.0243488	0.022559	0	0.105177	1.2127	1.08902	0.982492	0	0	0.170999	0.0500685	0.147637	0
TcasGR144	ATGGAGGTGCGAAGCAACAAAATTGCAAAAATAAACTTCAATTTTCTGTTACAGAGCTTCGAAAATTCGGCTATTTACGTAAACATTATTAAACCAATCGCCAAATACTCGCTCTATCTCGGAATTTCGCCCTTTACGACCAAAAACGGGCAAATAGTACTATCACGTATCCGTCTAGTACCTAGTACCATTCTAGTACTCACTAACATCGCCCTTACTATCATCTACTCGACCAGTTTTGGCGAAACTAGCGACTTTACCAAAGCTGAAACCATTAAATTTTTGACAATGTTCCGCGACTTGGGCAGTACCACCATGATGGTACTCAACCTATTTTTTTCCCAAATGTACTTTACCAAAAAATTGGAACAAATGCGCCAAGTGCACGAGGTTGATAAC…	0.0412858	0.15267	0.0477434	0.0140709	0.0562477	0.705141	0.903053	0.258841	0.927064	3.20038	0.822428	1.18047	1	0.0490377	0.0480859	0.0445511	0.0439831	0.0207711	0.184225	0.157367	0.116418	0.0573725	0.0381143	0.0281418	0	0.0728912	0.0396043
TcasGR145	ATGAACGAAATCTTGAAACCTTTACACGTCGCGACTGATATTTTAGGTATCAACGTCTACAAGGTCACGCCAAAAGGTCTCATATACTCAAAATTGAAAATTTTACGTGTGGTACTATATCAAACCGTGTGGTTTATATCAACTTGTAGTTTTATTAAGAATTATCAGTTTTTGAACGTTGCTAGGGCTAGTGCTATAACACTAGTAGTGTTTACACGTGTGTTTCTTTGGGGTTTGAACATGATGGCGATCTTGTACCTCATGTTGTTCCGAAATGGAAAAATGATTTTGATTCGCCAAAAACTATCAGAAATTGATAACAAGTTAGAGGCTCTAGGGCTGAAAGAACGCCTGTCAAACCTGGCCCAGAGACACAAAAAAACCTTAACTGTCCTAATC…	0.0595713	0.309787	0	0.106733	0	Inf	0.491131	Inf	0.490849	Inf	0.159368	NA	NA	0	0.104012	0.0722745	0.0317125	0.0898575	0.265657	0.453857	0.209848	0	0	0.106526	0.10694	0	0
TcasGR146	ATGATGAAAACCTTATCAATACAACAAATCACCTTCCCGACTACTTTCATGTTTCAAATCCTTGGTGTTTATTTCGGGGCGAAACGCAAGCTTTTGATAACAGTACTATATTTATCAATTTTCGGGTACTATCTGCTCGATTTTGCACAATTTGTGACACGTCCATCGAAATTTGCACTATGGCGGGTGCTCAAAATTGTCACAATTTGTCGAATTATTGGATCAGTTTTCACAATAGTAGTACTAGTACTAGCACACGTTAAGTATTACAAAAACTTGGTAAAGCTTGCACATGATATTGAGACAATTGATAAGAGTTTGGTGGAGTTAGGGTTTGAAAAGTACCTGGCTAAAGCTAGTTATCGCCACCATAGAACCATTATCAAATTGATAATTGTC…	0.0568645	0.63399	0	0.176798	0	Inf	0.48616	Inf	0.181267	Inf	0.0100608	NA	NA	0.109339	0	0.0496676	0.0326896	0.0926262	0.92422	0.847962	0.129788	0	0	0.188243	0.165352	0	0
TcasGR147	ATGAAACTCCATCAAGTGCTACAGCCTGCAATTATCACACTCCAAATTTTGGGCTTAAATTTTGGAAAACTATCAAAAATCAAAATCTTGCACACTATCACTAGTTTGATAATGTGTCTAGCAGTGACGTTCTACTACTGGAAGAATCGCAAAGTTGGGTTCGGTTTCGTCCTATCTAAAGTTGTGTTCCTAGCAGCTGTGACCCGATCACTTGGTACTATCGTAGTGATGATAATGGTACTAGCACTAAACTATTCAGGTTATTTTGACAAAATTGTTCATCTGACACAAAAAATCGATAATTTTGATAACGAATTTGAAGATATTGTCTCACTGAACCAAAAACACAAAAAAATGATACTAGTACTACTAGTGATAGTGAATTTAGGTCTCAATGGT…	0.0560631	1.31177	0.0213655	0.15008	0	Inf	0.39438	Inf	0.148388	Inf	0.000321829	Inf	0.847762	0	0.0269552	0.0499475	0.0986213	0.104792	1.9277	1.52905	0.478571	0	0.0427309	0.189303	0.110856	0	0
TcasGR148	ATGTACGAACAAATTTTCAAACCCCTTGACACAATATCAAAAATTTTCGGTACTTATCAATCAAAAGTACGTATATTCCAATGTTTGATAAGTACCACCGGGATAGTACTACTATCACTTTACTACTTCTTTTATAAATTGACCGAAATCGTAAGCACGGCTTATTCTCTGGTAGTACTACGGTACTTTTCACACTTGATAGCACTAGTACTCATCGTAATCATCAATTTATTTCAATTTGGGGACGTGCAGAACGTGCTAACAAACCTGGAGCTAGTGGACTTAGAATTGATAAGGTTAGGTCAAAATCGAGGCCTTATCAAAATAAACAAGAGTCATAAAAATTGGGCTAGAATCCTAACTTTTGTGTTCAATGTTGGAGCCAATATTTGCGGACTC…	0.0639705	1.35893	0.0423728	0.278197	0	Inf	0.331331	Inf	0.0325828	Inf	0.000151676	Inf	0.489911	0.0545167	0.0133647	0	0.0325983	0.219373	1.74087	1.51624	0.819695	0	0.0847457	0.281576	0.274817	0	0
TcasGR149	ATGATAAAGCTAACAACCAAAGAATTTTTTGCTCTACTATGGTCCCTATCAAAATTTTTCGGCATGACCCCGGTCTACATCAAGCGAAAAAAACTAATTTTCACTAAATTATCAATATTTTGTTGTTTGACATGGCTCACAATTTGTGTCACAAGTCTACTGATGTTCTACAACCAAATGTCAAACACCATCAGTCATGATTTTGTCAAAATGAAGTCAATTCGAGTGGTTTTAGCCATTCATTCCGCCGGAATGTTTGTTTTAATGGTTTTGATAATAGTTTTCGTGTTCATAAATTGGGCGAAAGTACGTCATCAGGTCACACAGCTGGTACTAATTGATTCCGAATTAAAAAAACACTATCAAATTCACAACGAAACCAAATTGATATTGGTACTA…	0.127618	0.250375	0	0.0386756	0.0326571	3.33309	0.869107	1.07223	1	10.6058	0.528394	0	0.856253	0.323486	0.0528679	0.0367362	0.145071	0.0799285	0.405091	0.346034	0	0	0	0.0773512	0	0	0.0653142
TcasGR150	ATGAACACGTTTAAAATTTTCCGTCCGATTAAAATATTGGCCGAAATTTTCGGCCTAAGCCCTATGACCCAAAAACTAACCCTATCCCCCCTCAAAGTACTCCAAACTGTGATTTTGGGTACCACTTGCATCTATCTAACTTCCCTCTACATTTGGTTCATCCTCACCCAAATGACCTTCAGTGGTGTAACATCCCCTACTATCATGAAATTTGTGCTATCGTTCCGAACAGGTTCCTTCACATTTTTAATGGTCGTGGCAGTACTTTCTAGTGGTACCACCTTCAAACTGGTGGCAAAGACGCTCGAAAACATGACCAAAATCGATAAAGACTTAACAGAATTGGGCCAAAAAAAGTACCTTGAGAAGCGCAACCGACATATATTTCGTACCTCGGTA…	0.0783951	0.232649	0	0.0397904	0	Inf	0.535172	Inf	0.813339	Inf	0.279769	NA	NA	0.251508	0	0.0571242	0.0300778	0.053266	0.188973	0.34975	0.159225	0	0	0.0288671	0.0507137	0	0
TcasGR151	ATGACTAGAGCTATGGTTCGGCCAGAGCTTGACTTAAATTCTCTGAAATGCATCACAAAAGTATTGACAATCTTGGGATTACTCTCGTGTTCCTTTCCCAAGAAAAAGCTAGTCTATTGCATTATTTTTGGCGCAATTGCCACTCTAACATGTATTGAAGGGTTGCGAGACTGCCCCCGAAAATACTCAACGCCCTTGGCAAAAATTACAACGATTTTGCAAAGATACTGCTCAGTTTTGTTGGTTTTCCTAACTTACTTTTTCAATATTTTGTTCCGAAAAAAACTTCTCAACGCGGTAAAAATTCTATCAAAAATCGACGAAACACTGAACTCCAAGCCTCTAAAGCCAGTAAAAATCAGAACCAAAGTGTATCTTGTGTACTGTTCAAGTGCGCTC…	0.0288667	0.264301	0.0308571	0.0891797	0.0784073	0.369845	0.825486	1.37916	0.991656	4.25546	0.679673	0.591246	0.998459	0	0.0517248	0.0479226	0	0.0446859	0.330277	0.253914	0.208713	0.0617142	0	0.0454072	0.132952	0.156815	0
TcasGR152	ATGAAACGTAGCCATTTCAACAAACCCTTAGAATTCGTAATTTTAGTTGCGAAAATTTTGGGAATTGTGCCCCTGTCTTCAGGGCCACAAAGAAAACGCGTTCGAGTTTTGTTAATTTTGAAACAAGTGTTGGGCTTTTGTGGGATTGTTTTCATATGTTGGTTGCATTTTTTTCACTACAGTTGCACAAAAATTAAATTTAGTTACTTGTCCTCAACTATTTCTAGTATCTTGAACGTTGGGTACAATGTCTTGATGTGTATTGGGACTTATTTAATATCAATTTTGTATGAAAAAAAGTACAGAAGTGTGAGCGTAGTGATTTCCAGTTTTGATCAAAGTATGGAGAGTAGAGTAAAAAGTCGTAAGAAAATTTCAACAGTCGAAACAATTGTTTTT…	0.0372519	0.190073	0.0286144	0.0580402	0.0727085	0.515179	0.943287	0.957424	1	3.25328	0.782138	0.591246	0.999971	0	0.035974	0.0777691	0	0.0725166	0.336899	0.0784865	0.154835	0.0572287	0	0.042107	0.0739734	0.145417	0
TcasGR153	ATGGCAATTTTACAAGCCCCGAACCACTTTTACGAAAGTTTGTTGCCCACATTTATATTATCAACAATTCTCGGTGTCTTTCCCATGTTTCCTATCAAAAAAGCCGGAAAATATAGTCTCTACTCTTCGAAAAAATTGCATTTTATTACAGTGCTGTTCCTTATAATTTACACGATCTGTTTCATTATGACGATCATAACACGGTCAAATAATGTAGTGGGTGGGAAATTCTACAAGAAACGTAACAAAGTCTCAAATTTTGGACTAACTTTTGAGTTTATTTTCGGCATTATTATTTTATACACAACTTATTCCATGAGCTTCGTTAAGAGAAACCATGTGAGAGACGTGGTTCTCCAACTGAACAGAATCGACGAATTGTTGGCGAAAATGAAGCAA…	3.92334	0.991032	0.947547	0.987648	0.774605	4.62752	0.00980021	1.33785	0.943836	1.61529	0.779506	1.62327	0.78672	4.58673	3.41917	4.06078	4.16992	3.38011	1.46526	1.02635	0.481492	0.985652	0.909441	0.819218	1.15608	0.660915	0.888294
TcasGR154	ATGTCCACACAAGATATTTACGATGCTGTCTACCCTCTTTTACTCACAACTGCATCATTTGGTCTGTCTGCAATTTTCGTGGAAACGAAAAATAACACTCGGAAACTGGCAGTTTTCAACTTACTCAAAATCCTGAACATAATTTACCTTTCGCTATTTTCAGCACTGTTGTATGTTGCTTTTACCAGTTTAAAAAACACACACCTTCACGTAAATTACAACTCTGGTGTCACTAAAATCGGGATAATTTTCCAAATTCTTGCAAATATTATGGCTACTTATGTGATCTACTTTATTAACATATCAAAGAGCCACAACATATTAACCTGTATCGAGAACATCAAAAAAGCTGATTTGATGTTCAGGGACTTGGGAGAGAAAATTATTTATCGCAAACAC…	3.8511	0.851449	0.551548	0.666279	0.352436	9.68648	0.000169589	1.89512	0.71887	2.64693	0.419201	2.02516	0.66564	3.77748	3.91787	4.55383	3.34468	3.66164	0.970341	0.932489	0.651517	0.594938	0.508159	0.819884	0.512674	0.21596	0.488911
TcasGR155	ATGGATTTATTTGATGCAATAAGTCCTTTGTACATTTGTAGTAGTTTACTAGGACTCAGCCCCTACGGATTTAACCGTGAGAAAAATAATCGTCAGTATGTTACGTCTCGTTATGGTTGTTACTATTCGTTTTCTGTACTACTTTTGTTTCTCATTTGTCATCACACTCTAACTATAAGACGAACCTCGTTTCTCGAAATTAAAGGTAACATAATTACAGGAACAGCAGATACAGTTTACAGTTACGGAATTTCGCTCGTTATTGCACTCATATATTGTTGCAATTACTGTAAACGGAACTGCATAATTAAGGCCTTGAATAAACTACACTCAGTTGATCTGAGTTTGGAAAAATTTGGATGTATTTTAAGCCACAAATTTTACAAGAACGCTAGCTTA…	0.870827	0.7287	0.180538	0.315774	0.255415	3.49213	0.116608	1.45389	0.838646	3.44757	0.245269	1.04616	0.99941	1.02464	0.681798	0.808993	1.16702	0.671685	0.733214	0.835096	0.617791	0.228343	0.132733	0.23801	0.393539	0.471424	0.0394062
TcasGR156	ATGCACACACTTCAACATTTTACGATAGACACAAGAAGTACACACAGTATGAAAAATTTCAAATATTTGAAAGTTTTAGTCACATTTGCCCACTTCATTTGTTTGTTTCCCATCACCATAAATATACGAAAAAATGGATTGAATTACAATTTCACCAAAAAGTGCTATTTTTTGCGGATGGTTTTGATCGATTTATTAATTGTGGGATGCATTTTGAAACATATTTTCAACATTTTGATGAAGAATGTTACGTTAAACGACGTAGTTTTTATTTTTTGTAGTGCACCCATTATTATTACCATTCTTGATATTGAGATTTTGGGGTATGTTAACAAAGCTAAGTTTGGAAAATTGTTAATAAACCTTTATACAATTAATTACAATTTCAAGGAGTCTGAG…	0.131442	0.225159	0.0822135	0.326036	0.0924553	1.26072	0.993686	3.66191	0.708348	2.76707	0.778254	1.17691	1	0	0.116381	0.155748	0.0946231	0.290458	0.198166	0.31034	0.166971	0.123428	0.0409986	0.332986	0.319085	0.0784073	0.106503
TcasGR158	ATGTTCAGGCATTGGTTTGTTACAAAACACACGCATGTTGTAAAAGTGGGCGAAATTTTAGCAGTTATTCCAAACTTTTCGAAAAATATTCAACTACAAAAATCTTATTCCCTTTTTCTTGTACTAACGATAACACTGTCATTGCTAATAACACACTATTCGCGAATTCACTATTACCAAAATTTCGTTCCCATTAAGTTAATCAATACTGTTTTGTACGAAAGTGCAGTTTATGCATTTTTGTTGGTGTCCATCACAAACGCCACATTTTTGAAAAAAAAACAATGGTGCATTTTGTTAGAGTTTTTGAAAGACATGGAACGAACGTACGTTTGGACATTTATATTAGCTCAGATAATATTCATAGTGTGCTGCGGATATGTGACAGCTGTGTGGCTC…	0.00716782	0.133346	0	0.230975	0.57721	0.00988745	0.0479338	0.382177	0.912723	0.179931	0.799671	0	0.466443	0	0	0	0	0.0358391	0.0706372	0.150848	0.178552	0	0	0.291341	0.170609	0.0838459	1.07057
TcasGR159	ATGACAGTCAGGAGCGTCTACAACGTTATAGACCTGCTGTATTACATTTTGAAAATGTACGGTTTAGCACCTTATACCAGACGAAAAAACCAGGGGGGTTCTTATGTTTATGTACAGTGTAAACCTTCAAGAAAATATCTTTTTTCCATTTTGGGCTTTGTTGTTTCGTTACTTGGACTGGGAATGGTGATATTTCAAGTAAACCAAGAACAGGAAATGGACACTTTGGAAAAGACTCTTTACGTTGGTATTATTGTCCAACTCGTGTTCAATTCGGCTATCATTAGAGTCACTTTTGCTCGCAAAATCGGCCAATTTTTCGAAACACTGGAAATTTTAAACCTCATAGATAAAACCCTCTCGCAAATCGGCGTCCAAATCTCGTACAAATTTATTCAA…	0.0970621	0.126606	0.0614979	0.443441	0.15296	0.598879	0.547368	3.04553	0.714258	0.849258	1	0.545886	0.951387	0.263743	0.0517248	0.0239613	0.0788526	0.0670288	0.198166	0.0564254	0.125228	0	0.122996	0.514615	0.372266	0.156815	0.149105
TcasGR160	ATGTCAGCCAGAAATATCATCACAAGTTTGTATCCCTGTTACATTAGCCAATTGCTTATTGGTTGTGCTCCAATTAAAATAACCGAAATTAGAAGTAACTTGCAAATAAAACATCGACGGGTTTATGATTATTCCACAATTCTCATTCTGCTTCTTATTATTTCGTTCATTTATTATCGTTATTCCTTGATGGATTTTTACGATTTTAATAGTAGCGCTTTAGTGAAATTTATGACAACGGTGTATTTTGTTATTGTGAGTGGATTAATTTCAACGAATGTGATTTATTCAAGAGTTCAACGACAAGTAATGACTCAGTTTTTATACAAAATTTACACAGTTGATAAGAAAATGCGAAATATTGGTATTAAACTGAAATATGAGAATATCCAGTATTTT…	0.0482489	0.0641409	0.0684489	0.120815	0.111866	0.443345	0.755141	1.28035	0.971176	0.987212	1	0.920439	1	0.100344	0.0983968	0	0	0.0425033	0.0314145	0.161008	0	0.1174	0.019498	0.115172	0.126458	0.223733	0
TcasGR161	ATGTTAATTACCCCATTTGCTCGACTATTTTTTGTGTGTAAATGTTTTGGATTGACTTCGTTTTCAATTCGAGAAAATAAATTGTTCACACGTGGTAGAAAAGACAAGATTTTGAACATAGTTCTGCTGACAGTGGTATTTTTTGTGATAAGTTCAAAAATTAGTAGCTGTCACAGCAAGTTTGATAAATATGGAACTATTTCATCAAAAATTTCCCGAATTATGCGGTACATTTATCAGCTAGTATTGATTGGTACAATATGTACAAAACAAACGAGAATTGTGAAATTATTTAAGAAAATATTGCAATTGGAAAAGTTAGTTTTCAGTGTGACTTATAAACATTTTGACAGTGCTAAATTAACACGAAAATTGCGCTACTTTTTCATCACACACTGT…	0	0.0690409	0	0.0575083	0.0650146	0	0.218674	0.919796	1	1.55539	1	0	0.879367	0	0	0	0	0	0.207123	0	0	0	0	0.0316397	0.0833768	0.0409756	0.0890536
TcasGR162	ATGAACAGGCAGGAAGGCGGACTTTTGACCTCCTTAGAAAACCTAATAGTTTTTACTAAATATTTTGGTGTTCATTCGTTACAATATGATACACAATTAAGGAAATTTCAAATTTGTAAAAACCTAAAACTGTTAAAAATTCTGTGGTTCACTATTGTAATTATTTTCAATATTTACGTGTCAAAATTGTTAACAGAAGCAATCCCCCGAAAAATTTTCATTCTTCATGTGGGTTATTACATTTACCGTGATCTCTACTTGATGGTACTGTACTCTATTATAATCTGCGATCACATTTATGAAGAGACTACGGAAACTGTTTTAAATCAGTTGATACAAGTGCAAGAACGACTTCAACAAAATGACAGAATCAAAATTTTGAAACTTGTTTTGTTAACC…	0	0.191298	0	0.109226	0.0973402	0	0.0570401	1.27486	1	2.74362	0.840952	0	0.673689	0	0	0	0	0	0.354677	0.137714	0.0815028	0	0	0.0886579	0.129795	0.153091	0.0415897
TcasGR163	ATGGCCAGGCCGGTGGAAACCGTGTTTAGGCCTTGCCTTTACATTTTTAAGTTTTTCGGGTTGTATTCACTAAGCATAGGGAGCGTAGACGCGAATAGAGAAACACTATTAGGGATTGTTTGGAGTTTGGTCGTTGTATTTTGTTGCATGTCGAACGCTATTTACGGAATTGTACACAGAAATGTGCAGTTCAAGAGTTTACTCCTAACACTGACCGATACCATGGAGATTTGTATCGCATTCACCAATGCCACAGTTTCAATTATCTTTCTACTAGTGATCCGGAGAAAATTATCCTCTTATTTGCAAAAACTCAGCAAATGTGACGAAGAGTTTCGGAGATTGATTCACAAACAGAAATACAAACGGACGAAACGACTTAATAGGATAATTGGATTC…	0.852001	0.589873	0.040025	0.122206	0.0678064	12.5056	0.00685407	2.08521	0.821692	11.7467	0.0341398	0.863183	1	0.308976	0.719575	1.16961	1.12391	0.937932	0.644867	0.79874	0.326011	0	0.08005	0.0886579	0.155754	0.114818	0.0207948
TcasGR164	ATGTCCGCGGCTCACGATATTTACAGCGTGGTTAAACCCTTGCTGATTTTTTCAAAAGTCTTTGGACTGTATCCAAACACGGTTGAAAATTTTGAAACCCAACAATTAACAAGCCCTTGGAGCAATGGTCTCGACATTGTTTGGTCGGCCACTATTATGATTTTTTTGACGTTCTATTCCATTTACACCATGAGAATGGGGGAAAAACCCGCAACTAGTACCGAGTTAATTGTTGAAATTGGCGATATTATCTACATGAGTGTTTCCCTAATCGACGCCTTCTTATTATCACTCTTTAGCATAACAAAACGCACTAAGATGGTACAATTTTTGCAAAAGTTTGCCAACTTTGAGAAAAAAATGCAACAACTGGACTTGCCTCTCGACCTGGCCAATGAG…	1.82156	1.15001	0.0835687	0.196685	0.0649553	23.5045	0.000125127	2.94602	0.778454	18.7528	0.00299026	1.56351	1	2.3592	1.59047	1.48573	1.92366	1.74876	1.61146	1.0324	0.806183	0.125463	0.0416744	0.123082	0.270288	0	0.129911
TcasGR165	ATGTGGGCCAATCCACAAAATCTCAGCCAAGTGGTTTCCCCAATCTGGACAGCCTGGAAATACACTGGCCTTCCAGTCTACAGATTTGACACAGTGAATCAGAAATTTGTTAGTGTGAACACAAGAACTTATTTCTTCGGACTATTGATTCTATCACTTGTGCTTTTTCTATGTGTTCAAAATGTTTTCACAGATGATGGTTTCGTGGTGGTGAATGATGGGATAAATTTTTCACAAATGTTGATTCTATTTATAAGCAATTCGTGTACGGTTTTCTTAAGTTACAGGAAACGCAAAGATTTTTCTCGGATATTGTCCGAGTTAGATTTGACTGAAACACGAATCGAAAAATTGACGAAGAAGAGAATTTCGTACCATGCTGATGTTCGAAAAGTTGTT…	0.800517	0.65737	0.814366	0.522545	0.468469	1.70895	0.680387	1.20979	0.849608	2.12161	0.643186	2.4937	0.545682	1.61093	0.425293	0.520683	0.907681	0.538004	0.698299	1.12672	0.147093	0.978612	0.650121	0.888925	0.156166	0.736779	0.200159
TcasGR166	ATGTTGCCTAAACAATTTTTAAAATTGTTCAAAGATCCGTGTGACGTTTACACGGCAATTCACCCCCTTTTTTACGTGTGTACGTTCTTCGGTTTGGCCCCCTATTCTTTAGTACGGGTCGAAAACGGTAAAAAAGTCTTTAAATTCGCTTGGTGGCCCCTAACTAGAAACGCACTTTTGGTATTAATACTTTTGGGCGCTTTAACGTATCATGCAATTTTCGATTTAATCTCATTCAAAGACAGTGATTTACAACAGAAGTTGAGGTACTTTGAGGAGGTTTTTTCCAGTTTACTGTCGTGTTGTTCGGTCATTTTTGGATGCATTTTTGCCTTGAAGGTGATTGAGGTTTTTAAGAATATTGAGGAGGTTGATGTGGCGTTTCGAAGTTTGGCCGTT…	0.0235462	1.33114	0	0.16426	0.116812	0.193425	0.296995	1.62286	0.856323	11.7155	0.020514	0	0.262837	0	0.0217479	0.0302239	0	0.0657593	1.41644	1.06759	1.50938	0	0	0.127278	0.201241	0.1978	0.0358239
TcasGR167	ATGCCGAAAATTAAACCAAGAATTTACCTCTACAAAGCCGTACAACCTGTGTTTTTAATCTCAAAACTGGCAGGTTTGTCCACAATTAGTTTCGATGAAAAAAGTGGCTACGTAAAGACTCAATTGGGATTTGTTTGGAGTCTGTTTGTGTTTACTTTGTACATTTCTTGCATTGTTTTTTATTTATTAAATTATAAAGTCACAACGGGTGAAAAGCAGTGGATTTTGCATGCAATCGGTCGGCTAAACACAAATATTCGTATAATTACTTTGGTTGTTCTGTCCTTAGTTATGATAAAATCGGGCCAGAAGATTGTTACAATTTTCACACAAATAAAAAAAATAGACAAGAAATTTGAAACATCAAATATAAATTTAGAATACAGTCCGAGGTTTAGA…	1.4294	0.456296	0.0855422	0.442696	0.321614	4.1358	0.0892279	1.43196	0.851879	1.86714	0.762452	0.360826	0.649239	1.95659	1.27108	1.18876	1.47705	1.2535	0.704425	0.470919	0.193544	0	0.171084	0.589497	0.295894	0.327188	0.31604
TcasGR168	ATGTTTACTAACCGTAGAATAATTAGTAATAAAAAATTAAACCTCATGCACTTAACAAATGAACTCTTATCTACTGTAAATACAAAACATGTTCATTTCTTTGTTGGAAATTATTACAAAAATTGTAATGTTACGAAAATGCCTCTTTTAGACGAAATACCATTTTATTGGAAATACATTTACAAAATAATTGGAATAATTCAGTTTCCAACTGAAGAAAATGCTTCAAACATTGTTCCCCATCTGTGGCCTCTTCCACAAAACTGCTTATTTATCTACATTTGTGTTAAATATTACGTGAGCATAAACCACCTCAAATTTTTGGGGATATTCTACTTTGTGGACGCATTAACATCAATTGGAACTGCCTTAAGTCTGGTGATATCTATCACTATATTT…	0.183907	0.25289	0.0639101	0.337101	0.0822319	2.01434	0.745953	4.22688	0.534176	3.04209	0.718125	1.03162	1	0.187663	0.230026	0.213117	0.0701333	0.218596	0.323131	0.175651	0.259888	0.0548901	0.0729302	0.3904	0.283802	0.0697372	0.0947265
TcasGR170	ATGACCAAAGACGGTGTCTACAACACCCTTTTTTTCATAGTTTACGTGTCACTTCTCCTAGGCCCACACCCAACCTATTTCGGGAAAACGGGCCGAAAGACAGTCCTCAAAACCAACAAATATTGCAACTTTATCATACTTTTCTACCTTTCGGTTTTTGTTATTCTGGTGTATTACGCCTCCCTGGATGAAACCCCGAACCCTGTGACTAACGGGAAATTGTACAACTTTAACACTTTCGCCAAACTGCTGATCCTGGTCGTGTCCCTATCGGGAACGTTTGGTTTTTTCGGCACCCACATCTTGAGTTACATTAACAAAGCCAGTTTCAAAAAAATCGTCAATACGGTGGCAACGTTTGACGAGACTTGGGCCAAGCTGGGCCTGGAAATCAACCAC…	0.165066	0.408547	0.145692	0.193748	0.278978	0.494261	0.479428	0.681731	0.850069	1.54162	0.958042	0.653418	0.918484	0.0499156	0.244734	0.215406	0.029847	0.28543	0.562568	0.347067	0.316006	0.116799	0.174585	0.186197	0.201299	0.0741961	0.483759
TcasGR171	ATGTGGCACCCTTTAACAATACCAGACGTTGTAGTTCCAGTGTTAAAAATCTGGCACTCGTGCGGCCTTGCCACTTTTGTGCTGGAAAATGGTTTTTTCAAATACAAAAAGACCAACCATTTCGTAATTAGTTTGCTAGTAATGTTGAGTGGCCTAACAGTGTATGTAAAAGTGTTCGGTGTTGGGCAAAATTTCCGGAGCTATGTGACATTCCTCCATTTCATTTGTATTTACTTGCAAAATTTTGCCTTAATTTGGTTTTCACACAGGAGACGGGAAAAAATCAATTGGGTGTTGAACGAAATGTTAAGTCTTGAGAAGCGCTTGGTTCGGTTTAGCGGAACCACGATTTCGTTTGTTTCAGTTGGACAATACTTACTGAAGTATTTTTTGCTCCAA…	0.0189888	0.0576724	0	0.0290593	0	Inf	1	Inf	0.947163	Inf	0.832351	NA	NA	0	0.026434	0	0	0.0685101	0	0.173017	0	0	0	0.0309405	0.0271781	0	0
TcasGR172	ATGTGGCATGTTACGAATATTTCAGACTTAGCAAAGATCATATTCATTTTTTGGAAATTCAGTGGATTACCTGTTTTCCACTCAGAAAATTCAATAGGCGACCGTAAAAATTCGTATTTTTTCTGGCTTATCCTATTCTTGCAAGTCGCATTTTGCGGCCTTTACATGACTTTCATTGTATTACCACACAATTTCAATGATTACGTCGGTTTTCTTCAACTTGCAGTCCTCTATTTCCACAATTTCGTTTTAATTTTACATTTCTGGCGAAAAAGGAAAGGTCTCGTGTTTACGTTTTCCAAGATTTTGGTTCTAGAACGGACCGTACTTTACTTTACGCGCAAAAAACTTAATTGTGACAAGATCACAAAATTTTTGATTTGTTATAAAGCACTGCAG…	0.0203197	0.278202	0.0319808	0.0705911	0.101578	0.200758	0.565907	0.779565	1	2.74224	0.792535	0.472997	0.950046	0	0.0536083	0.0248338	0	0.0231566	0.342304	0.1462	0.346101	0.0639615	0	0.141182	0	0.203156	0
TcasGR173	ATGTTTTGGGAGCCACAAGACTTGTGCGAACTAGCTTTGCCCTTACTAAAAATCTGGAAATACACTGGACTCCTCCATTACGAACTACATGGCAAAATTAATTCACCAGATCGCAGATTTGTCTTCAAATCCTCATACTTTACCTTACTGATTGCCTGTCTTATACTCGGCAATTTGGTAGTTTACATGTACTATTTTGACGTTACTAAAGACCTAAAAAGCTGCATAGTATTTATCCAAATGATTAGTAACACCGTCCAGAATTTGGGAATGATCTACACGTCCCATCAGAAGAAAAGTGAATTTGGTGTTCTGTTCAGTCGTTTATTAAAAATGGAAAAATTAATTTCGCGAAAATTTGGCAACAAGTTCTTGTACAACGACATTTTAAAATACTTC…	0.0126583	0.189092	0	0.0825599	0.0598572	0.197175	0.551568	1.5259	1	4.26717	0.792322	0	0.818394	0	0.0255858	0	0.0156018	0.022104	0.261395	0.223288	0.0825924	0	0	0.0598955	0.105224	0.0775687	0.0421457
TcasGR174	ATGAACCAATCAAAAATTTCCAAGATTGCTAAACACCTTTGCAAATTATGGTCCTTACACGGACTGCCAATATTTACGCTAAAGAATGGAAAATTTGTAAATAAACCCACCAAGAGTTACATATTTTCCCTGTTGTTTGTTGCCGTGGTTGTAGCAATTTATACAAGAATTAAGAAATTTGATAATCGTGTGTACAGTTACATTACCACAATTCAGTTCTTTTCGATTTTTCTGCTAAACACTGGTTTTATTATTTGTTCACACCGGAAGCGGAAAAAAATCGAAAAAATATTTGCAAACTTGCTACATGCCGAAACTATGGTGCACCGCTTCTCGGGGGATAAATTCCCCAGCAGTAAGATAGGCCGGAACTTGCTGATTTACATAATTTTCCAGTTT…	0.0182333	1.03269	0	0.19733	0.0384757	0.464665	1	6.16628	0.42966	32.5828	0.0141465	0	0.927261	0	0.0253822	0	0	0.0657843	1.39382	0.802977	0.901287	0	0	0.133692	0.260967	0.0769514	0
TcasGR175	ATGCTCTGGCAACCGAAAAATGTAATTGAATTTGCGACCCCGATTATAAAACTGTGGAAATATTTGGGACTGCCGATTTACGAAGTGACTGGTTTGCGCGTAACTCGTCAAAAATCGTATTTTTTCCCGTTTGCGTTCCTTTTTTTGGGTGTGAATATTTCGGTGTATGCCGTTTACTACGGAGTGGAGAATTCGCTAAGGAGTTGGTTAAGTGTTTGTGAATTTGTTGCAATACAAACGCAAAATGTGAGTTTCGTCTTGTTGGCGTATTGGAAAAGAAACCAAATTCCAAAATTCCTGGCAAAGTGCTTAGCCACTGAAAGACGGGTTAGTGCACTTTCGTGCACAAATTTTGACTTTGTGGGGACTGGACGCCAGTTTTTGCTTCTACTAATAGTG…	0.0728049	0.445945	0.0625596	0.0941328	0	Inf	0.477839	Inf	0.437967	Inf	0.0437753	Inf	0.597677	0.213885	0	0.0728686	0.0319731	0.045298	0.569162	0.514785	0.253887	0.125119	0	0.107402	0.0808641	0	0
TcasGR176	ATGTGGTGGCGTCCGAGGAACGTGTCAGATTACGAACGACTCATTTTTAAAGTGTGGAAGTACACGGGTTTGCCTGTTTTCGAAATCAAACGTTTGGGGAATTCACAAACTGTAATCGTTCACTTGTATTTTTACATTTTATTAGTCCTAGTTTGTCTGGGAGTTATAAACGTGTCAGTGTTTTTAATATTTTGCGAGACTAAAGTTGACTCGTACCGAATTCAAATGCAGATATTTTTATTTGCAGTGGTCACTTGCCAAAACATTTTTTTCACTTTATTTTTCTACATAAGAAGGAACAATGTGGCCACACTTCTCACTAAATTCCTAACCACTGAAAAAATATTCCTGGCCTGTTTCCCCAAATTTGGGTGTCTCGAAGTCGGGGCAAAGCTCGCC…	0.0324923	0.215781	0.035831	0.0416137	0.0781959	0.443062	0.664697	0.638282	1	4.11335	0.730205	0.691953	1	0.105213	0.0257927	0	0.031456	0	0.395264	0.16882	0.0832603	0.0307739	0.0408881	0.0301899	0.0530376	0.156392	0
TcasGR177	ATGGTGTGGTCACCCAAAGATGTGTACGACTTAACTTTACCAATTCTCCCAGCTTGGAAATACTTTGGTTTACCGGCGTATAAAATAATCAAAACTCCAAATTTTAAATCTCTAACTCACAATAATTCGAAATTGAATTATATCATGGTGATTATTTCAACTACTGCATACTTATATTACTTCAAAGTTGGTGATAAAAACACCAACAGTTTCGAAAAACACATGACAATGTACCGACTTGTCGCTTCCTTCGTAAACTACATGGGGGCGGTGATTTTTTGCCACAAACACAAAAATAAATTTCTTTCAAACATAGAGAAATGTGCTTTATTGCAACAGCGGTTGAATAAATTAGGAAAAAAAGAACACAGTTTTAATAAAATGGCAAAAATTTTATTG…	0.0559184	0.070759	0	0.0155995	0.161619	0.362176	0.694916	0.108273	0.830284	0.446238	0.973302	0	0.666331	0.10873	0.0266548	0.0493909	0.0487612	0.0460551	0.0680793	0.0581543	0.0860433	0	0	0.031199	0	0.323239	0
TcasGR178	ATGGTGGATGCTGAACTTGGGAGAAGAAAGGAAAGACGTCACTTGACCCTGTCTGGATCTTTAATTACAGTTAATCAAAACTTATTTTTCCGAACAAATTTCAGTTTAACATTGTGTAAGACTGACATTTTCACGCATTATTATGTTCCTTCGCAACACTTATGCAATTCACTACAATTTGCTCCGATATTTCCACATAATGGACTTTCAGTAGTCACCAGAGCTTTCGAAATGAAAACCGTCCACCGACCATTCCTAACTTGGGCCCGAATATTTGCATTAAATTCGGCCACAAGCCCAAAAAAATCAAACAAGGTCCTTTTACTGTACAATGTGGTTTTAGTGGCAATGTACGCCCTCATTCTTTATTATCGTATTATTGATGATGCGACTCAAGAG…	0.542582	1.31353	0.0850177	0.18206	0.558034	0.83955	0.711893	0.327437	0.251864	2.40991	0.626839	0.192984	0.142319	0.460307	0.643205	0.52274	0.55048	0.536178	1.38342	1.42794	1.12922	0.0269272	0.143108	0.132081	0.232039	0.205264	0.910805
TcasGR179	ATGTCGAATCAATTTGGGTATTGCCCATTTCTCAAAAAAATAATACCCGTTTTAAAATTAACACAGACTAAATTGTTTGTATTTTTAAAGTGCTTTCTCACAACAATTCTAGCCATTTTCTCAATTTATAATACCTTCAACAAGTTCGCTAACAGATTATTTGTTATCAGAATAACTGCCATCGTCTATATTTTTCTAGATTTATTATACATTGGTTCGATTGTAGTTTCTGAACTAACATTTGAACATACTTTACTAAACATCGTAAATCATTTAATGACCATGGAGGAACAATTACCTAAAAGAAAAAGTGCAAGTGTGGTTATGCTGCTTGGGGCAAGTTTTCTGTCCCACATTGTAACAATTGGGTGTGTTATAAGTTTTGTATTAAGCGAAGGA…	0.00702568	0.130702	0.0323432	0.103336	0.0410916	0.166308	0.741243	2.98622	0.874885	3.02645	0.871907	1.18249	1	0	0	0	0	0.0351284	0.0692365	0.147857	0.175012	0.0646863	0	0.095188	0.111484	0.0821833	0
TcasGR181	ATGACGCCAACATTCACGATCCATTTAAAGCCGCTGTATTATTTAGCGAGATTTTTCGGCATCTTCCATTTCCAGTTGTACGACCAAAACAAAGCGAAAATTTCCACACGAGTGCTGAATCATTTCTGGAGCGTACCGTACATTACATATCACGTAACACTCATTTTCTTACAATTCTTCTTTTTTCAACACAAAAATGGTCCGAGATACAAAACGGTTAGAAAAATGCTCTTCGCAACCGGGTGTTTTCTTAAATTAACCGCCGACTATGTGTGGTTTGTCACAAAGCGTCACCAACTCAAAAAAATGCTTCACGATATTAATTTAGTTTGCCAAAGAAACACCGTCACATTCAATAACACAAAACTAAAAATTCAAATCAGTTTAATTATCGCGCTA…	4.32769	2.30189	2.65061	1.8739	2.22176	1.79357	0.41031	0.87762	0.982797	1.21245	0.952036	1.60647	0.703751	3.96774	4.00903	5.29748	3.79922	4.56496	3.45792	1.83538	1.61237	2.44653	2.8547	2.36933	1.37847	2.19174	2.25179
TcasGR182	ATGTCGCTCATCGTGACACACCCTTTTACCCTTGTGGTCACCGTAGCGAAAATTTTCGGACTTTTGTCCGCAAAAACACCGAGTAAAACAAACTGGAGGCTGTTTCTCTACAGTTTGGTTTTGGTCGTACTTTATGTCGCAATTCTAGTATTACGATTTTTGGGAAATCAAGAAAAAACGGAACAGTCACTTAGTAAAGTCGTAACTTATTTACATGTCTTGTGCTACGTTGCTGTTTTTTCCGCAAATATTTGCTCCAACTGGTTTAATTCGAAAAGTTTCATTCGGGGTTTAATCAGATTGGAGTTTTTCGATTATCAGATCAAACCGGCGGTTGAAATTGATTACAATAATATGAAAAAACGCTTCTATGCATCATTTGGTGTTTTTTGGGTGATT…	0.3481	1.36722	0.0325992	0.514797	0.14727	2.3363	0.448114	4.05252	0.41244	11.6842	0.0354917	0.323694	0.886537	0.279613	0.301605	0.33024	0.284231	0.544809	2.17093	0.95713	0.973596	0	0.0651983	0.353023	0.676571	0.249376	0.0451647
TcasGR185	ATGTCACACCCAAACAATTTAAACGAAATTATTGCACGAATATTTACCTTGTGGAAATACACATCCTTACCCGTTTACAAATTTGAGATAAAAGCAGGTTTTATCAGCACAAATGTGCAAACTTTCTACTTCGGAATAGCACTTTGCAGCGTTTTATTTTGTTTTAATAGTTTGAATATTTCTGACGATAATAGGTTTGAATTTGCACTGCTAGACGACAGTGTTAATTTTATCGAATCACTCACTTTTTTCGTGCAAAATTCTTGTATGCTTATAATTTGTTACAAGAAGAGAAAACAAATCGTGAAAATTCTCCCCGAATTGCAAATTTCAGCGAACGTTATTCTAAAATTGACACTAAACCAGTGGAAGAGAAAATACTACAAGAACATTAAAAGC…	0.0022104	0.0586174	0	0.02064	0.435031	0.00467184	0.00161138	0.053791	0.375209	0.11555	0.546093	0	0.184867	0	0	0	0	0.011052	0.0653489	0.027911	0.0825924	0	0	0.0149739	0.0263061	0.659334	0.210729
TcasGR188	ATGTGGCACCCTAACAACATTTGTGAGTTAACTCGGCCCGTTTTCCTAATTTGGAAATACACAGGATTGCCAAATTTTTCACTGAAATACCCGTCCATTTGTGACAAGAGTAAAACATGGATTGTTGGTTTATCAATACTTGTGCTTGCCTCCGGGTCTGGTTATTTCATGGCAGAGAGAATCTCAGTTGATTACACGAACTGTTTGGTGGCATTGCAGGCCGGAATGTTGGGAGTCCAGAACGTACTAACAGTTAGCACATTGTTTAAAAAACGCAAACAAATTGGAAAAATAATACTAAACGTTGCCAAAATCGAAAAAACGATTTCTAACTTGACCAGAACTCAAATAAGTTACCAAAATGAGGCGAAAATTTTGATCAAATTTATGGTTTTGAGG…	0.079914	0.21287	0.0371321	0.0587679	0.150591	0.459772	0.630845	0.391586	0.829659	1.2265	1	0.316975	0.841026	0	0.133647	0.136205	0.0488974	0.0808215	0.204808	0.17495	0.258851	0.0318914	0.0423728	0.0625724	0.0549635	0.0810354	0.220147
TcasGR189	ATGACTCGTCTGGTTAAATCCCCAATTGTATTAATCTATATCTACAGAGTGTTTGGAATTATACAATTTTGTGATTCTCGTTCAGAAATTGCAAAATTTGTATCTCGACATGTTTGCATTCTGTTTTACCTTTTCTACATTTATATTTCCGTTCAGTGTTACCAATCGTTCAAAACAATTATATTTACAGGAATTTTTTTCTACTTTGATTTTGCTATAATGTGCACCAGTTACGTCCTAATGTTTACTCTCATCTCAAACTTTTATTTTCGAAATGATCAGCTTGAAAAAGTATTATTCAAATTAAAAAGTATTTGCCCAAAATCGGAAAGCTTTGGTAGCAATTTCATTCGATTAATGGTCACAGTTTCGGCATTTTTTTTCATTTTCTTGTTGTTT…	0.154956	0.129851	0.0217328	0.15049	0.064145	2.2911	0.807043	2.4522	0.824021	3.20038	0.797393	0.47374	1	0.111845	0.274186	0.16512	0.117036	0.106593	0.21009	0.179462	0	0	0.0434656	0.27279	0.0281904	0.0831252	0.0451647
TcasGR190	ATGTGGTCGCCAAATGATGTAAGTGAAATTTTGGTCGTTTTTTGCAAAATTTGGACTTGCTTCGGACTGCCAGTGTACAAATTCAATGTACAGGGAAACTTTTGTCTCGAAAAATCTTTGACGTTTTTTGTTCTAAATTTATCGATTCTCACAGTTGGTCTCCTGCTCCATGTAGTGTTTATTCCGGTGGCAAACAACTTGTGGAGTCACATAAGTTTTTGCCAATACTGCATACACTACGTACAAACTTTCGGAATTGTTATATTCTCTCACGTGAAGAGAAAAGAGTTTGAAGAAATTTTCAACGATTTACTGGCAATTGAGAGCAAGATTCGCCTTTTTGGCGGAGGAAGTTTCGGGTATCACAAGCTGGGGAAAGAGCTAGTGGTATTTGTAATA…	0.0306202	0.0777557	0	0.0841348	0.0202589	1.49989	1	4.7413	0.867786	6.62132	0.834063	0	1	0	0.106917	0	0	0.0461837	0	0.233267	0	0	0	0.140788	0.0274817	0.0405177	0
TcasGR191	ATGTGGTGTCCGAACGATGTGAGTGACATTGTGCTCGCTTTTTGCAAAGTGTGGACTTACTTTGGACTGCCAATTTACAAACTTAAGACTGTCAATGAGACGAAGAAAATCATCCAACACCAAAAATATTACATCTGTGTTCTTAATCTAGTCATTTTTGGAAGCGTTCTCCTACTTTATTTTGTGTTCCTTCCAGTCGAAAATAACTTGGCGAGTTACGTCAGCTTTTACGAATATTTCGTAAATTATTTTCAAACCATCGTTATTATAATTTACGCTCACGTAAAGAAAAAAGAATTTGAAGATATTTTCAATGAGTTAATTTCAATTGAAGGCAATATACATTATTTTAGTGGGCGGAAATTAATTTATGACAAGCTGGGTAAAGAGTTAGTTCGT…	0.486567	0.361562	0.161098	0.488609	0.0215335	18.7248	0.0269106	21.5867	0.054763	21.4042	0.0573544	9.08188	0.39783	0.479926	0.496756	0.520798	0.302915	0.63244	0.600995	0.399295	0.0843977	0.280749	0.0414467	0.52024	0.456978	0	0.0430669
TcasGR196	ATGTGGGCACCCAACGACCTAAGTGAAATCATTACAGTTTTTTGCAACATCTGGACTTACTTTGGCTTACCAGTATACGAACTTGAAACCACAAATAAAAGCAAGAAACAGTTTCGGAATAAAACATCGTTTTATTTCCTTATTGTTTTATCAGTGCTTTTGATTGTTGCAGTTCTTTATTTGGTGTTTTTCACAGCAAGGAACAGCCTGTACAGTTACACTCTTCTTTTTCAATATTTTATTCTCTACGGACAAACTATCGGTACCATAATCTACGCACAATTTAAGAAAAAAGATTTGGGGAAAATTTTCAATGATTTACTTTTGATGGAGGAAAAAATACACCGGTTTGGAAGGAAAAGTCCCGATTATCACACTTTGGGGAAACAGCTAATGGGT…	0.623893	2.85997	0.0627315	0.741826	0.368545	1.50256	0.778634	2.04786	0.738801	9.23819	0.00742726	0.220168	0.125001	0.482563	0.630929	0.742866	0.593127	0.669981	4.02865	2.89645	1.6548	0.125463	0	0.753877	0.729776	0.239099	0.497991
TcasGR197	ATGTGGGCACCAAACGAGCTAAGTGAAATCATCGTTGTTTTTTGCAAAATTTGGACTTTCTTTGATTTACCAGTGTACAAACTTGAAACCACAAACGCCAAGAAACGGTTTAAAAACAAGCCAGCGTTTTATTATTTTACAGTTTTGTCAATGCTTTTGCTGGGGGTGGTGTTTTATTTGATATTTTTCCCCCAGGAAAATTCCCTAAACTATTACAGCCTGCTTTTGCAATATTTTATAATCTACGGCCAAAGCATTGGCACTGTGATTTATTCGCAAATGAAGAGAAAAGACTTTGAAGACATTTTCAACGATTTGCTCTTGATGGAAGAAAAAATACACGAGTTTGGCCAAACAAACACGAATTATCACACCTTGGGCAAACAAATCGTGGCTTGT…	0.270215	0.593678	0.0655449	0.19512	0.0786187	3.29156	0.401753	2.67471	0.67406	10.7785	0.0968378	1.18093	1	0.258846	0.291895	0.352746	0.0309554	0.416634	0.745532	0.830666	0.204838	0.0908525	0.0402373	0.311949	0.0782902	0.115427	0.0418103
TcasGR199	ATGAACATAACCGAAACCGCTATACTGATATGTAAAATTTGGGGTTTTACTGGTTTACCACAGTTTAAATTCGAAAATGGAAAATTTGAATATAAGAAATCAAAATCATCGATAATTTTAATTTTTATTGTAATACTAAGCATTGTGTTTTTTATTAAGTCCTTACACACGACAAAGGACTTATTATTTTATTTAACTATTTTACAAACAGGTTCATTATATTTATTAGTCACTGGTTTGGGGATTCATTCATATTTAAAAAAAAGACAAATTGCAATAATTCTAAACGATTTGATAATGGTAACAAAAATGGTGTGTCAATTCTCTAGAAATAATGATCTCCTTCGGAACAGCGTTTCGAAGCCATTGTTTTGGTATTTAATTGTACAAGTGGCCATA…	0.206994	0.0932337	0.0729497	0.113416	0.126111	1.44577	0.99741	0.922871	1	0.595428	0.938059	0.747761	0.944232	0.213885	0.170408	0.303619	0.0639462	0.283113	0.0669602	0.0857975	0.126943	0.125119	0.0207801	0.0920585	0.134774	0.0794813	0.17274
TcasGR200	ATGAACATAACAGAGACGGCAATAATCATTTGTAAAATATGGAGTTTTACTGGTTTACCACAATTCAAATACAAAAATGGGAAATTTGAATATAAGAAAACAAAATCATACGTAATTTTAACTTTGGTTGTGATGACCAACATTGCGTTTTTCATCAAGTCCTTGAATGTGACAAACGATTTAATGTTTTATCTGAGTATTTTACAAACAGGCTCACTTTATTCATTGGACATTGGTTTGATTATTTATTCGTATTTAAAAAAACGAAAAATTGTGATAATCCTAAACGACTTGTTAATGGTAACGAAAATGGTGTGTCGCGTCTCCAGAAATAATAATCTCTCTCAAAATAATATTTCCAAGTCCTTGTTTTGGTACATAATTGTACAAGTGATATTA…	0.92581	0.171323	0.54015	0.395036	0.158924	5.60233	0.0469603	2.79283	0.578551	1.73791	0.802638	4.81492	0.208247	0.732541	1.20576	1.37858	0.281586	1.03059	0.262096	0.251872	0	0.734615	0.345685	0.315294	0.474779	0.23333	0.0845174
TcasGR201	ATGAACATAACCGAAACCGCCATACTGATATGTAAAATATGGAGTTTTATTGGTTTACCATATTTTAAATTCGAAAATGGAAAATTTGAATATAAGAAATCAAAATCATCGATAATTTTAATTTTTATTGTGATAGCAAAAATTGTGTTTTTTATCAAGTCCATCGAATTGTCAAATGACTTATTTTTTTATTTAACTATTTTACAAACAGGTTCATTATATTTATTAGTCATCGGTTTGGGAATTTATTCATATTTAAAAAAAAGACGAATCGCAATAATTCTAAACGATTTGATAATGCTAACGAAAATGTTGTGTCATTTTTCGAGAAATAATGATCTCCTTCGAAGTAACGTTTCGAAACCAGTAATTTGGTATTTAATTGCACAAGTGACCATA…	0.764866	0.118888	0.380169	0.161311	0.21811	3.19364	0.321623	0.760747	0.978081	0.631822	0.892262	2.32336	0.771744	0.695126	0.760284	1.00802	0.51157	0.849338	0.10044	0.171595	0.0846289	0.531757	0.228581	0.214803	0.107819	0.198703	0.237517
TcasGR202	ATGTTGGCAGAAGAAGACGATATTTTAACCGCGCTAGTGCCACTTTTCATCGTGTTACGACCAGTGGGATTTGTTTTATTTCCTGCACAAAGCCTCAAAAACTGTGATAAAATAAATTATTTTAGTGTTTTTAATTTGTTTACGCTCGCTCTCCACTTATTCTTTCTCTTATACGGCTTCAAAAATAACCTGAATAAATTTATTACAGCGCCTGATACTCTCCAGAAAGTGTACGCTTTGGTTTTTATTGCAAATGCATTCGGTCTAATGGGAGTAAACTTAATTTGGGACAAATTCGAAAATGGTAAATTTCTGGATTTACTGAGATATTTCTGCAACATGGACTTGAAACTGCGCAAAAATAACATTTTCTTGGATTACAAAACACTGCAAAAACGT…	0.0794765	0.0253343	0.0208372	0.0923114	0.0216518	3.05368	0.899415	3.86002	0.843511	0.711002	1	1.17746	1	0	0.144588	0.0243563	0.160305	0.0681337	0.0335721	0	0.0424307	0	0.0416744	0.184623	0	0	0.0433036
TcasGR203	ATGAGTAGTCGGTCAAAGATGAATATTGTGGTTGCACTATTTCCTCTACTCTTGTTTTTAAGAATGAATGGCCAGTTGCTATTTTGGGTTGACAAAATCAAAACTAAAACCAAGATAAAATACTTGGAAAAATGTAATGTAGTAATTTGCACATATCAGATATTGTTCATGTGCTACGCCGTCAAAGATTTGTTGCAATTTGTTGAAATGGCATCACATGGAACGATAATGGATATGGTCTATGTTGTAGTATTTTACATGACGATAGGATCCATAGTTTTTGTAAACTATTTTGTGGAAACACTTCGTAACGGAAAACTATTGAAATTACTCCAAAATTTTTATACAGTTGATAAATTTTTGCGAAGGAATAATATACACTTGGATTATAAAAAAATA…	1.09038	0.0609354	0.112746	0	0.156815	7.37367	0.64956	0	0.740048	0.51729	1	1.08991	0.987946	2.53193	0.543111	0.575071	1.46666	0.335144	0	0.141064	0.0417426	0	0.225492	0	0	0.313629	0
TcasGR204	ATGTATCACTACTACTACGAATACTTAAAATCTTCCCGCTACCTCCGAATTTTCTGCACCCTTCCTGTCACCTACGACAAAAACCGCAAACCTAGACCCAGATTTCGTCCTTTTCCCTTTTTATGGTTTTACGCTTTTGCTTTGGTTTTCCAGTTTTCGATTATGTCATTCGCAGCGACTGATATAATTTTGGAACTCCGTACCGAAAAAGTGACGAAAGTTGCTGTAAAATTAGTAAAAATTGCTGTCACTCTTGATATTCTTGTTGTTGTTTACAAAAGCAGAAACAAATTTGTTGATTGTATGAATTCGGTATTGTACTACGAGGAACAAGCGGAAAAAAACAACATAGTGATGCGATACCGCTCTTTGAGAATTCTCCTCCTCATGAAGAAAGTC…	0.289946	0.578444	0	0.269622	0.364923	0.741053	0.848083	0.799801	0.982797	1.37777	0.929285	0	0.03835	0.271824	0.346513	0.296346	0.0975224	0.437523	0.408476	0.552466	0.77439	0	0	0.265192	0.274052	0.444453	0.285393
TcasGR206	ATGAATTCAAACACAGTTGGGGCGATTTTTTCAGTCGGAAAATGCTTTCTGCTTTCACCGAAATCGCCAAGTGAAAAAAAACCGTCTCTTCTTAAACACATTTTCGCATTTATTCTCATAATTCTGTACACAATTGCCGCACTTGCGCACCTCCTTTATAATCTCCCGGACTACCGTAGTCTTAGTTTAATGCAAATGACTTTTCTGGTGATGACCGACGTGGCTTTGTATTGTTCGGCGATTTATTTCCCTCTCATGACGAATAAAATAACGCTGGGTTGGTACCACTTAATTCGTAATTTGTCGCAAGTTTGTGGCACTGGTGCTAACCGTTCATACTCTTTCGCTGGCTTTTTTACAGTTTCGTATTTTGTAACGGTTTCTCTTTACGTTATTTTG…	0.116969	0.175975	0	0.21981	0.456016	0.241403	0.252892	0.526013	0.858552	0.397968	0.757768	0	0.0475662	0	0.199951	0.132324	0.104509	0.148064	0.21887	0.124641	0.184415	0	0	0.234039	0.20558	0.606194	0.305839
TcasGR207	ATGAATTCAAACACAGTTGGGGCGATTTTTTCAGTCGGAAAATGCTTTCTGCTTTCACCGAAATCGCCAAGTGAGAAAAAACCGTCTCTTCTTAAACACATTTTCGCATTTATTCTCATAATTCTGTACACAATTGCCGCACTTGCGCACCTCCTTTATAATCTCCCGGACTACCGTAGTCTTAGTTTAATGCAAATGACTTTTCTGGTGATGACCGACGTGGCTTTGTATTGTTCGGCGATTTATTTCCCTCTCATGACGAATAAAATAACGCTGGGTTGGTACCACTTAATTCGTAATTTGTCGCAAGTTTGTGGCACTGGTGCTAACCGTTCATACTCTTTCGCTGGCTTTTTTACAGTTTCGTATTTTGTAACGGTTTCTCTTTACGTTATTTTG…	0.105431	0.178847	0.0170405	0.0858456	0.277189	0.359655	0.530612	0.342456	0.80456	0.501778	0.899892	0.0862355	0.376573	0.0582597	0.114258	0.0926265	0.0522546	0.209757	0.0729566	0.186962	0.276623	0.034081	0	0.0835855	0.0881057	0.389696	0.164683
TcasGR208	ATGAATTCAAACACAGTTGGGGCGATTTTTTCAGTCGGAAAATGCTTTCTGCTTTCACCGAAATCGCCAAGTGAGAAAAAACCGTCTCTTCTTAAACACATTTTCGCATTTATTCTCATAATTCTGTACACAATTGCCGCACTTGCGCACCTCCTTTATAATCTCCCGGACTACCGTAGTCTTAGTTTAATGCAAATGACTTTTCTGGTGATGACCGACGTGGCTTTGTATTGTTCGGCGATTTATTTCCCTCTCATGACGAATAAAATAACGCTGGGTTGGTACCACTTAATTCGTAATTTGTCGCAAGTTTGTGGCACTGGTGCTAACCGTTCATACTCTTTCGCTGGCTTTTTTACAGTTTCGTATTTTGTAACGGTTTCTCTTTACGTTATTTTG…	0.204076	0.280372	0.0813222	0.0841122	0.377899	0.500277	0.479976	0.230802	0.567117	0.65798	0.910674	0.29047	0.664192	0.334577	0.164042	0.113987	0.183389	0.224387	0.27932	0.208774	0.353023	0.0326204	0.130024	0.112005	0.0562198	0.372995	0.382803
TcasIR8a	ATGAAGTTAATTGAAATAATTTTGTTTTTTGTGACTTTTAAAACACAAACAGTGCATCCACAAGAGGAAAGTGAAGTTGTCCAAATAATCGTCCTGAAAGAGTCAGGACAGGATTATGTCGCTGAGTGGCTTCAGCAGTCCCTGAAAGCAGCCGATCTTCAAATAGAACCAACTATTCTAGACCTTGACGGAAATGACGAAGACCGGAACAAAATTTGCGAAAATCTCAAAAGTGGCATAATAGTTGACTTAACATGGACTGGCAATGAGCAAGCCGAGAAAGTTGCCCTTGATGTTGGAATTCTTTATGTCAAGATTGATATTTCAATCAGCCCAGCTCTCCTCCTCTTAGACAAGTTTTTAGAATACAGAAACTCAACAGACGTGACTCTAATTTTT…	30.3592	11.3401	7.97394	6.75637	20.742	1.32023	0.818517	0.332903	0.0644298	0.567301	0.468157	0.504674	0.287545	35.2126	25.1	33.3311	28.5451	29.607	11.2852	12.3651	10.3699	8.60782	7.34007	7.66723	5.84551	15.5935	25.8905
TcasIR21a	ATGCAGCGCGGTCTCATTGTCCTAAAACTGTGTCTAACTGCTTTGGCACTTAAAAGTTTGGATAAAAGGGCCTTGCAAAAGTCACACGAAAAGTCGCAACTCGAGAAATGGGAAGACAAGTTTCTAAATCGCGACCCAAGCTTCGACCAAACCGCTTCTCTGGTCAACTTAATAAGTAAGGTAGCTCTGGACGAGTTGTCCGGATGTTCGGCCATTATCCTTTACGACAAGTTCACGGAGACTAGTAGCGACTTGCTCCTTGAAAAACTGTTCCGAACGTTCCCAATCCCTTACCTACACGGCCAAATCACCGATAAATATCACATGAAAGTGCCCAAGTTGCAAACAAGTCAGGACACTTGCACCGGCTATATCCTGTTCCTGAAGGACGTGATGCGG…	7.9737	0.0535826	0.015102	0.035237	0.268778	26.5107	1.14463e-09	0.131611	0.00803766	0.219269	0.0588541	0.0726306	0.00165077	8.88075	6.58191	7.30597	9.47816	7.62172	0.0646573	0.0552312	0.0408592	0.0302041	0	0.0444462	0.0260277	0.172683	0.364873
TcasIR25a	ATGCTCAAACTCGTCGCATTCATCCTGTATTGCACAAATTTGGCAAACGGGCAAACCACGCAAAACATCAACGTTTTATTTGTGAACGAGGAAGGCAATTTAGTTGCGGAAAAAGCCGTCGATGTTGCCACCAATTACATAAAGAAAAACAACAAGCTGGGGGTCAATGCCGACCCTGTCAAGGTCGTGGGCAACAGGACTGATGCCTCGGGACTCCTAGATTCATTGTGTAGCAGTTACAATGAAATGATTGCAAACTCGATGAACCCACATTTGGTCCTCGACACAACCATGACAGGACTCGCCTCAGAAACGGTAAAATCGTTCACCGCAGCCTTGGGTTTGCCAACGATAAGCGCGAGCTTTGGCCAGGAAGGCGATTTGCGCCAGTGGCGCAAT…	43.9332	46.5327	6.32184	7.81639	5.35206	7.88734	2.67141e-06	1.59535	0.602109	9.46783	1.49019e-05	1.65297	0.600637	41.2884	40.2976	41.4999	50.712	45.868	49.8758	45.6478	44.0745	7.8375	4.80617	8.57592	7.05685	7.24469	3.45943
TcasIR40a	ATGAAACCACTTCTTCTCACTGTTCTCATCTTCTCACACAGTTATTGCGCATTTATCCCAAAACACCACAATTTCGCAATCACACATTATGGAATCGAAGAAATGCGACGAGACCACGGAGGCGACCTTGTCAGTGCCTCCTTTGACATCGTCGCCGGTTTCCTCTTTGAAGAAATTTGCATATGTTTCGACAAAAACACAAATATTAACTTTTTGCAGCACCTTTTAGTCCGTTTCGTGAGCAACAACATCGCCATCAAACTATTCAATATCACAACGGTTGAAGTCCAAGACAAATATTTCGCGTTTTTGAACTACCAAGTCACCAATCATCTCGGAGCGAATACAATATTTTTCTCTTCGCACAAATTTTACGAGCACGTTTTACTCGAGATAAAT…	6.56193	0.0857754	0.0106229	0.00392173	0.0368729	166.554	3.04851e-15	0.107745	0.51353	2.39398	0.679315	0.394399	0.931925	7.57172	5.62888	7.50602	5.90864	6.19438	0.0684607	0.10234	0.0865254	0	0.0212458	0.00784345	0	0.0406312	0.0331145
TcasIR41a.1	ATGTTACTCAACAATTTCTGTATCAATATTTTAGTGAACTTTATTATTAACAACTATCATAAAAATAGTCGATGTCTTCTAATATTCACAGATGGGGATTTTGACTACAAGGGCGAGATACCGACCGTTCGAATTAAAGCAACTAATGGCTCTTTCAACTCCCATTTAATTTTCAATTATCACGGGTGCCAAAGCGTTATAATTTATACGAATAATGTGACGGCTTTGTTAATCAAATTTGAAACAGAAATACGTCTCAAGATGGAAAGATTCAACGAACGGAAATTTCTAATAGTTCCTCAAAATCCTTCCGAAGATTTTGACAAGTTTTTTAATCTTAAACAACTATACTTTATTAGCGACCTTTTACTGGTGTTACCTACATACAATGACACAATT…	8.51229	0.305755	0.128424	0.314398	0.154615	53.6313	1.23021e-11	2.23093	0.349799	2.16139	0.471096	1.18012	1	8.0641	8.62295	11.2674	6.15405	8.45296	0.333994	0.285302	0.29797	0.220266	0.0365823	0.423168	0.205627	0.233205	0.0760249
TcasIR41a.2	ATGACTAATCTAAATGTTTTGCTACAAATCCTATTAAAAACGTATTTTTTGAACACAAGATGCATTTTTTTGTTTACCGATTCAACAATCGATCTGCAAGTCGAAACACCGATAGTTTATTTTAAAGTAAGCAATACATTGAATCCTTCTTTGATTTTTCAACATCACGGCTGCCAGAACATCCTTATTCATCATGAAAATGCGTCCGATATTTTTGTCCAATTTGAAAATTTAATCAGGTTAAATAACGAACGCTTCAATGAGAGAAAATACATCGTGACAGGTCACAACTCACTGAAAATTCTTCTCACCAAACAATTAGAATATGTGAGTGATCTTCTCTTGGTTGTACCAAAACAAACCGGACATTACGAACTGATAACACATGTATACCGACAC…	1.62531	0.0118757	0.0129432	0	0.0268985	50.8712	0.000344527	0	0.469882	0.614729	0.982803	0.58873	0.995225	1.93172	1.06958	1.52804	2.20061	1.39662	0	0.035627	0	0	0.0258865	0	0	0	0.0537969
TcasIR64a.1	atgtgcagttgtggtatgcacttcaacATGAAAAGTCTCTTTGGTATTTTTGTATTGTACCAAATATTCTCAATAGGCGCAACGTTTGGTGATCACATTTTGATCACAAAGTATTGCGAAGCAAAGAACATTCATATTGGGACCATTTTCTCATGCCAAAATAAACGAGATAATATGAAAAAAATAATTTCATTAAGTACAGTAGGATTACGCTTTTTAAATGTTGATATCAGCCACCTTCATAACCAAAATTTTCCGTTAGATCAACTGGATCAAGTGCTAAATCGTAACCATTATCACCTTGCTGTTATAATAGACAGCGGTTGTATTGACTATGCTGATTTTGCCATCCAGGACAAAAAATATTTTTACGAAACTTATCATTGGCTGGTTCCTACA…	1.67138	0.127057	0.105305	0.164303	0.24753	6.43857	0.00362211	0.725549	0.889886	0.457254	0.69321	0.591001	0.880658	2.10507	1.2975	1.7827	1.52845	1.64319	0.0376587	0.176927	0.166585	0.0703675	0.140242	0.146693	0.181913	0.312904	0.182155
TcasIR64a.2	ATGAGTCCACCCCTGCCTTTCATGATTTTACTCTCGGTTCTCACCCAAACCCACGCTTTACTAGACATAAACTTAATCGAAAATTACTTCACCGAAAAATCTATTAAATCTGCAACAGTTTTCGGCTGTTTTCGCAAAACTGAACAACTAAATTTGGTGAAAATTTTCTCAAGGGGATCATCCCCGATATCAGTTTTAAACCTCAACCAAGCTGGAGTTTACCAAAGTATTAAATCAAACCACCAACAAATTGGTGTCGTTTTAGACGGCGATTGTCCCGAAAGTGAAAGTTTTTTAATCACTTGCGGTCAACTGAAACTTTTCGACGTGAAACACCACTGGTTGATTCTATCAAAATCAATCCAGTTTTTGGAAAAAATCAAAAATGCGGTTGTAAAT…	3.44592	0.440214	0.396444	0.89564	0.539003	6.10241	0.000659754	1.78516	0.565571	1.12142	0.967226	1.02333	1	3.72797	3.13338	3.68573	3.21258	3.46997	0.627685	0.519422	0.173537	0.439825	0.353062	1.1596	0.631683	0.698492	0.379514
TcasIR64a.3	ATGGTTGTGTTGCCGGTCCCCTTCGAAGGCACTCTACAACATTACTTGGACAGTGACGATAACAGAGACGTTAACACGTTCAATAGATTTCACAGCCGATTGATAAGTTTTTGTAGAGACTATTACAATTTTTCACTTGATATCGAGGTGTCTAAATCCTGGGGCTACACAAACGAGGACGGGACTTTCGACGGAATGGTTGGGGCTTTGGAGCGGAAAATTATAGACTTCGGAAGCTCGCCCCTGTTTCTTAGAGAAGATCGGGCCCGGGTGATAGATTATGGAAGAAACACGTGGATTTTAAGTGCTGCTTTTATTTTCCGAAACCCCAAAGTTCGAACCTCTCTTGAGATTTTCCTGCGTCCTTTGCCAAGTTCCGTGTGGCTAATTACCGGCTTG…	1.09292	0.100226	0.0709068	0.0229335	0.127133	7.4922	0.348582	0.185821	0.56331	0.182338	0.682673	0.695644	0.934818	1.72878	0.702626	0.888634	1.60499	0.539564	0	0.0486653	0.252013	0.106453	0.0353601	0	0.045867	0.033812	0.220454
TcasIR68a	ATGAATCTCGTACTGTTGGGTGCTGTCTTTTTGGTCAGTTATTCTTCGCAAAATAATAACTCTAAAATTAAATCACTTTTGCACAATGACGCGACTGAAGATGAGCATAATTTTCAATTACTTTTAGAAGAAGTGATGATAAAAAACTTGCTTCCGTACAAATGTGTTGTTCTAATAAGTGACGATATTTACGGTGGTACTTTTACAAAGTCGTGGTACCGCAGATTTGGCCCTTTTATCACTTTTGTTGTGATACGTGTGGATGAATATGAAGATTTGCTTTCCCCATTTGAAGAAACTCAGGCTTGTCTAGACACTGCAAAAAACGAAGGTTGTCAAATGTACCTAATTCTCCTATCAAATGCCCTTCAAGTCTCGCGTTTGCTACGTTTTGGCGAC…	3.51845	0.100224	0.0465639	0.061225	1.10426	2.70922	0.343584	0.0535128	0.000609818	0.0919485	0.00463779	0.0524989	0.00136034	3.94068	2.7219	4.23327	3.06482	3.63157	0.116701	0.0996874	0.0842826	0	0.0931278	0.0687613	0.0536888	0.19789	2.01063
TcasIR75q.1	ATGTCTCGTAACTTACTGTACTATTTGTTACTTTCAAACTTGTATCTTTCAAAATTACAAAACTTAGCCGAAGTAAAATTAATAGCTAATTATGTGAAAAAGCAAGAATATCCCCAACACGTGACCCTATTCACTTGTTGGAATAAACGAACAATATTAACAGTATACAAACAGCTTGCAGAGAAAAAAATTGTTTTAAACGTGCTCACAAATCATTGGAAAATAAATCAAACCAAACTTTCACAACACACATTTCTAGTCGGTGACACATTGTGTCCACAATTTAATTCACTCCTCAGTCACGCCAAATTATTACAAGCTCCAAATAAATGGCTAGTCTTCGATCAAAATTCTACTGTAAATACAAATGATCTGCTCTTGGACAGCAACTTTGCAGTG…	18.0672	0.179861	0.0185947	0.0342653	0.107333	171.016	0.00225838	0.365843	0.876814	0.968756	1	0.253037	0.772362	31.0238	11.9614	15.2983	17.7809	14.2718	0.119416	0.0680046	0.352161	0.0371894	0	0.0364836	0.0320471	0.188995	0.0256718
TcasIR75q.2	ATGAAAATACTTATAGTCTTTATTTGTCTCTTAATTAATGAAACGACTCAAAATAATTTTACCGACAATCTCATTGTGAATACTTTCAATTTTATTAAAATTTTAAATGTGCCCGTGAAAATAAGTGCCCACATTTGCTGGACCAGAGCAAACACAATCCATTTTATTAAAAGTATATCGGACAAATATAACACAAATTTGATCAAAAATGTCTCTCCCAAATATGCCAATCCCGAACACCAATTATTTATTATTGATTTGAAGTGCAATGATTCTCTATCCGTGCTACAGCAGGCCGAAAAATTTAAACTTTTCAAAAGCCCTTTCAAATGGCTATTACTTGGAAATTCAGAAAGTCTCCCAAGCTTGTATTTTGGAACCGACAGCCAGATTTTCGTA…	46.5294	0.50587	0.0250735	0	0.441954	102.867	0.000518952	0	0.0214113	1.22172	0.955813	0.0803428	0.265018	64.0996	34.8283	35.3748	64.3885	33.9557	0.16159	0.845448	0.510571	0	0.050147	0	0	0.62337	0.260537
TcasIR75s	ATGTTTTATCCCCAAATTCTCGTGACATGCCCTATCCAACACCACCAGCTTTTCTCACGTATGTTTTGGATGCTGGTTGTTCGAACACAAAACAATTACTACTTTTGTGATCAAAAACAATTCGCTACACCTTTCAAATGGATCGTTTATTACAACAATCCAGTCGAATTATCGTTTTTTATCGACGAATATTTCACCAAAACCAACATTTTGGTCGATAGTGATGTCACCCTCGCTACAAGAAACCCCACAAGTGGCACATTTGACTTGAACAAAATCTACAAAAGGAAAATTAACGGTTCCGTTATAGTTGAAAATATCGGAATTTGGGGACGCGGCCTCGGTGTGACTGACACCGGCTACGAAAAAATCACGTACAAACGCCGGCGAAATTTGACG…	4.48507	0.143411	0.142357	0.200416	0.864277	5.05298	0.410772	0.255123	0.694126	0.179812	0.536019	0.231063	0.638351	5.43688	2.93053	2.80219	8.14829	3.10746	0.0872874	0.205046	0.1379	0.081551	0.203163	0.190008	0.210824	1.16561	0.562946
TcasIR76b	ATGGGACTTTTCGAGATTGCCTTAGCAGCGCTATGTTTGAACGCGACATGTCCCGGAGAAGAAGAGCCCCCCGAATTCCCCGAAGTCCAGTACCTTGCCCCCGATTCGAACGACCGCAAAACTTTGTTTGCCCAATTAACCGAACAATTAAAAAACGAAAATTTGATAATCACCACACTTAAGAATGATCGACTGAGTGGTACCGAAAAGAGGAACAACACGATTTTGGGTAAAGGCATAGCTTTTGACCTTCTCAACATTTTGCAAGACAAATTCCAATTTAATTACACTTTAATTGAGCCCAAAGCTAACGTATGGGGGGCCGAAAAGTTCGGGGTTTTGGACCTGCTCAAGGATAAAAAGGCGAATTTATCGGCTGCGTTTCTGCCAGTTTTGACC…	58.7906	98.9324	8.48906	14.4255	1.62817	33.7797	1.17555e-12	9.33718	3.79226e-05	60.2472	2.64875e-13	7.03971	0.000320107	90.3487	40.2209	50.4996	68.6169	44.2669	101.4	90.4501	104.947	8.77145	8.20666	15.5928	13.2583	1.6548	1.60154
TcasIR93a	ATGTTACTTGAATTGGTGCTTTCAAGTGCGTTAGTTTGTGTGATTCGAGGTGACAGTTTTCCTTCACTCCTCACCACGAATGCTACTTTAGCCGTTATCATTGACCGCGAATTCTTATCAAACGAATACGAGGTTATAAAACACGCAATCGAATCCTACTTGGTGTTTGCAAAACGAGAAATTTTGAAACACGGAGGGGTGAACGTCCAGTATTATTCGTGGACGACTATTAACATCAAAAAAGATGTTACTGCCATTTTTAGTATTGCTTCATGTCCTGATACTTGGCGATTATTTCGACAGGCTAGAGACGCGAATTTACTACATATGGCAATCTCTGAGTCAGACTGTCCGAGATTACCGCCCGATGAGGCAATTACAGTACCACTGATAACCCGA…	13.7469	0.856676	2.08726	2.33924	1.26399	9.7171	3.05415e-06	1.8737	0.597388	0.842144	0.8692	2.1496	0.416328	14.9052	13.5902	12.3968	14.2288	13.6137	0.922844	1.23332	0.413867	2.28065	1.89388	2.70121	1.97728	0.848059	1.67992
TcasIR100e	ATGACGTTTTTACTCCTCACAATAAGTACATTTCTTGTGGGCACTTTATTTGCCAACACTTTAAACCACTGTTGCTTCTACTCGGATGATTTTTGGCGCGTTACCAAAAACCACTTTCTTCTGGTCAATTCTTTGACGATTCAAGTTCTGCAAACAGAGGAGCACCAGTACGACCTAAACCAATACACTGTCACTCTCCTGAAGCGTTTAAATAGTCTAAATTTGTTAGTGGCCTTGCGGATGCAAGAAAAATTCCTCTCGGGACGCAATTTCCCAAAACATAGCGTCACCAATCACACTTTTAGTACCACAAAGCCAAAGTTTGACCCAATTGGTGGGGAAGAGCTGACCCAACTCAAACGCCTGTCGTCTGATTCGTCCAAAGGTTATTTCATTGTG…	0.51953	0.362894	0	0.0510651	1.10349	0.482926	0.819872	0.0555028	0.602457	0.35259	0.900194	0	0.200573	0.193664	0.577627	0.791753	0.453555	0.581052	0.282938	0.397062	0.408682	0	0	0.0370467	0.0650836	2.20699	0
TcasIR100f	ATGGATAAAGACCAAGTTATGACCACAAGACACGTCATTTTGCATAATTATGCAGAAAACATAAATTTTAACGTGGTGTTCAAAACTGGGACAAAGAAAAATGCGAGAGATTTTGTCACAGATTTATTGGCAAAAACGAAGAAATTAGCTTCTGATTCTAGAGAGGGTTTCGTAATAATCACTTGGAACGTCAATGTTTTACAAAAATTTCTTGCCCAACACATTAGTGAAATAAACCCGCGCACAAGAGCCACTTATCTCTTCATCCTGATCTCCTCCAGTGACTCACTAAGAAAAATCAAACACTGCTTACATTTTTTATGGCACAAGTACGACATTCTGAACATTGTGGTCCATGTGTTAGGTTGTGGTACCACCACAACCCTAATTTATCGCCCA…	0.0077309	0.252398	0	0.00987694	0.11623	0.0650134	0.119255	0.0926757	0.65182	2.96709	0.728886	0	0.373295	0	0.00843835	0.0156361	0	0.0145801	0.344839	0.276156	0.136197	0	0	0.0197539	0	0.204661	0.0277998
TcasIR100g	ATGGTGTACGTGTTTTGTGTCGTTATTCTAGTCCTTTGCCAAACACATTGCTTGTACTTTTTGAATATTACGCTAAACCAGTCCAGCACGTGTGCAATATCAAGCGAGAAGTTTTGGCTCATTTTGCGAAAACACTTCACCTTGGTCAGTTTCATGACAATTACGATCCTACACAACGAGGAGAACATTTCGGAGGTCAATCAAATAACAGAAGAGTTTCTGAGCCTTTTATTCGGAAATTACTATCACACAAATTTGTATCAAACCGTCAAGATTCAGGAAAAATTTGCGCGGACAAACAACAAAACGGGGGCTTGGTACGAAAATGTAGCACTAGACCAAAAACTTGACCCGCCCATTGATCAGAACTGGCAAAGGGTGAAATTGCGCACAAGTGAC…	0.0661497	0.457585	0.0313956	0.0801177	0.29636	0.226183	0.177663	0.309503	0.725829	1.89441	0.716156	0.157194	0.340657	0.0586977	0.0863377	0.113321	0.0350983	0.0372942	0.514536	0.486616	0.371604	0.0171686	0.0456225	0.101057	0.0591787	0.545314	0.047406
TcasIR100j	atgccgctacacgtatttacattgattgtcgttTTAACTTTAGTCCAGGTCGTAATTTGTTTACTCGAGGTGTCTCACTACGACAATGAGAAATTTGTAAACGTTTATCAACATTTTACTTTAGTTCGTTACCTAACTTTGACTTTCTTGAATGATGGGGTTCACAGAATCGATTTAAACAACCTTGTTGTGGATTTAATGAGCCGACTGAATTTCTCAATGATGATAAAAGAGAAACGTTTGGGAAAAAATAGTACCACTTTTCAAGAATCAGACCCTTTTCAGGGGCATATCATGGTAGTGTACGATGTTAAGGTTTTGCTAGCATTTCTGGAAGAAAGTACCGAAGTGGTACCAAAAGCAAGAGGAAGTTTTGCGATTCTGTTCACGTCATTAAAA…	0.250485	0.143867	0	0.0165352	0.219409	1.17278	0.876723	0.0937193	0.319957	0.856469	1	0	0.131428	0.0656033	0.329691	0.178804	0.372661	0.305666	0.0821529	0.245616	0.10383	0	0	0	0.0330705	0.438817	0
TcasIR100k	GTCACAATAATCATTTTAATAATGATGTGTCTGTCTCTACCGAAAATTCAAACTTGCCCTATAAAAATAAATCATTTGAAAGAACATTTTAAGCAAGTTAAATCTGCCAGAATAATGATATTACAAAACGAGATAATTGTAACAGATTGGTTGATTATGGAACTCATAAAAGACAACAAAATCACAGTAACTGTTCAAAAAGCCATTCGGAATTTTGAACCATTCAATACCAGCAATTTGACCAGATTTGAGGCACTTGAATTTAACGATACCATCCCTACTCTTCAAACTGACTCAACTTGTGGCCATTTAATTATTGTGAAAAATGAAGAACGATTGTACCAATACTTAAAATCCGACCCTGGATTTTTAATACTAAACCCACGACATTTTTATGCA…	0.00549599	0.265214	0	0.104903	0.0482172	0.110872	0.431424	2.56448	0.793654	4.25546	0.605954	0	0.712374	0	0	0	0	0.02748	0.203106	0.156147	0.43639	0	0	0.111694	0.0981121	0.0964344	0
TcasIR100l	ATGCCAAGGAAATTATTTTTGTGGATATTTTTTTTGCTGGTCTCTTGTTACGGAAATCTGAGCGAGACGCATTTGCAGTTTTTAAAACGGTACTTTGTCTCGGCCAATTCTGTGGCAATATCGATGCTACAAACACACCACCAGGAAGTTAAAATAAGGGACTTGGCAGAAGTTATCTCGCGAAAATTAAATTCAATTGGCACACCTGTCGTGGTTCACGAAAACCACAAAAGTGGTTCTTTAAACATCATCATGATCGTTTGGAGTCTCAAAATACTTAGACAGTTTCTCGATTCTTTGGTAGTACCTGAAGAGAAAGGTACTTACTATATAATAATCCTTGAGCAAGACTGTGCCACGGTGCATTCAGATTTTGCGCAAATTTTGGAACAATTTTGG…	0.233393	0.144115	0	0.0426979	0.0735068	3.30104	0.407078	0.70668	1	1.74174	0.835119	0	0.496121	0.197807	0.210132	0.262077	0.31541	0.181536	0.0825692	0.141064	0.208713	0	0	0.0189197	0.0664761	0.147014	0
TcasIR100n	ATGGTAAAATACACTTTGAGCACACTCTTGATTATTTGGCAAGTCCTGGAAGTGGATTTTTTGCAAGTTCCGCCAAACGTGTTCAAGGACTGTCTTATTTACGACGACACGTTTTGGATTGTCTACCAAACGCATTTTCTCCTAACCGACTACTTGACGCTGCATATTTTGGAAACGGAAGATCACAAATTTGAGTTGCGACAGTTTACGCAAAATATCCTCAAACGGGTCAACAAATATGGCTATTTTCTCTCGGTACGGATTACCAAAAGTAGTCTAAATAAGCGCAACAAGTCGTACCATTTCCCCAGTACTGCTTACGCGCCCAGTCAAAATTTGGCAAAACTCTCCGATGATCAAGAGTTTTACAAAGCCAAGCGTCTCTCGACTGACTCCAAG…	0.0624025	0.220826	0	0.0560332	0.824421	0.0780487	0.462937	0.0807087	0.846454	0.261152	0.93598	0	0.600878	0.05996	0.0734953	0.0612835	0.0537796	0.0634938	0.281572	0.0962092	0.284696	0	0	0.051615	0.0604514	1.64884	0
TcasIR144	ATGCAAGTTTCCAAAATCTTGTTGTTGAGCTCTTTGCTGCTAAATCGAGACGAAACGTCCAAATGTCTGGACGCAATTTTCAAACAACCTGTGGTGGTGCTACGGGGTGTCCCCAAAAATTTGCAAAATTTCGACGCTTGGAAACCCGAAACTTACCTAATCCTTGCACCAAACGCCACTGTTTTGGAGCAAATGTTGGAAAAATGGTCCACAATCGAGTCATTTAACCCCAGAGCGAAGTTTTGGCTCCTAACTCATTGGCACGAAATAAAACCAAAAACTCTAACAATTTTGGCAAAATTCTACATTGTTAACGTAGCAATAGTCACACGGACTGGTCAAGTGTTCACTTATTACCCCTACAAGTACGAAAATATCGCACAACCGGACACAAAACCG…	0.010353	0.012209	0	0.0369104	0	Inf	1	Inf	0.898412	Inf	0.971333	NA	NA	0	0.0167879	0	0.020474	0.0145033	0	0.036627	0	0	0	0.0392998	0.0345209	0	0
TcasORco	ATGATGAAATTCAAGGTCACGGGCCTCGTGGCCGACCTTATGCCCAACATTCGGCTCATCCAAGCGTCCGGGCACTTCATGCTCAACTACCATGCCGATAATTCCGGCGCCTTGCACACCCTCAGGCTCGGCTACTGCTGCATGCACCTGGTGTTCGTCCTAGTCCAATATGGTTGTAATTTCGTTAATTTGGTACTGGAACGTGGTGACGTCAACGATTTGGCTGCCAACACCATCACGGTGCTGTTTTTCACGCATTGTGTCACGAAATTCGTGTATTTCGCGGTCAGGTCGAAACTTTTCTACCGAACTTTAGGTATTTGGAACCAACCAAACAGTCATCCGTTGTTTGTTGAGTCGAATAATCGCTACCACGGCATTGCTTTGAAAAAAATGCGG…	2242.58	105.641	0.259143	6.55377	0.865649	2228.23	3.98718e-35	7.48828	0.000879864	108.895	1.14818e-15	0.37703	0.184258	2128.21	2150.98	2443.76	2145.07	2344.89	94.9892	103.049	118.886	0.119928	0.398358	5.97671	7.13082	0.274261	1.45704
TcasOR2(PSE)	ATGGCAGCTGCAAAAATGTATTTCTTTGTCAGGAATTTAAAAATGATTAAACAGATGTTGGCGGTTCTCAACACTCCACAGTTTTTACCAAAATCCGACACTCAAGTGGATTTAGTTAAACCGTCTTTGAAATTATGGAAATTGTCTTACACCGTGTTTTCGGTAATAGTCGCAATGAATGTGTTTTTGTGGTCGATTGCGCCATTTTTTAACCCAGAACAGAGGTTTCCTTTTGTGGCTTGGTACCCTTTTCAAACAAGTACTACATTAAATTACTGTATTGTTTATTTATATCAAGTGGTGTGCATATGGGTTATAACCATCGCGAATATGAATTTGGATACAGTGACGATGGCTTTGATGGTCTACATCGGAACACAGTGTGATATTCTTTGTGAC…	0.0584976	0.040358	0.360876	0.205595	0.368355	0.139548	0.05457	0.565816	0.86988	0.0948922	0.265372	1.29167	0.981687	0	0.127588	0.0295523	0.0389006	0.096447	0	0.0695913	0.0514826	0.342514	0.379237	0.280011	0.13118	0.290107	0.446604
TcasOR3	ATGAAACTGTCATCAGTTACAACTTGTCTGTTTTCAAGTGATTTTCACACCCGAATGAATTTTGATTGGAAAGATACAATAAAATTAAATTTTCTCATGATGAAAATTGTGGGATTGTGGCCAAAGGAAAAGTACAAAATCAACTTTTACACTTTATATACCCTGATTTCGGTAAATTTATTCATATGTGGACATGTTATTTTCCACACAGTGGCTGTATTTGTGGTTGGACGCGATTTGAAACATTTGATTGGAGCTTTGTATATGTCCCTCACGGAAACATTGCTATTAGTGAAAATTTGTTATTTTATCAAAAACTCTAGACTTGTTAAATCACTACTTACAAGTCTCGACGGTGACATTTTCCAGCCGAAAAATGAAAAACAGCTCGAATTAACC…	3.09687	0	0.0191534	0.0124223	0.18907	13.6815	0.000206429	0.0659443	0.0137794	0	0.0158598	0.123943	0.14219	2.51355	2.82723	3.71642	3.46274	2.96439	0	0	0	0	0.0383068	0	0.0248446	0	0.378141
TcasOR4PAR	ATGTATTCAGAAAACAAATTCGATTTTGTTCTGACGATCAAACCAAACATTCTCTTTTTAAAAATTGTGGGTTTGTGGCCTGTGGACAACAATGATGTTTATCGAATATATACTCTGATTGTCACAGTTTTTTTTATGGGTGTTTTCGATTTCACTCGTATCATGAATATATTCTTCGTATACACAGATTTAAAAGTTTTGACTGCTACTATCTACCTTACTGTCACCGATATCACGGTTTTGGTCAAAACGTGCCTTTTTATGAGTAATATCAAAACTTTAAAACGACTAATTGTAACTATAAACTGCGATGTGTTTCAACCTAAAACCGACCACCAGAAACAACTCGTGCAAAGTGGATTGAAAGCTTGGAAAGTTAGTTATATGGTTTTTTGGTCG…	0.94422	0.0817247	0	0	0.0430348	20.1237	0.0111638	0	0.647765	0.815965	1	0	0.784952	0.832479	0.775504	1.23531	0.796449	1.08136	0.069499	0	0.175675	0	0	0	0	0.0412474	0.0448223
TcasOR5PAR	ATGATTTTTTTTGCATGGAAGTCAGTGATTAAAACTAATCTTGTGATTTTAAAATTCATGGGTTTATGGCCTCGAGAAACAAAATATAGACGTAATTTTTATTCTTTGTATGCAGTACTTTTAACTGTGATGGTAGCAAGTGACAATTTATTCCAAACCATAAATTTGGTTCTAATCCACACGAATTTTTCGTCGTTAATGGGGACAGTTTTTGTTCTTTGTACCAATTGGTGTGCTTCAATCAAATCGTTTTGTTTCATTTATAAAGTGAATCTAATCAAAATATTGTTACAAGATTTGGATTGTGAAGAGTTTCAACCAAAAAATGACACTCAAATGAATTTATCACGCAGTATTTTACATCTCTGGAAGATAGTATTTTACGCAATGACAAGTGGT…	37.1788	0.185618	0.0398149	0.283451	0.098479	355.379	2.00682e-21	3.07928	0.326155	2.50837	0.548967	0.556958	0.956677	44.6688	33.6048	40.1864	31.8709	35.5628	0.256593	0.219185	0.0810749	0	0.0796298	0.308674	0.258227	0.114215	0.0827428
TcasOR6	ATGAATTCATTTAACTGGCAAGAAAGCATTAAAACAAATCTGAAAGCTCTCAGACTTGTGGGACTTTGGCCCAAAAGTGATTTTTACAAATTTGATTTATACACATTTTGCACTTCACTGACGGTCGTAGTAATAGTTTGTGGTCACAATTTGTCACAGATCGTCTACATTTTACAAGTATACTCCGATTTAAAAGCTCTCACAGCTACAATATTTGTAGCAAGCATCAATTTTCTAGGAGCTGTAAAAATGTACTTTTTCATTAAGCACATTAAAACAGTGAAGATACTATTCAAAATGTTAAAAACGTATCAATTTAAACCAAAAAACATTCACCAAACTCAGTTAATTAAACCGTTTTTAAATCTGTGGAAAATTTTATACGTTGGTTATTCAATA…	4.74167	0.0899276	0	0.0147374	0	Inf	2.4948e-12	Inf	0.927391	Inf	0.127062	NA	NA	5.29013	4.2935	5.21442	4.40703	4.50328	0.064317	0.164822	0.0406442	0	0	0.0294749	0	0	0
TcasOR7	ATGAACAAGCTGCAAAAATTTGACTGGAAAGCAACAATCCGGCCAAACATCGCATTTTTACACTATTTAGGAATCTGGCCAGAGGGTGAAGAATATTACAAATTAAATTTTTACACACTTAAAACTATACTCTACATTATTATCCTTGTCATAAGCACCATCGTTTTTCAAGTTATCAACATTTTCTTCACCCTTGACGACTTAACTAGCTTAACAGCAAACATTTACGTCCTCTTAACCGAAATTTTATATTTCATAAAACTGTGTTTTTTGGTCAAAAATATGCCAGCACTGAAACTATTGATGAAAACTCTCGATCATAAGCTGTTCCAGCCTAAAGCCAATCAGATTGTAATCATTCAACCACTTTTAAACTTCTGGAAGCTCATTTTTTTGGCG…	18.4554	0.0242039	0.0846592	0	0.268914	57.3084	1.20838e-12	0	0.000128249	0.0546925	0.00727393	0.384567	0.401637	19.3121	16.8401	23.4091	15.4224	17.2932	0.0320741	0	0.0405375	0.0299662	0.139352	0	0	0	0.537828
TcasOR8PAR	ATGAACAAGCTGCAAAAATTTGACTGGAAAGCAACAATCCGGCCAAACATCGCATTTTTACACTATTTAGGAATCTGGCCAGAGGGTGAAGAATATTACAAATTAAATTTTTACACACTTAAAACTATACTCTACATTATTATCCTTGTCATAAGCACCATCGTTTTTCAAGTTATCAACATTTTCTTCACCCTTGACGACTTAACTAGCTTAACAGCAAACATTTACGTCCTCTTAACCGAAATTTTATATTTCATAAAACTGTGTTTTTTGGTCAAAAATATGCCAGCACTGAAACTATTGATGAAAACTCTCGATCATAAGCTGTTCCAGCCTAAAGCCAATCAGATTGTAATCATTCAACCACTTTTAAACTTCTGGAAGCTCATTTTTTTGGCG…	18.6044	0.0697905	0.149621	0.00734938	0.348357	45.4753	1.82078e-10	0.0195123	0.000195899	0.172516	0.0349095	0.533925	0.50806	19.7731	17.1164	23.6185	13.6152	18.8988	0.128296	0	0.0810749	0.179797	0.119445	0.0146988	0	0.0761435	0.620571
TcasOR9	ATGTCCAACTTTAGCTGGAAAGCAGCAGTTGAGACAAACATCACCACTCTAAAAATTTTGGGCCTCTGGCCTAAAGGAGACGAAACATACAAACTAAATTTTTACACACTTTACGCCGTTTTTGGAGTCATTGGTCTACTTTGCGCCCACAGTTTTGTGCAAATATTCAACATTTATTTCATCGTTGACGATTTGGAAGCTTTCACATCTTCGATTTTCGTAACGTTATCCTGCCTGGGTACCGTTGCGAAAACTTACTACCTCCTCCAAAACATGCAAATGCTCAAGGAACTGTTCATCAGCATCAACAAGGACATTTTCCAGCCCAAAAACAACAAACAGATACTTTTAGTTGAACCGAGTATTAAATTCTGGCAACGATTTTATCTGATATTTAGA…	0.00769674	0	0	0	0.0103158	0.63552	0.922649	0	1	0	1	0	1	0	0	0.0232086	0.0152751	0	0	0	0	0	0	0	0	0	0.0206315
TcasOR10	ATGGAAGACTTTAGCTGGGAAGCGACACTCAGCCAAAACATAAACTTCTTAAAAGTTTGTGGGTTATGGCCCCCCGGTGACGAAGCCTACAAATTTAATTTATACGGTATTTACGCAGGCTTTTGTGTTTTGGGCTTTTTATGTGTCCACACTGGAACCCAAACATTTAACGTTTATTTCATCCTCGACGATTTGGAAGCTTTCACTTCGTCAATTTTTGTGACTTTTTCGTGCGTCGCTTGCGTTTTCAAAACTTACTACTTGTTGAAAAACATGAAGCTTCTTAAAGTATTGTTCATCAACATTAATAAGGAAATTTTCCAACCAAAGAACAAAGAACAACAACTTTTAATACAACCGAGTATTTTATTCTGGAAGCGGTTTTATTTGGTATTTAGG…	114.359	0.257784	0.0198553	0.0257551	0.0206315	4605.02	3.47149e-17	1.25294	1	15.5608	0.024869	1.17746	1	94.2129	118.599	156.971	81.5996	120.411	0.0639803	0.628508	0.0808627	0	0.0397107	0	0.0515103	0	0.0412631
TcasOR11	ATGGAGAAATATGATTGGATGCAAGCCATAAAAACGAACATTTTAATTTTGAAAATCGTCGGTTTATGGCCAGATAGCGAAGATTACAAATTTGATTTTTACGCTTTACATGCGTCAGTTTGGTTATCAACTCTACTAGTGGCGTCCACATTTTTCCAAGGAATCAACATCATATTCATTCTGGACGATGTGAAAGCACTCACTGGAACTGCTTACGTCCTTCTAACCGAAATTTTAGCAGTTATCAAAACCTATTTCGTTGTGAAAAACATGAAAATGCTCAAACATCTCATGCAGTCCTTAAACAATAACAAACTTTTTCAACCCCGGAGCCACGAACAAATAAAATTAATCCAACCAAGTCTAAAATTTTGGAAGTTACTCTACAATTTGTTTCAC…	0.0197991	0	0	0	0	Inf	0.973138	NA	NA	NA	NA	NA	NA	0	0.0380733	0.0235164	0.0154777	0.0219281	0	0	0	0	0	0	0	0	0
TcasOR12	ATGCAAAAGTTTGATTGGAGATCCATGATCAAAATGAACATTGTAGTGCTGAGATGTGTCGGTTTGTGGCCTTCTGGGGAAGAAAGTTACAAACCGGGAGTTTACACAATTTACGCTTCAACAGTTTTGACACTTTTCCTCCTGGGCCACATTTTTTTTCAAGCTGTTAATGTCTACTTCATCCGCAACAATTTAAGTGCTGTGACGGGCACCATTTACATTCTTCTGATCGAGATTTTGTTGGTTTTTAAAGTCTACTATCTCGTCAAGAACATGACCGTGTTGAAACAGTTGTTGAAGATGTTGGAGACTGAAATGTTTCAACCGAGAAATTCGACACAAATTAATGAAATTCAAGCCGACATGAAGTTCTGGCAAATGCTAATTCGCTTTTTGTGG…	0.0254238	0	0	0.0253569	0.0304687	0.672209	0.863425	0.835294	1	0	0.915056	0	0.934818	0	0.0616565	0.0228497	0	0.0426128	0	0	0	0	0	0	0.0507137	0	0.0609375
TcasOR13	ATGGACTATTACGACTGGAAGTCCACCATCAAAAGCAATCTCTTTATGCTCCGATTAATCGGGTTATGGCCAAAAGGTGAAGAAGGATACAAAGTGGATTTTTACATGCTTTACGCATCATTTTTATTGCTAACATTCGTCTTAACCCACATTTTCTTTCAAACCATCAACATTTACTTCATCCGAACAAACTTAGCTGCAGTTACTGGGACAATTTACGTGCTGTTAGTGGAAATGCTCCTACTCTCCAAAGTGTATTATTTGATCACAAATATGACAATTTTGAAACAACTTTTGCACATTTTGGACACTGAAATGTTTCAACCGAAAAACTCAGCTCAAATACTTGAAATCGAGTCGAATATATGGGCCTGGAAGTTGATTTACAAATCGTTCACG…	0.078306	0.0692452	0.00987596	0.0658259	0.824678	0.0804285	0.376015	0.0797858	0.816949	0.0720533	0.793407	0.0149155	0.723928	0.101651	0.0249195	0.0230877	0.0911733	0.150698	0.127294	0	0.0804416	0	0.0197519	0.0291678	0.102484	0.151097	1.49826
TcasOR14	ATGCTCTTGAAGTGGTCTTCGGTTATTGAATTTAATCTTTTTCTTCTAAAATGGATAGGACTGTGGCCTGGAGAGGACTATCAATTAAATATGTATTCTTTCTACGGCTTTTCTGTTATTATATTGATACTTTGTGGCCACACCTTATCTACAGGCTTGACTTTAATTTTGGACTCAGGCGACATTGACACTTTTACAGAAACAATGTTTATACTAAATATTGAATTTATGACAGCGTGGAAAGCGTTAAATTTTGCATTAAATCGAAAAAAGTTCATGCAGTTACTTGATGCAATTGATAAGACAACGTTTCAACCCAGAAACGGCAAACAAGTAACTTTGGTTTTACGAAATATTGATGGATGGAAAGTAATGTTCAAGATGTTTGGAATATCTCTT…	11.7288	0.044028	0	0.0405215	0.0620571	157.19	0.000291455	0.632093	0.891502	0.678911	0.952036	0	0.506352	8.81082	9.83281	19.2671	8.48462	12.2484	0.0641482	0.0273982	0.0405375	0	0	0.0293975	0.0516455	0	0.124114
TcasOR15	ATGCTCGTGAAGTGGTCTTCGGTAATCAAAATCAATATTTTTCTCCTAAAATGGGTGGGATTATGGCCAGGAGAGAAGTATCAATTAAATGTGTATTCTTTCTATGCCTTCACTGTTATCATATTGATACTTTGTGGTCAAACATTATCTACAGGCTTGACTTTAATTTTGGGCTCAGGCGATGTTGACACTTTTACAGAAACATTATTTGTGGTAAATATTGAATTTATGACAGCGTGGAAAGCGTTAAATTTTGCATTAAATCGAAAAAAGTTTATCCAGTTACTTAATGCAATTGATAAGCCAATGTTTCAACCCCGAAACGATAAACAAGTAACTTTGGTTTTGCGTAATATTGATGGATGGAGAGTGATGTTTAAGATGTTTGCAATATCTCTT…	2.9253	0	0	0	0.0718343	34.1792	6.52901e-05	0	0.127296	0	0.273965	0	0.27378	3.81191	2.31751	3.53242	2.62883	2.33583	0	0	0	0	0	0	0	0	0.143669
TcasOR16	ATGGCAATGTTTAAACAACTGTTGGAAATTTTGGATACAGAAATGTTTCAACCGAAGAATAAGAAACAAATTGTGGCAATTGACGAGACAATTCATGTCTGGAAAACAATTTACAAGTCGTTTCTTTACACTTGTTTTGGTACAAATGCCTTTTGGGCCATTTATCCACTTTTGGATAAATCTGAAGGCGGGAAACGACTTCCCTTCCTGGCTTGGTATCCTTACAATACGACCATAACACCACTTTATGAAATCACCTACGTTTATCAGATCGTGAGCGTTAGTTTTATCACAACAGTTCACGTAAATGTTGACGTTTTGGTGGCTGCCTTAAATATTTTTAACGGAAGCCAGTTTGAAATACTTTGCGATAATTTAAAAAACCTTCACAATGGACCT…	0.0719468	0.028686	0	0.0591573	0.238691	0.287538	0.415259	0.250208	0.820463	0.184349	0.697022	0	0.353277	0.0687218	0	0.0624343	0.184915	0.0436631	0.086058	0	0	0	0	0.118315	0	0.255376	0.222007
TcasOR17	ATGGATGATTTTAACTGGATATCAACAGTAAAAACAAATCTTTTACTTCTACACATCGGCGGGATATGGCCTAGAGGAGACGGAACCCACAAACTGAATTTGTACACCATTTATGCAATTTTTATTACTTTTACATTCACTACTTATCACTGCTTTTCACAAATTATTAATTTCTTTTTTGTGGACGATTTGCAAGCACTGACTGAGTCAATATTTATCTCACTTATCCAGTCCATGGCTCTAGTGAAGGCGTTCTACATTTTGAAAAACATGCGTATCCTTAAAAATATTTTAAAGAATTTGGAAACAAATAAAATGCTACAGCCACGAAATTTAAAACAAATCAAGATGGTGCAACCCAGTCTAACCCAGTGGAGGTTATTATCACAAATGTTTTGG…	12.4157	0.0360577	0.0196496	0.0435251	0.0939465	136.05	1.31029e-07	0.51971	1	0.662132	1	0.317064	0.934818	10.163	13.5108	17.8462	8.32937	12.229	0	0.108173	0	0	0.0392992	0.0870501	0	0.187893	0
TcasOR18(PSE)	ATGGAAGAATTCGACTGGATATCTACGATCGAGACCAACCTTTTGCTGCTCCACATTGGTGGAATGTGGCCAAAGGGCGAAGGAACACACAAATTCAATTTGTACAGCATTTATGCAATCGTGGTTACTTTAACGTTCACTTTTTATCATTGTTTCGCCCAAGTCTTGAACTTATTTTTCGTCCAGGATTTGCAGACTTTTACTGCTTCGATTTTCGTGTCTCTCACCCAGTCCATGTCACTAGTGAAAGCATTTTACATCCTGATGAACATGCGGGCCCTTAAAGGCACTTTGAATAATTTGCAAAAAAATGAAATGTTTCAACCAAAAAATTTGAAACAAATCAAGATGGTCCAGCCTAGTTTAAACGAGTGGACAACGCTGTTTCGAATGTTTTGG…	23.4071	0.761711	0.257863	0.261617	0.883766	25.532	1.02282e-10	0.317099	0.29995	0.915576	1	0.409699	0.387318	25.8868	21.4742	26.7475	21.893	21.0342	0.510506	1.00844	0.76619	0.238478	0.277249	0.394794	0.12844	1.21193	0.555597
TcasOR19(PSE)	ATGAATTCATTTAACTGGCAAGAAAGCATTAAAACAAATCTGAAAGCTCTCAGACTTGTGGGACTTTGGCCCAAAAGTGATTTTTACAAATTTGATTTATACACATTTTGCACTTCACTGACGGTCGTAGTAATAGTTTGTGGTCACAATTTGTCACAGATCGTCTACATTTTACAAGTATACTCCGATTTAAAAGCTCTCACAGCTACAATATTTGTAGCAAGCATCAATTTTCTAGGAGCTGTAAAAATGTACTTTTTCATTAAGCACATTAAAACAGTGAAGATACTATTCAAAATGTTAAAAACGTATCAATTTAAACCAAAAAACATTCACCAAACTCAGTTAATTAAACCGTTTTTAAATCTGTGGAAAATTTTATACGTTGGTTATTCAATA…	3.53344	0.116784	0	0	0.0182687	200.349	6.82523e-10	0	0.984646	8.48595	0.271433	0	1	3.04799	2.85626	4.0867	4.11543	3.5608	0.246252	0.026294	0.0778074	0	0	0	0	0.0365374	0
TcasOR20	ATGAATTCATTTAACTGGCAAGAAAGCATTAAAACAAATCTGAAAGCTCTCAGACTTGTGGGACTTTGGCCCAAAAGTGATTTTTACAAATTTGATTTATACACATTTTGCACTTCACTGACGGTCGGAGTAATAGTTTGTGGTCACAATTTGTCACAGATCGTCTACATTTTACAAGTATACTCCGATTTAAAAGCTCTCACAGCTACAATATTTGTAGCAAGCATCAATTTTCTAGGAGCTGTAAAAATGTACTTTTTCATTAAGCACATTAAAACAGTGAAGATACTATTCAAAATGTTAAAAACGTATCAATTTAAACCAAAAAACATTCACCAAACTCAGTTAATTAAACCGTTTTTAAATCTGTGGAAAATTTTATACGTTGGTTATTCAATA…	0.833971	0.126852	0	0.0589497	0	Inf	0.000705783	Inf	0.44802	Inf	0.0979958	NA	NA	0.97585	0.566591	0.874902	0.675642	1.07687	0.160793	0.219762	0	0	0	0.117899	0	0	0
TcasOR21PAR	ATGGAAAAATTCGATTGGAGATGTCCGATCCGAATAAACCTCCTTCTACTAAGATCTGTCGGGTTGTGGCCCCGAGGATACGGAGTTTACAAACGCAACTATTACCTCTTCTACTCCATATTCACGACAATTACAATCGTCGGCGGCCACAATTTATCGCAAGTCATAAACATTTTCTACGTTTATTCGGACTTGGAGGCTTTGACGGGTACCATATTTGTGGCAACAACCAACATCCTGGCCCTCGTTAAGAGATACGTTTTCGTACGCAACCTCCCCCTCATAAAGGAGATTCTGCAGACTTTGAACACTTACCAGTTTCACCCCAAAACTCGGCAACAGCTAAAAATCATCCAAGCGCCACTTCGTCGCTGGAAACTGGCCTACCTTTGTTTTTCC…	3.54841	0.101807	0.145566	0.140777	0.279965	12.8339	2.85355e-05	0.593442	0.829173	0.284159	0.559434	0.761346	0.934818	3.60472	3.01717	3.13457	4.75737	3.22823	0.0322434	0.110171	0.163006	0.271119	0.0200125	0.0738816	0.207672	0.497545	0.0623845
TcasOR22(PSE)	ATGAATTCATTTAACTGGCAAGAAAGCATTAAAACAAATCTGAAAGCTCTCAGACTTGTGGGACTTTGGCCCAAAAGTGATTTTTACAAATTTGATTTATACACATTTTGCACTTCACTGACGGTCGGAGTAATAGTTTGTGGTCACAATTTGTCACAGATCGTCTACATTTTACAAGTATACTCCGATTTAAAAGCTCTCACAGCTACAATATTTGTAGCAAGCATCAATTTTCTAGGAGCTGTAAAAATGTACTTTTTCATTAAGCACATTAAAACAGTGAAGATACTATTCAAAATGTTAAAAACGTATCAATTTAAACCAAAAAACATTCACCAAACTCAGTTAATTAAACCGTTTTTAAATCTGTGGAAAATTTTATACGTTGGTTATTCAATA…	1.13231	0.0902245	0	0	0	Inf	7.61378e-05	NA	NA	Inf	0.173185	NA	NA	0.873129	1.13318	1.39984	0.982752	1.27267	0.160793	0.109881	0	0	0	0	0	0	0
TcasOR23	ATGGCAAATTTCAACTGGACAAAAATCATTGAAACCAACTTTGTTGTGCTGAAAGTCATTGGGCTGTGGCCAGAAAAAACATTTTTCGCTTGTAAACTCTACAACATCTACACCCATTTCATGGTGACATGCTTGTTGGTAATCCATTTGCTGCTTCAAACAATCCAACTGGCTTTAATCATCGACGAGTTTCAACTTTTCCTAACTGCACTTCCTCTACTCTTGCAACAGTATCACCTCCTCATCAAACTGTTTTATTTTATGGTTAAATTTCCGATATTGAGATACATTCTGCATTCACTCAACAACCACCAAGTGTTTCAGCCACAAAATCAAGACCAAAAAATACAAATGGAAGACAGATTAAGTTTCATGAAAAAAATTTATTTTTCGTTTTAT…	15.1869	0.0804416	0	0.0419783	0.238545	65.0827	0.158812	0.197843	0.856769	0	0.561834	0	0.555924	28.8689	7.88702	9.15427	21.1978	8.82663	0	0	0.241325	0	0	0.0583357	0.025621	0.415518	0.0615722
TcasOR24	ATGGAAGAAGACTTCGACTTTTTATCCTCCCTTCAAACTACCCTTTTCTGCCTAAGGTGTGTTGGAACGTGGCCTTCCAACACATATAAACTGGATGCCTACACTTTATATGCCACTGCATCCATAACAATTTGTTTGTTCGGCCACAATTTTTTTCAAACCGTCAACATCTTCTTCATTTTCAACGATCTAAACACCCTCACTGGTGTCATCTTCGTCGCACTTACTTGCTTGGTAGCAATTTTAAAATCACTGCTATTTATTTTCAATATGAGAAGGCTCAAGAAACTTCTGTTGGTCGACATAAGACAAAAACTGTTTAAACCAAGAAACCGTCAACAAGTAGTTATGGTGCAAAGCAGGGTGAATTTTTGGAAGAAGATTTATTTTATGTTTACT…	9.87525	0.0903437	0.0298878	0	0.303777	34.0788	0.0196282	0	0.197362	0.206916	0.752589	0.147812	0.579061	15.2764	5.98694	8.98172	12.6172	6.51396	0	0.109306	0.161725	0.0597756	0	0	0	0.607554	0
TcasOR25	ATGGAAAAATTCGATTGGAGATGTCCGATCCGAATAAACCTCCTTCTACTAAGATCTGTCGGGTTGTGGCCCCGAGGATACGGAGTTTACAAACGCAACTATTACCTCTTCTACTCCATATTCACGACAATTACAATCGTCGGCGGCCACAATTTATCGCAAGTCATAAACATTTTCTACGTTTATTCGGACTTGGAGGCTTTGACGGGTACCATATTTGTGGCAACAACCAACATCCTGGCCCTCGTTAAGAGATACGTTTTCGTACGCAACCTCCCCCTCATAAAGGAGATTCTGCAGACTTTGAACACTTACCAGTTTCACCCCAAAACTCGGCAACAGCTAAAAATCATCCAAGCGCCACTTCGTCGCTGGAAACTGGCCTACCTTTGTTTTTCC…	3.37435	0.0954617	0.0901619	0	0.328635	10.3618	0.0248541	0	0.0392108	0.140339	0.428012	0.402477	0.854247	2.26583	2.90355	4.07026	5.00371	2.62839	0	0.0826282	0.203757	0.0602487	0.120075	0	0	0.57409	0.0831794
TcasOR26	ATGGAAGGTATTGTTCGAAACAGTTTCACTCTCAACCTAACTATAATGAAATTAATGGGGATTTATCCCTTGGAAAATCATTCCCGACTTTATAAAGTGTTTGGTTATGCCTTGTATATTTTTTCCATCATTCCTGGATCGGTGCTTGGATTTCTCCAACTTTTTTTCAAAGGCGACATCACAGGAGTTGGCTACAAGGATTTATCGTCAGTCGTTGTCATTTTTCTATCTCCCAAACTATGTTCCATGGTGTTTGCCGCAGATAATGTTAAAAAGTGCATTGATTACTTGGACGAAGGCTACTTTACTATAAAAAATCAAAACCAGGAACAAATCGTAACTGAATGTGTGCAAATTTGCCGAAGAAATTCTGTAATTTTTTTGGGAGGATGCACCGTT…	5.76396	0.0474721	0.0505369	0.0279773	0.153862	33.3056	0.0637461	0.181779	0.682368	0.189784	0.696446	0.420015	0.884054	9.7585	3.29574	5.12842	6.65759	3.97954	0.0325006	0.0277625	0.0821531	0.0607294	0.0403444	0.0297884	0.0261661	0.0771561	0.230568
TcasOR27	ATGCTCGAAACAAAGCAGATTGTTTTTCACAGTTTCAAACTCAATGTGACTGTACTTAGTTTAATCGGCCTCTATCCTCCAAAAAACTACTCAATTCTGTACAAGATATATGCAGTTATTTTGTTTCTTGCAGTACATACGCCCCAATTAGTACTCGGCCTGCTTCATTATTTCTTGATGGGAGACTTCACTTCCATCGATTATAGCGATTTTGTGACCGTTGGAATGATGTTCTACGCTTTCAAGCTATTGCCATTTGTTACAAGTGTCACGAAAATCCAGAAATGTATTAATTATTTCGACACCCTCGGTTACAAAATCCTCAAAAGTGAAGAGAAAATCATTGAGGATTGTGTTGGCAGTTGTCGTCGCAACACAAACGTCTTTTTCGTTGGTTGT…	14.2225	0.331106	0.453081	0.303503	0.0494159	263.769	0.0311197	6.35647	0.768323	7.6153	0.685758	12.028	0.578407	26.3935	8.13125	9.39394	18.7449	8.44893	0.158293	0.594952	0.240074	0.650718	0.255445	0.275659	0.331347	0.0375786	0.0612532
TcasOR28	ATGCATTCGTTTTTCAACATCAAAGTGCATAACAAGATGCCAGTAACAGTCACAGATTGTTTTGGGGTGAATCTAACGGTGATGGGTCTCTTTGGGATGTACCATCGAAGCGGTAACCCAACAATTTTCGAAAAAGTGATCGCCTATTGCATGTTCTTTTTCTTCACAATTCCCATACCCATTCTGGGCTCTCTCTATTTTTTCTTCCAAGAAAACGTTGATTTGGAGGAATTGCACAATAACGGCTTTCTGATCGCCGAAATGGTTTGTAATCTTGCAAAATATTTATCATTCATAAAAAATGGACACAGAATCAGAAAATGCATTCATTACCTCGAATTGCCAATTTTCGCCACAAGGAGAGAAAATCAGGAAAGAATTATTAACGCCAGCGGTTGG…	1.39461	0.225743	0.179739	0.296505	0.109812	12.8388	0.227703	3.03511	0.79916	2.42917	0.824155	2.36285	0.91845	2.76734	0.630798	0.749833	1.93052	0.894551	0.121594	0.363537	0.192099	0.284008	0.07547	0.348273	0.244738	0.180415	0.0392102
TcasOR29	ATGTTTAATCACCCAAATTACTACACAATGTCAAACCTAATTGAAGACAGTTTTGGTATTAGCTTACGTGTTTTAGAAATATGTTTCTTGTACACTCAACGAAAACCAAAATTTTTGCACAGAGTGGTGTCTTACCTTTTGTGTAGTAATGTAACGTTCACTGTTCCGGTGTTCGGTCTCTTGTACATCTTTCTGGAAACAAATATTACCATGAAACGAATGGCAGACGATGCTTTCGTTGTTGCTGGAATGTGGTGTTACGGACCTAAATTGTGGCCTCTACTAACCAAAAGAACACAAATTGAGAAATGCATTCGTTATTTTGAAAATCCGCAATTTGTCACTTTGCGTGAAAATCAGACAGAAATCATTAAAACACACAGCGAAATTTGCAAGAGA…	0.0110515	0	0.0283304	0.0277927	0	Inf	1	Inf	0.958205	NA	NA	Inf	0.968528	0	0.0237446	0.0109996	0	0.0205134	0	0	0	0.0566607	0	0.0555854	0	0	0
TcasOR30	ATGTCGAGTCTTGTGCAAGAAAGTTTACATATCAATTTACGTGTTTTGGAGTTACTTTGGTTATATACTCCAGGAGACCAGACTAATTTTCAGAAAGTACGGTCTTGCATTTTGTTTTTTGTTATCATGTTTCATGTTCCGGTGTTGGGTGGATTGCATTTTATTTTCGGAAAAAACAATAATCCTACGAAATTAGCAGATAATGCGTTTGCGGTTACTGCCATGTGGTGTTATGCAGTGAAACTGTGGCCATTAATTGGAAACAGGTCGAAAATCAACGACTGTATAAATTATCTGGATAAACCGATTGTAGCACTTAGAGAAAACCAGAAAGTTATTCTCCAAACTTGCAGCAAAATTTGTAGAAGAAATTCGTCAATTTTTCTGTTCTACATGACT…	0.00611004	0	0.0298878	0	0.0206315	0.258442	0.686202	0	0.921867	0	0.956907	1.75654	1	0	0	0	0.0305502	0	0	0	0	0.0597756	0	0	0	0	0.0412631
TcasOR31FIX	ATGACAAGCCTCGTCCAAGAAAGTTTACATATCAATTTACGTGTTCTGGAGTTACTTTGGTTGTACAATCCAAAAGAACAGAGTAAATTTCACAAATTGCGGTCATACATTGTGTATTTTGTTTTCATGGTCCATGTCCCGGTGTTGGGTGGAATAAATTTAATTTTCGGAAAAAACGATAATCCTTCGAAATTGGTGGATAATGTGTTTGGGGTTGCTGGTCTGTCATGTTATGCATTGAAATTGTGGCCATTAATTGTAAACAGGTCTAAAATCAAGGACTGTATAAATTATTTGGACAAACCGATCATTGAGCTTAGAGAAAACCAGAAAATTATTCTCCAAACTTGCAGCAAAATTTGTAGAAGAAATTCTAAAATTTTTCTGTATTACATGATA…	0.0183822	0	0	0.0104739	0	Inf	1	Inf	1	NA	NA	NA	NA	0.08311	0	0	0	0.0088008	0	0	0	0	0	0	0.0209478	0	0
TcasOR32	ATGTGTCTGAGTACAAGTGAACAAAGTTTCAGCATCAATCTGAAAATTATGAAGCTGTGCCGCCTATTTCCGCCAACAGAAGGCAAAAAGTTTTACAAAATTCAAGCATACTTACTGCAGTTTTTGCTTCTGCTACCGATTCCGATCTTGGGAAATCTTCATTTGTTGCTTGATGAGAATTTGGATATGGAAAAAGTTAATTACAACGCCGTATTTTTAGCCCAAGTCACTTGTTTTGTAATTAAATTAATGGCTATTATCGCCAACAGTGAAAAAATTAAGAAATGTATCACAGAACTTGACTCTCCAAAATTTGCTGCAGTTAGAGAGAACCACAAAATCATACTCCAACATTGCATTAAAGTTTGCAAGAGGAATACTTTAATTTTTGTGGTTTTT…	2.53646	0	0	0.014546	0.0204708	103.886	4.46382e-07	0.643337	1	0	0.862135	0	0.920832	3.39646	2.24936	2.78636	2.16732	2.08283	0	0	0	0	0	0.0290921	0	0	0.0409415
TcasOR33	ATGAGCGACATAATTGGACAGAGTTTTGGTCCAAACCTGCTCATAATGCAAATTCTGCGTCTTTACCCATCCCAACGTTACACAAGACTTCACCAATTGCAAGCGTGCATTATGTACGTTTTTTTCATTATTTTAGTTCCAACACTAACCATTTACAACTACATCATCCAAGAAAATTTCGATATATTGCAATTTAACTACACTGCGACGTTTTTGGCCGAAACTGTGTCCTGGATCGCTAAACTCTTACCTTTCATCACAAATGCCAATCGGATGAAGAAATGTATTACTTATTTTGGCACCCGCTATTTTGAAGAAATGTTACAAAGATACACGTCTGCAAAAATCATGAAAGAATGCATCAGTGTCTGCAGACGAAACTCTACAGTGTTTCTTTAT…	0.0151314	0.0472906	0.0340854	0.0287191	0.114803	0.124583	0.446016	0.258841	0.930784	0.286065	0.897597	0.413552	0.953672	0	0.0245361	0	0.0299235	0.0211972	0.0626679	0	0.079204	0.0292747	0.0388961	0.0574382	0	0.148773	0.0808333
TcasOR34	ATGTCGAGCCTCATTCAAGAAAGTTTACATATCAATTTACGTGTTCTGGAGTTACTTTGGTTGTACACTCCAAAAGAACAGAGTAATTTTCACAAAATGCGGTCTTGCATTTTGTTTTTTCTTCTTATGTTTCACGTCCCGGTGTTGGGAGGAATACATTTAATTTTCGGAATAAACGATAATCCTACGAAATTAGCAGATAATGCGCTTACAATTGCTGGTGTGTCATGCTATGCACTGAAATTGTGGCCGTTGATTGGAAACAGGTCGAAAATCAAGGACTGTATTAATTATTTGGACAAACCGATCGTAGAACTTAGAGAAAACCAGAAAGTTATTTTCCAATCTTGCAGCAAAATTTGCAGAAGGAATTCGAAGATTTTTCAGATCTACATGATA…	0.0570749	0.0426535	0.0896634	0.069736	0.170874	0.351723	0.591067	0.476166	0.982098	0.42546	0.921836	0.788329	1	0.102183	0.02505	0.0232086	0.0916507	0.0432821	0.127961	0	0	0.179327	0	0.0879617	0.0515103	0.341749	0
TcasOR35	ATGGAGGGTACTCATTCTATAAAACCTAATTCCTTGAGTAGTTTTTCACTACTAATGGTAATGGAAGGTCTAGTGAAGAAATCATTTCGAGTTAATTTACTCGTGATGCAAATTCTGGGCTTCTACCCTCCACAAAAGTACAAAATTTTATACAAAACTTATGCTTATGTGGTTTATTGTGCATTTACAATTCTGATACCGGTGTTGGCAGCCTTAAACCTACTTTTGGGCGAAGATGTTGACTTGGAGCAAATCTCTGACAATGCGTTCCTCGTGTGTCAAACTGGATGCTTCATTATAAAATTTTTACCATTTGTTAACAACGTGGCAAAAATTAGGAATAGTTTGTTCATGATTGAATGTCCCTTATTTCACATTTACACGAAAAGTCAGGAATAT…	0.0144466	0.0812332	0.115023	0.0612038	0.606614	0.0237722	0.216629	0.122287	0.827645	0.158176	0.837789	0.284824	0.934818	0	0	0.0321998	0	0.0400334	0.118356	0.0505506	0.0747931	0.138222	0.0918249	0.0271197	0.0952878	1.19414	0.0190829
TcasOR36	ATGAAAGGTTTAGTAGAAAAATCCTTTCGAGTTAACTTGCTTGTGATGCAAGTTATGGGTTTCTACCCTCCACAAAAGTACAAAAGTTTGTACAAGATCTACACTTATGTTGTTTATTGTGCATTTACTACACTCATACCGGTTCTGGCAACCCTGGAACTATTTTTGGCTGAAAATATTAACCTGGAGCAAATATCTGACAATGCCTTTATTGTGTGTGAAGCTGGATGCTTCATTATAAAGTATCTTCCATTTGTTAGAAACGCGGACAAAATTAAGAAAAGTTTATTTTTAATTGAACGCCCCATGTTTCACATTTACACGAAGCGTCAGGAACATATCATAGAAGAATGCGTGGCGATTTGTAGACGAAACTGTCGCCTGTTTTTAACTTTCTGC…	4.65505	0.0204181	0.0190094	0.0737826	0.0727085	67.3553	0.0519775	1.17965	0.984076	0.478643	0.992542	0.39633	1	7.58179	2.78199	3.57738	6.78567	2.54844	0.0612543	0	0	0	0.0380187	0.0982496	0.0493156	0.145417	0
TcasOR37	ATGAAGGCAAATTTTAGAATTAAAATGGACAATGATCCAATTTACAAATTAGACCTCAGAGACTTGGTAAAAATAAATGTAAAATCAATCGAATTTTTTGGCTATTTGAGTCCTGATTTCCACTCTTTTTTGGCAAAAATCCTCTATTTCATTTACGCTTCAACGTTTGTCGGTTTCATGTTCGTCCTGTACACAACAAGTGAGGTAATCAACATGATTTTGGTTTTTGGCGACATTGAGAAAATGACAGGTGCTTCGTTCTTACTCCTCACACATCTTGTGCAAATATCAAAACTCTATGTCCTTATTTTCCACAAATCAAAAGTGAGGCGCCTTATTAACAGCATTAATCGAGAAGAGTTTCAACCAAAAAATCAAGAACAGTATAACTTTCTTATC…	0.121518	0.0288496	0.0283304	0	0.0915433	1.34275	1	0	0.578551	0.512914	0.972274	0.442352	0.934818	0.145288	0.0237446	0.0439984	0.33302	0.0615401	0.0606463	0.0259025	0	0.0566607	0	0	0	0.143974	0.0391129
TcasOR38	ATGGCACATAATCTGGACGTGGATTTGACCGAATTTGTGCGATTTAACATCAAATGCATCCAGTTTTTCGGATATTTCTCGCCCGATTTCAGGAATAATTCTCAAAGGAAATTACTTTTTCGCATCTACGCTGCCCTTTTTGTCGGATTTGCGTTCATTTTGTCGCTCTTGAGCCAAATTGCCAACATGGTAGATGCGTTTGGTGACATCGAAAAAATGACAGAAGCCTCATTTCTGCTTTTTACAAATCTGGTCCAATGTTTCAAGATTTATACTTTTGCGAACCACGGCAAAAAAGTATGGAATTTGGTGTACAGCATGAACAGAAGTGATTTTAAGCCGAACAATTTGGCCCAGTACTGGATTGTGGTCAATGAGATAAAAACATCGAAAATAATT…	0.0745881	0.020521	0	0	0	Inf	0.735706	NA	NA	Inf	0.939098	NA	NA	0.196645	0.0602588	0.0223317	0	0.0937053	0.0615629	0	0	0	0	0	0	0	0
TcasOR39	ATGAGTAACCAGCACGAAATAGACTTAACAGAATTTGTTAAACTTAACATCAAAAATATGCACTTTTTTGGGTATTTTTTCCCGAGATTTGGACACAATAAGACGAGAAAAACACTTTACACCATGTATTCTACTCTGTTTGTGGGCTCAACTTTTGTTTTAACTGCTCTGAGTCAAATTGCCAACATGATTAATTCTTTCGGCGACATGGAAAGAATGACAGAAGCCTCATTTATACTTTTCACTAACGTGGTACAATGTTTCAAAATATATTCGTTCCTAACGTACGGACCAAGAGTGTGGAACTTGATTGATGGTTTGAACAGAAACATTTTTAAGCCGATAAATACGGACCAACACCGGATATTAGTAAACGACATCTACATGTCGAAAAAGATT…	80.2683	0.678543	0.0493555	0.105558	0.0786178	949.77	1.00022e-06	1.37465	0.963517	7.20988	0.331622	0.841784	1	112.844	56.9547	80.551	98.363	52.6289	0.38089	0.732065	0.922675	0.0593098	0.0394012	0.160006	0.0511089	0.0753524	0.0818831
TcasOR40	ATGTCGAGCCTCATCCAAGAAAGTTTACACATCAATTTACGTGTTTTGGAGTTTTTTTTGTTGTATACGCCAGGAGAACCCACTAATTTTCAAAAATTACGATCTAGCATTTTGTTTTTTGCTCTTATGTTTCATGTTCCGGTGTTGAGTGGAATAAATTTAATTGTTGGAAAACACGATAATCCTATGAAATTGGTAGATAATTCGTTTGGGTTTGTTGGTCTGTCGTGTTATATAGCGAAATTGTGGCCTCTAATTGGAAACAGGTCGAAAATAAAAGTCTGTATAAATTATTTGGACAAACCGATCGTAGAACTCAGAGAAAACCAGAAAGGTATTCTCCAGGCTTGCAGCAAAATTTGTAGAAGAAATTCTAATATTTTTCTGTATTACATGATA…	47.9454	0.133369	0.0298878	0.034868	0.144864	328.407	3.58896e-08	0.267189	0.721467	1.19991	0.973645	0.294901	0.664192	64.8353	37.8505	53.5422	50.1176	33.3814	0.127961	0.191285	0.0808627	0.0597756	0	0.0439808	0.0257551	0.227833	0.0618946
TcasOR41	ATGGACAACACCCTAGACATAGATTTAACAGAGTTTGTGAGATTTAACGTAAATAGTATCCACTTTTTCGGTTATTTTCTACCCGAATTTGGCAAACACCCAAAGAAGAAAATCATTTACGTGATTTACGCGGTCATATTTGTGGGAACAACGTTTGGGTTGTCTCTAGTGAGCGAAATCGCAAATATGATAAATGCGTTCGGAGATATTGAAAAAATGACCGATGCTTCATTCCTACTTTTAACAAACCTAGTGCAATGTTTCAAAATGTACTCATTTCTAACGCACGGTCCAAGAGTGTGGAAACTGATCCACAGCATGAACAATAGTGATTTTAAGCCGAAAAATTTGGAGCAACGCAACATTCTAGTTGAAGAAATCAAAATGTCGAAACGAATT…	2.029	0	0	0.0214294	0.0100526	170.876	0.0389975	1.93001	1	0	1	0	1	3.73412	1.40363	1.85455	2.02442	1.12826	0	0	0	0	0	0.0428589	0	0	0.0201052
TcasOR42	ATGCCCAACAGTGAAGACCTAGATCTGAGAGAATTTGTGACTTTGAATCTGAATTGTATTCATTTCTTCGGTTATTTTTTCCCACGATTTAAAAAACCATCAAAGAAAAAAGTATTTTACTACATATACGCTACAACATTTGTAGGATTCGCTTTTATTTTGTCCTTCTTAAGTCAAATGGCAAAAATGATTGAATCTTTCGGCGACATGGAGAAAATGACCGACGCTTCTTTCCTCCTCCTCACCAATGTGGTACAAAGCATAAAAATTACAGTTTTCAACACCTACCGTTCGCGAGTATGGCAATTGGTGGAAAGCATGAATCGGGAAGTTTTCAAGCCACGAAATGCAACACAGTACAATATTCTAGTCCACGAGATCAAAAAATCAAAATTTATA…	0.0148869	0	0	0	0.0399051	0.31776	0.6532	0	0.815884	0	0.839829	0	0.90164	0	0	0.0448895	0.0295448	0	0	0	0	0	0	0	0	0	0.0798101
TcasOR43	ATGGATGACACTCCGGTTAAAAAATTTTTCAAAGTTAATTTAACCGTAATGCGCCTTTTTGGTTTCTATCCTCCGAAAAAATGTAACATTGTTTACAAAATTTACGCTCTTATCGTGTACGTTTGTTGTACTGTTACAATCCCAACTTTGGCAGCACTGCATCTGCTTGTATCAGAGAATGTCGATCTGGCCCAAGTGTGTGAAAACTCATTCGTTATATTTGAAGTTGGTTGCTTTATGTTTAAACTGAAGCCATTTATATTCAACGTGGAGAAAATTCGACAAAGTATCTACATGTTAAACTGGCCTATATTCAACAATCACTCAAAGCAACAAGAACAAATCATCAATGAATGTGCCTGGACATGCAGGAGAAACACTTGGTTGTTCCTAGTTTTC…	0.00652942	0	0	0	0	Inf	1	NA	NA	NA	NA	NA	NA	0	0	0.0113955	0	0.0212516	0	0	0	0	0	0	0	0	0
TcasOR44	ATGAAGCAAATTGTAAAACCATCTTTTCGTATTCACTTGACTTTAATGCAAATTTTGGGTTTTTACCCCACTCGCAGTTACAAGAAACTATACAAATTGTATGCATATTTTGTGTATTGTTTTCTAACAATACCAGTGCCCACATTGGCTACTGTTTATCTACTGGTGGAAGATAACATTGATTTGCTTCAATTATCCAACAGTGGTTTCCTGATTTGTCAGATTGGATGTTTTATTGCAAAGTTTGTGCCCTTTTGGAAAAAACCCGAAAAAATTAAAAGGAGCATTTACATGTTAGAAAATCAAATTTTTACAAATCATGCTCCAGAACAATGCAAAATCATCGATGATTGTATCAGGATTTGTAACAGGGATTGCTGGTTAAATTTGGCACTGGTT…	0.0240813	0	0	0.0252917	0	Inf	1	Inf	0.982098	NA	NA	NA	NA	0	0.0491984	0.0455819	0.0150002	0.0106258	0	0	0	0	0	0	0.0505834	0	0
TcasOR45	ATGAATAACCACGTTCAAAAATCCTTCGGAGTGCATTTGCGTCTTTTGCACATCTTGGGGATGTTCCCCAGTCGTCGAATTTCAAAAATTTACAATATTTACACGTACTTCATGTACTGCATCATGATAACACCTATTCCAATCCTGGTCATCATCAACTTATTTTTGGAAAAGCATGTAGACATTGTTAAAATTTCCAACAATGCTTTTCTGACGTGTCAAATGGCTTGCTTATCGGTGAAGTTGATACCATTTCTTGGCAACATTGAATCGGTTTGGACCACTCTGGACATGTTAGAAAAACCACCATTTACAACGTACACAAAACGACAAGAAAAACTCGTCGATGAATGTATCACAACTTGCAAACGGAACTGTTGGCTCTTTCTCGTTTTTTGC…	0.0110334	0.0267442	0	0	0	Inf	1	NA	NA	NA	NA	NA	NA	0	0.0248548	0	0.0303122	0	0	0	0.0802326	0	0	0	0	0	0
TcasOR46	ATGTCCAAAAGTGAAAAAATCCACACTCTCGCAACGTATTTCGATTCAAACATTGCGTTCCTAAAGTTGACGGCTTTCTGGATTTATGACGACGAAACCACAAGACGCAAGAAATACTTGCAACATGCCTATAACATTTTTTGGATCTTTTACTTGTTTGTTGCTTACCAACCGGCAGAACTGCTTTATGTCTATTACAGTTTCAATGACTTGAGCGTTTTTCTGCGAGCTTTGCGCGATATCGGCAACCACGTCTCGCTGGCGTACAAAGCTTTCAATTACTTCATCATGCGGAGAGATATTTTGAAGTTGATGGAAACGCTCCAGCACGGCAATTACCATTACGAGGATTGCGGGGATTTTCAGCCAAAACTGATTGTGGACGAGGAGAAGAAGGAG…	9.73551	0.180725	0.316087	0.0590188	0.42865	21.5653	8.88607e-09	0.142027	0.064986	0.311026	0.318644	1.0213	1	10.6955	10.1405	10.7239	7.37927	9.73828	0.0572376	0.195573	0.289364	0.454546	0.177629	0.118038	0	0.543526	0.313773
TcasOR47	ATGTATCTAGACTTGAACAAAGGTATTGCTGATAATACAGTTTTGTTCAGAATAATGGGCCACTGGCCGTTCGGTAACCCAAAATTATACAGGGTGTACACTCATTTCGTGTTAATAAACATGTATTTATACAATTTGACGAGTTTGATAAACATGTTGAAAAATCTGGACGACACTGAAGAAGTCACAGCCACTATTTATAATCTTTTGAGTACGGTGGCTGTTATCATTAAAGCGAACATCTTTCACTACCACTTCAATCACGTTAAAACAATCGTGACCATGTTTGAATCGGAAGCATTTCAGCCGAAAAATAAACAGCAAGAAAAAATTCTCAAAAATGGGATTTTTTGGGCTAGATTTATTTTTTACTATTTTTTCCTCACCGCTGATTTGACC…	19.8916	0.127185	0	0.0148547	0.080286	227.737	6.61063e-18	0.184578	0.578549	1.64257	0.864886	0	0.309364	19.9829	19.2524	24.9979	16.3444	18.8801	0.0648288	0.193822	0.122903	0	0	0.0297094	0	0.0769514	0.0836207
TcasOR48	ATGGTAGTGCAGAAAATTAACTTACTCGAACCTTTCGATAATGTCACCCGTCTGCTCAAGATTTTGGGTTTATGGTATTCCCCAAACGAGACAATAGTGTACAAAATTTACAAAAACTTTGTCATGGCAACGTGCTTTTTGTACACTCTAACATGCACCGTTTACGGATTCAAGTTCATGTCTTTTGAGACTTTGGAAATAGCATTTGGGGCCGTAGAAGGAGTTCTGAAGAGTTTAATGTTCCGCCTAAAATTCCAAAAGATCGCAGAGTCGTGGCAGCAAATCCGCCAACAAGAATTTCAGCCCAGAAACGAACAACAAAGAACTGTTTTAAAATGGTACATTGAAGTGACAAAATCGCTTTTCCTAGTTTACTTTTTCGGAGTCTACATCGGTTGC…	19.8818	0.079818	0	0.00723543	0.13281	150.09	3.02778e-09	0.058953	0.26698	0	0.209464	0	0.210541	26.88	16.0968	21.6029	17.7616	17.0678	0	0	0.239454	0	0	0.0144709	0	0.224889	0.04073
TcasOR49	ATGGTTGTAGAAAAAATTAACTTGCGTGAACCTTTCGAAAACGTCACTCGTCTGCTCAAAATTTTGGGGTGTTGGTATTTTCCAAACGAGAGCCTAGTTTACAAAATGTACAAAAACTTTGCCTTGATAACGTGTTGTATGTACACTGTAACAAGCATCATTTATTCGTTTAAATACATGTCCATTGATTACGATAAAGCGTATGAAAGCTTAGAAATCGGAGTTGGTACAGCGGAAGGCGTGCTAAAGGGTATAATATTCCGCATGAAATTCCAAAAAATCACCGAATCATGGCAGCAAATACAGCAACCAGAATTTCAACCAAGGAACGAAAAACAAAAAATGCTTCTAAGAAGATACATCTATGTAACAAAATTTCTCTTCAAAGTGTATTTTTTT…	43.0274	0.381453	0	0.0142863	0.0840595	518	4.01453e-13	0.185351	0.763641	2.88922	0.456685	0	0.456613	55.5139	36.4089	45.708	44.3437	33.1625	0.0623481	0.372811	0.709199	0	0	0.0285726	0	0.148014	0.0201052
TcasOR50	ATGGTGGTAGAGAAAATTAATTTACTTGAACCTTTTGAAAATGTCACACGTCTGCTCAAAATCCTGGGGTGTTGGTATTCGCCAAACGAGACCGCAGTTTACAAAATTTATAAAAACTTTATCATAGCTACATGTTTTATATACACAGTAACATGCAATATTTATGTATTTCAAAAAATGTTCACTGATTCGGATAAAGCGTACGAAACTTTGGAGATCGCGGTTGGTTCAGCAGAAGGCGTGTTAAAAGGTATAATATTCCGCACGAAATTCCAAAAAATCACCGAATCATGGCAGCAAATACAGCAACCAGAGTTTCAACCAAGGAATGAAAAACAAAAAAGTGTTTTGAGAAGATACATTGAAGTAACAAAAACTTTCTTCAAGGTGTACTTTTCT…	38.812	0.317728	0	0	0.408641	97.9346	3.13055e-05	0	0.0230962	0.282468	0.658183	0	0.0445808	57.9037	30.6846	38.3802	38.8956	28.196	0.124696	0.079888	0.748599	0	0	0	0	0.777072	0.0402104
TcasOR51	ATGTCTGTAAAAATAAACTTGCTGGAAGTTTTCGACAACGTGAAATTTTTGCTAAAATTTCTGGGTTGCTGGACTTTTCCGGAAGAGAATGCGCTTTACAAAATACACAAATACTTCATTATTATAACTTGTTTTTTGTACGCGACCACGTGTAACATCTACGGGCTCAAACATGCATTTATTGATCCCAACAAGGCTTATGAGACTCTGCCGATTGCAGTTGGTACAACGGAAGGAGTCTTGAAAAGTTACTTATTTCGCAGAAACTTCGCAAAAGTCACAGAATCGTGGAATCAAATCCAACAACAAGAATTCCAGCCCAGGAACGAGGAACAAAAAACTCTGTTAAAGAATTACATTGCAATGACAAAGTTTCTGTTTAAAATATACGTCGTTGGG…	0.0354947	0	0	0.0250981	0.131116	0.27152	0.577357	0.229629	0.866241	0	0.734353	0	0.745454	0.0995765	0.0244109	0.0113083	0	0.042178	0	0	0	0	0	0	0.0501963	0.222021	0.0402104
TcasOR52	ATGTCGCAGATTGACCTCAAAGAGGCTTTCAAGCAAAACATCGTCCTGTTAAAAGCCATGGGCTTGTGGTTTTTCCAAAACGAGCGTTTCTACAAATTGTTTAAATGTTTCGTCCAAGGCTCGCTAGTGTTCGATAGCACTTCTCTAATAATCTACGTTGCTCTCAACATTCGCATCAAAAACGTCACTGACACGATCTACAGCCTGCCTGGGTCCCTAGAAGTGGTTTTGCAAGCCATTCTGTTCCGGAAAAATTTCCATCTGATTAGGAAAAGCCTCAATAATTTGAAGCAAAGAGAGTTTCAACCCAAGAACGACACTCAGGAGAAAATACTCAAAGATTCGATTGCCTTGTCGAGACGAGTGTTTTACTCGTTTTTTTGGCTAGTCTTTGTCATG…	3.88389	0.541688	0.0398155	0.404154	10.6348	0.367189	0.641798	0.0444771	0.414579	0.0680091	0.462672	0.00550082	0.0875688	2.86113	4.44637	3.67856	4.1701	4.26329	1.05567	0.245938	0.323451	0.0597756	0.0198553	0.293206	0.515103	19.062	2.20757
TcasOR53	ATGGGTTTCAATTTTCAGTCCAGAACCAACAAAATCCTTCGACGCTTGAGATACGTTGGCACGTGGTTTGAAAATGACTCGTACGATTTGTACTTCCTGTATGCAGTTTTGCTCAACATTTACTACAATTTGCATAACATTGCCCAAACGATGAATGTTTTCTACCACTTGGACGATATTGAAGAATGGTCATCGTCTGGACTGTTAACCCTAACAACCCTATTGACAAATTTCAAGGCTTATTGTGTCCTCACGAACAAAAAACGCATCCTGAAGCTTAATCAAATTCTAACACGGTCGGTTTTTCAGCCGAGAAGTGACCACCAGGTGAAAATGGCAACTGATAAGTTCAAAATATTCGACACTATGTATTCACTACATTCGAGTGGACCGACTTTA…	0	0	0	0	0	NA	NA	NA	NA	NA	NA	NA	NA	0	0	0	0	0	0	0	0	0	0	0	0	0	0
TcasOR54	ATGAACTTGCAAAAATTGGACCCTTTAGAGGGTTTCAAACCAACAATTTCGATGCTCAAAATTTTCTCGGTATGGAATTCAAGTAACATGTTTTACAAAATTTACAAAAATGTCACCACCTTATCACTTGCAATTACTTACACCTGTGTGATGATTTGTGTCGTTGTTAACTTCAATGTGAGTGAAATCAACGAAAATTTCTACTACATTCCGGCCCTTTCTACTGCACCCTTCAAATTGGTGATTTTTCAAAAAAGTTTCAAAAAAATCCAAAATTTGCTTTTTCTGCTGCAATCGCAATACACGAAGATTCGAAGCGAAAAACAGGCGAAAATGGTGGAGGATTCAGTCGTTTTGTCCAAAAGAGTGGTGAAAGTTTTTGCCGTTTTGGTGGTACCT…	3.03903	0.0381165	0	0.0297094	0.316142	9.06119	0.441434	0.0976974	0.719556	0.0539865	0.53588	0	0.354654	1.19069	4.07384	5.52635	0.665541	3.73874	0.0324144	0	0.0819352	0	0	0.0594188	0	0.423233	0.209052
TcasOR55	ATGAAAGCCTTCAGCTTCAACATAAAGCTGTTCCAAATTTTTGGCCAGTGGTGTTACGAAAACGAATCCTTTTACAAAATCTACAAATACACAGCGACTGTTCTCCTGTTCCTCGACTGGTTGTTCACAATGATTTTCGTTTTGGTCAACTTTCAGGAAAGTGAGGTCGTTGACAGTCTCTACATTTCGCCCTCCATGACCACATCCATGCTCAAATATGTGATTTTTCGCGTGAATTTCAGCCAAGTTGAGCGCATGTTAAAAATCGTTGAGGAGCAGTATTTGAAGATTGACTCGAGAAGGGTTGGATTTTTGGTCGAACGAGGGACGAAAAGCTCGGTTTTCGTTATTAAGGCGTGTTTTTATTTGGTTATGGCGACTGTAGTGTCGTTAATAACG…	10.252	0.108804	0	0	0.0603412	162.097	8.1899e-09	0	0.385063	1.39159	1	0	0.572923	11.2052	8.834	14.111	7.43935	9.6707	0.131755	0.0281367	0.166521	0	0	0	0	0.0781959	0.0424865
TcasOR56	ATGGCAAAGCTAAACGCCTTCAAAAACACAACACTTCTCCTGAAGATCGTTGGAATGTGGAAATTCAAAACCGAATCAATCTTCTACAAAATCTACAAACACGTGATGGTCCTTCACGCTTCTTTCGCCTGCGTTTTGTCATTTTTGTACGCTCTTAAAAAATACAAAGACCCCGAAGCGATTTTCTTCATCTCTTATCTCCCAGCGATTTTCACTGTTCCAATCAAACTGGTCATGTTTCCAATCAATTCGGGGAAAATCAAGCAGCTTTTGGAGCTTTTGGCGGCGGAAAAAGCCATCATCAGGTCCGCACAACAGGAGGAAATTCTGGAGAATGCGATGAAGCTTTCGAGGCAAATTTTTAATCTGTTTGGGGGAAGTTTTGTAGCTGCAGCCATC…	6.87319	0.0449366	0	0	0.0944358	75.5952	1.51408e-11	0	0.260188	0.331066	0.869347	0	0.426629	7.7763	5.93084	7.80364	7.09632	5.75884	0	0.0543682	0.0804416	0	0	0	0	0.188872	0
TcasOR57	ATGTCGCACTCGAACCCCCTTGAAGCCTTCAAACTCAACACATTTTTCCTCAAAGCACTCACAGTCTGGCACGTGGAAAACCCCACTTACCGCCTCTACAAAATTTTTGTCGTTTTTTCGTTCGCAGTCACATTTTTCAGTGCCTGGATTTGTGCCCTCGTCAATTACAATGTCAGTGAAATCAGTGAAAATTTCTATTACCTCCCGGCAATGTCAACAGGGCCTTTAAAATACGCAATTTTCCAGAAAAATTTCACAAACATCGTGAATCTGACCCACTTGTTGGAGACACAATACGCGAAAATTCGGACCGAAAACCAGAAAAAAATATTCGATGAGTCGGTTATTTTCGAGCGTAAAGTTATGAAAAATTTCGCGATTTTGATCATTCCGACGTGT…	27.2766	0.358857	0.0198553	0.154332	0.0689194	365.932	1.36317e-05	2.43294	0.831602	3.83533	0.593456	0.394399	0.934818	18.2908	32.3395	39.4894	14.267	31.9963	0.127961	0.38257	0.566039	0	0.0397107	0.102622	0.206041	0.0759442	0.0618946
TcasOR58	ATGCCTTTCACCATCAAAGACTACGATTTGCGAAATGCCTTTGAAACTGAACGCACCCTTTTAACCCTTTCAGGGTTTTACCCTCGGCGTACGAAAAAATACAATTTTTTCTACAACACAAGTGCCCTCATAAATTTATTCATCGCATATGGACAGCTATTTTCAATGGTTGTCCAAATGGTAATCGACCGAAACGAGCTTTCGAAATTGAGTGAAACGTTGCTGTTTTTCATGACGCATTTTACATTTTTATGCAAACTCACAAATTTCGTCTACTACAAGAAAAAAATGTTTGAAATTGAAGACAATCTTTCAAGGAAGATATTCTACGGGTTTGAACTGTGGCAGATCAAACCTAAAATTGACTCGTGCAAGTTCATCGCTAAAATTTTCCGAATT…	16.8671	0.15214	0	0.0435251	0.156828	98.5864	7.23084e-10	0.276867	0.551227	0.705479	0.94974	0	0.0565694	15.2192	16.9566	23.1288	11.9725	17.0585	0	0.216346	0.240074	0	0	0.0870501	0	0.150314	0.163342
TcasOR59	ATGGACGAAGAGTTTTTAATCGGGACTTTTGAAACGGAAAAAAAATTCCTTCGTTATGGAAGTTTCTATCCTTGTGGCAAACGTATCAAGTTTATTTTTTTGGGATTGTTCATGTTTGTCTATTCCTGGACTGAATTCCTCTCAATGATCACAGTATTGTTCGTCGAACGTGACAATTTAACCAAATTATCCGAAACTTTGCTCTTTTGCATGACTCAAGCCGCTTTTCTCTTCAAACTTGTCAATTTTCTCTACCACAACAAGACCATGCTGCGAATTGAAAGCATTCTTAAAAACCCAATTTTGAATTGTTTGGACCAATTTGAAAAAAACATTATTGAGAAGTACATGATTCGAGTGAAATATCTGGCAAGGTTGTTCCGAATTTTGTGCATTTTA…	8.41879	0.212608	0.0199598	0.120092	0.238957	32.7552	0.0126771	0.542442	0.821512	0.841473	1	0.112607	0.425857	13.6619	6.40877	8.02577	8.46088	5.53664	0.064317	0.329643	0.243865	0	0.0399197	0.0589497	0.181235	0.229032	0.248882
TcasOR60	ATGTCTGAGGACTACACTTTTCGGAATGTTTTCGCACGGGAGAAAAAAATTCTAACAATTTCAGGATTCTATCCTTTAAGAGAGTACGAAAAAAACTATTTTCATTTTTTCAGCGGTACGATTCAATGGATTATTTCCCTGGGTATGCTTTTCTCGATGATAATTCAATCGGTAATTAAACGAAATGATTTGATGGTCCTTTCGGAAACTTTGTACTTTTTAACAACTCATTTGACCTTTGTGTGCAAATTGGCCAACTTGGAGTACCACAAAAAGCTGTTGCTTGATATTGAAGACATGTTAAAAACAACCAGATTTCAGAAAACACTATCCCTTGATTTAATAGAAAAGACGGGAATGAATGAAAAAATCAGAAAATTTAATTTAGTTGCAAAAACA…	0.0273246	0	0	0.0145084	0.408355	0.0570101	0.470218	0.0321669	0.914454	0	0.844678	0	0.902717	0.101124	0.0247904	0	0	0.0107084	0	0	0	0	0	0.0290167	0	0	0.81671
TcasOR61	ATGGGGGATTATGATTTCAGAGCTGCTTTCGCATTTGAAAAAGCGATTTTTTCACTTTCAGGCTATTATCAGAGACAAGCTGGTTTTTCGAGTCTTATCATATGTGCTATTGCCTCACTGATAACCATAGCCCAATTCCTGTCAATGGTAATGCAGATTATAGTCGCAGGAAATGATTTAACAGTTTTATCAGAAACGTTGCTTTTCTTTATGACACATTTCACTTATATGTGCAAATTGGTAAACTTGTTGTTTTACAAAAGCAAACTGCTACACATTGAAGATTTGCTATCACGTCCAAGATTTTACGGATTTTCACAAAACGAGCTGACAATAATAAAAGATGGAATTGAAGCCACGAACACGGTTGCAAATTTGTTTAGGATTTTTTGCGTACTG…	0.0101529	0.0216096	0	0	0.101191	0.0874622	0.478649	0	0.813824	0.317026	0.94974	0	0.864895	0	0.0507644	0	0	0	0.0648288	0	0	0	0	0	0	0.0769514	0.125431
TcasOR62PSE	ATGCAAATATTTGTAGCCAGACACGACTTGTCCAAACTATCCGAAACCCTGCTCTATTTCATGACACATGTTACCTACATGTGCAAACTGGCAAACTTTGGATACCACCGATCCAAAATGCTGCACATTGAAGATTTACTAACACGTTCGCGATTTTACGGTTTTGCCAGCAATGAACTGAAACAAGTCACTCAAAAAGTTGCTTCTACGAAAATGGTTGGCACAACATTTCGCCTATTGTGCGTCGTGTGTGTTTTTGCATGGGGTATGGTGCCATATATCGACCACACCAAAGCTCAGGCTTTGCCATTGCCTGGATGGTTGCCTTATAATACAACCAAATATTACTACCCGACTTTTGTGTTCCAAATGGTCGCTCTGTCCATCACTGCGTGTATC…	0.0125602	0.0249138	0.0349148	0.0171261	0.148972	0.0817015	0.272658	0.117592	0.814185	0.259921	0.850597	0.321069	0.910611	0	0	0.0271122	0.0356886	0	0.0747415	0	0	0.0698296	0	0.0342521	0	0.177435	0.120508
TcasOR63	ATGGGTTTTATGATACAGGACTACGATCTTCGAAACGCCTTTTCTCTCGAACGCAAGCTGATGTTAGTGGTGGGGTTTTACCCCAAACGTGACAACAAGCACGAAATTTTGTATTGGTTGAGCGCCTTTTTCAATCTTTTGATTTCGTACGGACAGCTCACTACGATGATCATTCAGATGGTTTTTGACCGAAGCGACTTATCCAAACTCACGGAGTCTCTACTATATTTTTTCACCCACTTTACGTTCCTCTGCAAGTTACTCAACTTTCAATATTACAGCAAGGATTTGATCGAGATTGAAAATTTCCTGACTGACCCCATTTTCTACGGATATTCCTTCGAGCAACTTGATATAATCAAGGCCAAGATTCGTTCGTGCGCCTTTATTTCTAACGCT…	11.8363	0.576518	0.707538	0.63342	1.9474	5.20652	0.00258121	0.313698	0.0775434	0.294015	0.0523708	0.454164	0.226023	10.8767	10.3416	15.0532	10.8648	12.0451	0.445529	0.761155	0.52287	0.802767	0.61231	0.831284	0.435557	0.528841	3.36595
TcasOR64	ATGATGTCAGACGAGTACGTCAAAGACGTGTTTATAGCAAATCGGTGGATGTTGCGTTGTGCTGGTCTTTGGACACCAAGCACTCGCTCAAAACTCGTCCAAATCCCTTACAAAATCTACGCAATTGTTGTTTTTCTCTTCGTCAATGTTTACTTCACTTCGACGGAATTCCTAAGTTTGTTCTACACCCACAAAAACTTGTACAACTTTATCAAGAACGTGAACTTTTTCCTGACCCACTTCATGGGGGCCGTGAAGGTGATTTTTTGGTTCTTCAAAGGGCACGTTTTAAGGGACTTGATGCGAACGTTGGAAAGCCCCGAGTTCCACTACGAGCCCTGTGAAGGGTTCCAGCCTGGGCTAATTTGGAGGAAGTACCGCCGGATCGGCTTCAAGTAC…	5.27611	0.166056	0.31209	0.0262331	7.49528	0.594479	0.679114	0.00334211	0.191607	0.0069786	0.227975	0.0511344	0.533756	6.22986	3.37662	5.01872	7.01375	4.74161	0.0609488	0.0520633	0.385157	0	0.624181	0.0279313	0.0245348	0.289383	14.7012
TcasOR65	ATGACCGCAACGAAAAGCCTCAAAGAAATCCCACCTATCTACCTCAGAGTCCACCTAACGGTGCTCCAAATCCTAGGAATAGACATCCTTCCTGTTGAAAGCGTCCCCCAAAACCTATTTTACACCTACACGGCCCTTATCATTTCCACAATGTGTCTTTTCACCATCGCCGAATTCTTAGACATGGTGTTGAACTACGAAGACATCTACAGACTCACCTTCGGCCTTTGCTACTGCGTGACGCACGTTTTAGGCACAGTTAAAATGTTCCTGATGTTGTATCTGCGTAAGAAATTGTGGGGCAACTTAACCACGCTCGAAGAAGGCATTTTCAAGCCGAATCCGACACGAGGCGGACCTGAGGAGCTCCAAATAGTCAACGATGCTATAACCATGTGC…	0.0812576	0.0641395	0.0349527	0.201928	0.0334225	2.50957	0.748362	7.06653	0.572291	3.31066	0.782643	1.58532	0.939566	0	0.0661458	0.0510696	0.174784	0.114289	0	0.192418	0	0	0.0699054	0.245171	0.158685	0.0668449	0
TcasOR66	ATGAGCAAAAACCTCAAAGAAATCCCACCTGTCTATCTCAAAGTCCACCTAACCGTGCTCCAAATCCTCGGAATAGACATCCTCCCAAACGAACGCATCCCCCAAACCCTATTTTACACCTACTCTGTCCTTCTAATCGCCACAATGGTCGTCTTCACCACAGCCGAATGCCTAGACCTGGTGCTAAACTACGAAGACATCTACAAACTAACATTCGGTCTCTGCTGCTGCGTGACCCACGTTCTAGGCGCAGCTAAAATGTTCCTGATGTTGTATTTGCGCAAAAAACTGTGGGGCTATTTCACAACACTCGAAAACGGCATTTTCAAGCCGAATCCGTGCCGAGGCGGAGCCGAGGAGTTCGAAATAGTCACCAGTGCCATCAACATGTGCAAGCGA…	86.492	0.567407	0	0.15242	0	Inf	4.71307e-32	Inf	0.0197335	Inf	0.000307523	NA	NA	76.0616	92.3149	107.3	64.3223	92.4617	0.228416	0.4634	1.01041	0	0	0.143931	0.160909	0	0
TcasOR67	ATGGATTTTACAATACGAGACTTTGATCTTCGTAACTCCTTCTCTCTGGAACGCAAATTACTACTAGTCCTCGGTTTTTACCCAATAAGAGACAAAGAGAAACACAGAATTTTGCACCAATTAAGTGCCTTTCTCAATCTTTTACTTTACTATGGGCAGCTTTTAACAATAATCATTCAGATGGTCATCGACAGGAACGATTTATCCAAACTCACCGACTCCACACTATATTTCCTAACACTTTTCACCTTTCTGTGCAAATTATTCAATTTTCAGTACTATGGCAAGGATTTAATCGAAGTTGAAAAATCCCTAACAGACCCAATCTTCTATGGATATTCTTTCCACAAATTGCAAATAATTAAGGCAAAGGTTCGCTCCTGCACTTTGGTTTGTCTG…	27.6641	0.108454	0	0	0	Inf	8.15932e-17	NA	NA	Inf	0.0446696	NA	NA	20.3788	28.9931	35.8542	20.9609	32.1335	0	0.325362	0	0	0	0	0	0	0
TcasOR68	ATGCCAAGCTTGATTGAACAAAGTTTCAAAATAAATTTTCGCATATTAAAAATCACCGCCTTCTACCCACCCACAAAAAACAAACGACTGAACCAAATGCTCGCGTTTGTCTTGTATATGTTGTTCGTAGTATCTGTACCCATCCTGGAAGTTCTCAACCTTGTTCTTCAAGAGAAGATCACTTTTAAGCAAATTATCGACAATGCGTTCATGATAGCTGAGCTGGGCTGTCTCATACCGAAATATTGGCCCTTTGTGCGTAACAATGACCGGCTTGTGAAATGCATTCATTATTTCGATTCACCAGCATTTCAACCAACGAAAAAAAAACACAGGGAAATTCTCCAAAACTGCGTCAAGGTATGTCGGGCCATTACCATCTTTTTCGTGGCTGCAGTC…	7.82921	0.253591	0	0.0762535	0.545722	12.2023	0.124054	0.138594	0.248005	0.382241	0.70983	0	0.0311688	10.0049	4.89328	6.08955	12.1564	6.00184	0.185155	0.263604	0.312016	0	0	0.028284	0.124223	0.0366297	1.05481
TcasOR69	ATGCCCAGTATAATCGACATTAGCTTCAAATTTAACTTAAAAGTCCTGCGTATTTCTGGTCTTTATCTACCAGAAAAATTCAAGTCCTTGTACCAAATATACAGCTACCTTGCTTATTTTTTACTCGTAATACCGGTACCAATTTTGGAATGTACGAATCTCCTAGTGCAAGAAAAAATCACTTTTAGACAAATTGCCGATAGTGCGTTTCTAATCGCAGAACTGGGCTGTTTCATTCCAAAAAACTGGCCTTTTGTGCGCCATGCAGACCGCCTTAAACGGTGCATCCACTACTTCAGTGCCCCAATTTTCAAAACTAAGCGAAAAGAACACGAGGAAATTCTGCAAGATTGTATCAAAGTTTGCCACCGAAGTACAGCATTCTACTTCGCTTCGGTC…	0.142796	0.0847913	0.0574162	0.0777768	0.333586	0.413672	0.693176	0.268198	0.789577	0.351959	0.803193	0.249116	0.767764	0	0.325397	0.167488	0.0440939	0.176999	0.21547	0	0.0389037	0.0575171	0.0573154	0.0564254	0.0991281	0.548061	0.119112
TcasOR70	ATGCCCAGCATAATCGACATCAGTTTCAAAATCAACATAAACGTTCTATGTCTCGCCGGCCTTTATCTGCCAGACAAATTCAAGTCCTTATACCGAGTGTACACTTATCTGGTTTACGTTTTCATCGTAATACCAGTCCCAACTTTGGGATGTGTTTATCTGCTAGCCCAAGAAAAAATCACATTTAGACAAATCGCAGACAACTTGTTCCTAATCGCAGAACTGGGCTGTTTCATTCCAAAATACTGGCCCTTAGTACGACATGCTGAACGCATCAAGCGATGCATTCACTACTTCAGTGCCCCAATCTTCAAAACAGACCGAAAAGAACACCAAGAAATTCTAGATGATTGTATTAAAGTTTGCCACCAATGGTCAGCCTTCTATTTCGCTTCGGTG…	10.0606	2.58803	1.77425	2.8583	2.39652	4.09499	0.00346904	1.31357	0.798808	1.20924	0.860743	1.04749	0.98476	12.9617	7.8525	9.2379	10.9427	9.30814	2.82962	2.57647	2.35798	2.00454	1.54397	3.26324	2.45336	3.46947	1.32357
TcasOR71PSE	ATGGTCACTTTTGTACCCACTTGTGAAATCGTGGCCAAAAAAATGCTTGTATTATGTTTGGGCTTTATTGATTTCAACCAAAAATGTCTCGACCAAACCGACAACAAAATCGAAAAAATCACAATGGAAAAATCGTCAAAATTATCAGACAAATTCGTTTTTTACTGGACGTTTAACTGCATTGCTAGCAGTTTGATGCCAATGATTGCGTCACTACTTGGCGGAAACAAAAATTTGCCAATGGTGGTTTGGTACCCATACGACCCCAACAAAACCCCCTACTTCCACCTAACATACATTTGGGAAATATTCTGCATAAGTAATTTAGGTTTAATTTACGCCGTCCTTGACTTGGTTTTTCCCTGTATTGCCATTGTTTTGGGTCAACAATTCAAAATT…	0.301421	0.47372	0.198647	0.24082	0.068702	3.85038	0.406589	3.58035	0.702953	8.18206	0.237023	3.74056	0.693119	0.174779	0.328491	0.291112	0.243855	0.468868	0.583653	0.560885	0.276623	0.306729	0.0905641	0.217322	0.264317	0.0432995	0.0941044
TcasOR72	ATGGCAAAACTGGAGTACCTCACGGGGGCGACTTTCACCCTTAAATGCGCGGTTTTGTACCCAATTGACTCCAACAATCCGAAAATAAAAAAAATCTTGTACGCAGTTTGGGCGATTTTTTTCATCCTAACTTTCGTAACCGGCTTTATTCAATGTTTTGTTTTCGTTTGCATTAATCCGTTCGATTTGGTGCAAGAGGCTATGATTATAATGAGTTTAGTTTTTTACTCAACCACGTTTTTTTATTTTATAGTGTTTTACAAAAATTGGCAAAATATGGTCGCACTTGTAACAAATATCAATAAAAATTTTCACAGGGCTACAGATAATGTTATTGAAAAAATTTCAATGGACCAGGCGAGCGAATTATCCGATAAACTGGCATATGTGTGGACTTCA…	8.44402	0.19385	0.0451351	0.198277	0.0359476	219.557	0.0404192	5.81938	0.783588	6.14102	0.748787	1.68357	1	16.3646	4.85273	6.64399	9.34169	5.01708	0.26124	0.173565	0.146744	0.0542382	0.036032	0.186231	0.210324	0.0344545	0.0374406
TcasOR73FIX	ATGACCCGAAAACATATTTTTCTCAATTTCACTGTTACTATCCTAAAACTGTCATTCTTGTGGCCTTCTAATGACAATTACGATCAGTGGAGGCTTGTCAAAGACGCCTCCTTGATTGTGTCACTGATGCCGTGCGCTCTGCCTATTCTAGCCCACTTTGTTTTGCAAATCACCGGTGATGTTTACAACATGGTCACAATAACCGAAAACTTGATCGCTCTGATTTGCATCATTGGCATGATTTACATGACCATATGTTTTGTCAAAAACCGAAAACTTGTCAAAACCCTTGTCAAAAACCTCCCAGCTTTCACCAAATATAGCAAAACAACCGATATCATTTTAACGGACAAAAAAGCCAACTTGTACACAAAAATATTCGTTTTTTACGGAGTCATT…	25.471	0.2311	0	0	0.0308665	693.245	2.36578e-11	0	0.597802	3.12546	0.786223	0	0.764553	33.7853	19.413	25.6248	26.7531	21.7788	0.127626	0.0817653	0.483909	0	0	0	0	0	0.061733
TcasOR74PSE	ATGTCGCAAGTGCAACACTTAAAATTCAACGTTCTCACCCTCAAACTAATAATGTTGTGGCCTCCAAACGGCCACATGACCCTCAATTACCACCTCAAAAGCCTATCACTCCTCATAATTGTCTATTTAAGTGCTTGGACTTGCATTTATGGAATTCTGCGTCCACTTTTCACCGAATCTGACGGTTACGACGTTTTGATTCAAAGAGCAATCGCAACGATTGATTTCATCGGTTGTATTTACATGCGATATTGTTTTCTCGATAAAATCCAAAACGTCACAAGTCTTATTAGAGAGTTGCCAACGTTTGAGAAATTTTGCGGAAAAGTGGAAATTGAAACGACCGAAAAAAAAGTCCAAAAGTATAGCAAAGCGGTCACCGTGTACTGGTTCTTTGGC…	7.1398	0.0490142	0	0	0.0405206	147.692	2.68197e-12	0	0.373517	1.22946	1	0	0.572923	8.07773	5.63322	7.82869	7.63512	6.52425	0	0.107339	0.0397038	0	0	0	0	0	0.0810411
TcasOR75PSE	Aaattaaatttcaattggacaaaaattattgaaactaatattgttgtgttgaaaataaacggaatctggccagaaacatcctttttcgcctggaaaaaccttcacgacgacgctcttgtactccaaacaatccaattggttttaatcatcaacgatttccaactgttcttaactagacttactctactattgcaacaatatatcctcctcatcaattttatgttgcaattttatgttgtaaaacttcgagaactgaaaaatgttttcagtctctcaacaattccttatttcagtcacaaaatcgtgaccaaaaatgattttcaacctttcaacgataaattaaactccagaaagaagttttatgtttcattttattcaatggtgggttttgcgctcggt…	0.00798253	0	0.0174574	0	0.576518	0.0110675	0.433303	0	0.854724	0	0.84726	0.0369911	0.934818	0	0.0146316	0	0	0.025281	0	0	0	0.0349148	0	0	0	0.0443589	1.10868
TcasOR76	ATGATGGAATCAACCGTCACCCGCTTGAAGCGAATGTACCTGTGGCCAACGGCCTCAGTCACCTCAAGAAAACCCGCCTTTTTCCTCATCACATTCTCATGCTTCCTTCTCTACGGGAGCGTGATGCACCTGATTGTCAACGACATCAGCATGGAGGAAGTGCACGTGATTGAAACCACCGCTGGCCAGTTCGGCGTCTTGTATTATCTAACCCTGTTCACGATCTACCGCAAAGGCATTCTCGAAATCTACGCCGACCTGTCCAACTTCACCAAATTCGGCAAACCGTACAATTTCGACAAACGCAACAAGCAGCTGAACCAGTGGTCGCGCTGGTTTTCGGTGGTTTTGTACTTTTTCGTGATCAGCGTGTTCGCCTGGCCTGGGATTTTCACGCAG…	54.8786	0.326953	0.015387	0.0738444	0.118988	457.882	2.09573e-22	0.732772	0.904818	2.99168	0.257331	0.186325	0.499337	65.7581	51.7144	61.9163	43.3307	51.6736	0.197632	0.450187	0.333041	0.0307739	0	0.0150949	0.132594	0.19549	0.0424865
TcasOR77	ATGAAGTACATTTTAATGAAAAAAACCATTGCCTTTTTGTCCGTCACGGGCTTTTGGCCGAAAACGAAAGAATCCACCAAAACTCGCGCATTCTGCATCCTCTTCTCCAGCTCGTTCCTCTTATTCGGAAGCCTCGGTTACTTAATAGTTTACCGTAAATTCGGGAGCGACGACATAGATTCCATCGAAACCGCCACAAGCCATTTCGGAGTGCTATATTTCATGTTCTTCTGGATTTTGAAGCGAGACGGTCTAGTCCACATTGTAAACCTACTGTCGGATTTTTCCAAATTCGGGGAACCGCGCTTTTTCAACGACCGCAACCGGCAGCTGGACTACCTCCTGCAGTACTGCATTTTCGTCCTGAGCGTGGCCACAGGCGGCGTGTTCCTGTGCCCG…	65.6723	0.571593	0.0202801	0.0898432	0.0881051	751.813	9.49977e-26	1.11211	0.862334	7.72663	0.00435082	0.339237	0.929504	72.3799	61.9688	70.558	67.0567	56.3983	0.130698	1.08853	0.495554	0	0.0405601	0.179686	0	0.155137	0.0210729
TcasOR78	ATGGGCCACGCCATCATGACTGAAATCTTGACCTACTTGACACTCATGGGGTTTTGGCCAAGGTCACCAAAATCGTCAAAGGCAAGCGCCTTTTTGATCATCCTATCAACTTCGTTTCTTTTTTTTGGAATTCTTTTCTATTTGATTGTAAATCGCCAGTTTGGGAGCAGTGAAATAGATTCTATCGAAACTATCACTAGTCAATTTGGAGTGTTGTATTATTTGATCCTCTTCACGTGGAAACGCAACGACATCGTGGAGATTGTCGAGCTGTTGTCCGATTTTTCGAAATTTGGAAAACCACCATTTTTTGACCAACGCTCCACAAGACTCAATTATCGTCTAAGCTGTATCGTGTTAATTCTGATCGTTGCCAACATTGTTGTGGCCGCCTTGCCT…	11.3901	0.105177	0	0	0.0595388	183.162	4.21248e-15	0	0.37378	2.78318	0.642698	0	0.565479	13.7034	9.79814	12.5911	10.8322	10.0258	0.260005	0.055525	0	0	0	0	0	0.0771561	0.0419215
TcasOR79	ATGGGGCATGTGATAATGAACGAAATTCTGACCTACGTCACCCTTTTGGGTTTATGGCCCCGATCGCGAAAATCAACAAAAACAATCTCCTATTTGATCATTTTGTCAAGTTCGTTTCTTTTCTTTGGAAGTTTGTTATACTTGGTAGTCCACCGCAAGTTTGGGAGCAATGAAATCGATTCAATCGAGACCGTCACCAGTCAGTTTGCAGTATTGTATTACATGACGTTTTTTACGCTGAAACGTGAAGGCACTGTGAGGATTATCGACCAGATGTCTGATTTTTCAAAATTCGGGAAACCACCTTTATTTGACCAGCACAACAAAAGGCTTAATTATCTCTTGAGTTACTTTGTGATTTGTCTTTTTGTGGCCATCGTAGGCGTGGTGGCCTTGCCG…	76.3423	0.331607	0.131682	0.0149339	0	Inf	1.20714e-12	Inf	0.931464	Inf	0.0450612	Inf	0.0670157	66.6701	74.1158	109.58	47.3654	83.9806	0.195524	0.222692	0.576605	0.121783	0.141582	0.0298679	0	0	0
TcasOR80	ATGGGGCATGTTATAATGAACGAAATTCTGACTTATTTAACCTTTTTGGGCTTATGGCCCCGATCGCGAAAATCAACAAAAACAGTCGCTTATTTGATCATTTCCTCAACTTCGTTTCTTTTCTTTGGAAGTTTGTTTTACTTGATTGCCCACCGCAAGTTTGGGAGTAATGAAATCGATTCAATCGAAACCGTCACCAGTCAGTTTGGAATACTGTATTATTGGGTGCTTTTTACGCTGAAACGTGAAGGTACTGTGGAGATTGTTGAGCGGTTGTCCGATTTTTCAAAATTTGGAAAGCCACGGTTTTTCGATCAGCGCAACAGACGGCTTAATTACCTCTTGAGCTACTTTGTGCTAGTCCTCATGGTGGCCATCGGGGGTGTGGTTGCCTTGCCC…	8.31062	0.0491822	0	0	0.739387	9.68874	0.254356	0	0.0296647	0.0412523	0.150227	0	0.0469586	14.4166	5.46076	7.26985	8.46477	5.94114	0.0651746	0	0.0823721	0	0	0	0	0.154724	1.32405
TcasOR81PSE	ATGCGTCCAACCCTTGATTTTATGAGCTTTTGCCGCATTTGGCCCAAAAGAAATGAAGAACTTGACCCGAGTCGTTGGTATTACATCCAATTTGTTGTGGTGTTACTTAGCACAGTTATAAATTTGATCGGAAGCGTCCTACACTTGTCCAAAGTTTCAATACCTAGTGAGTGAGATTTTGAACAAAACTTTTTTTATTTTTGCGCAGACAGGTCATTTTATCATGTTGCGGAAGATCTGATAACAATCACGGCACAAATCGGTGTCTATTACTATATCATAGTCTATGTACCCTTGCAAAGAGTGGCAGCACGACTTTACCTCCAGTTATCCTCATTTGAGCTCTTTGGAAAACCGCCTGCTTTTGACGATCACTCCGTCAAGCTCAAATACCTGGCT…	21.2493	0.443985	0.0215116	0.0412954	0.141331	129.998	0.00219483	0.286455	0.714662	3.28289	0.763316	0.189468	0.60262	32.6118	13.8337	17.7849	27.0704	14.9459	0.415027	0.567235	0.349693	0.0258501	0.017173	0.0380393	0.0445515	0.0328423	0.249821
TcasOR82PAR	ATGCACAATATTATTGCAAATTCCGTGCGTTTTTACTCAATCCTTGCGATGACTTCGCCCCGAAAATTGCTCATAAGCTCGGTGACCTGTCTCCAGCTCAAAACCTCGTTCATATGGCCGCCGAAAAACGAAGAAATGAGCCCATCTCGCTGGTTCTACATTAAACTAGCCGTGTTGTTGACCGTGTCTGTCATAATACTGTATGTGCCAGTTTGCATTCACATCCACAAGCTCTTCGAACGTGATTTAGACGCGAGTGAAGACTTCGCGCTCATGTTCTCATACTATGGGTTTCTCTCAACCATGATATTTTACTCGAAAAACCACAAGAAAATCTGCGGCCTTATCTACAATCTTTGTAGTTTTGAGGAGTTCGGCAAACCGCCGCAGTTCGACGAG…	15.0224	0.169079	0	0	0.127477	105.277	0.000464166	0	0.167471	1.04312	1	0	0.266432	22.803	11.1558	13.0158	17.1183	11.019	0.0311741	0.239664	0.2364	0	0	0	0	0.0740069	0.180947
TcasOR83PAR	ATGCACAATATTATTGCAAATTCCGTGCGTTTTTACTCAATCCTTGCGATGACTTCGCCCCGAAAATTGCTCATAAGCTCGGTGACCTGTCTCCAGCTCAAAACCTCGTTCATATGGCCGCCGAAAAACGAAGAAATGAGCCCATCTCGCTGGTTCTACATTAAACTAGCCGTGTTGTTGACCGTGTCTGTCATAATACTGTATGTGCCAGTTTGCATTCACATCCACAAGCTCTTCGAACGTGATTTAGACGCGAGTGAAGACTTCGCGCTCATGTTCTCATACTATGGGTTTCTCTCAACCATGATATTTTACTCGAAAAACCACAAGAAAATCTGCGGCCTTATCTACAATCTTTGTAGTTTTGAGGAGTTCGGCAAACCGCCGCAGTTCGACGAG…	11.2973	0.156818	0	0.0305542	0.0244759	388.608	1.39256e-06	1.25294	1	8.89502	0.341043	0	0.927261	16.244	9.4205	10.38	12.2138	8.22838	0.113853	0.356602	0	0	0	0	0.0611085	0	0.0489518
TcasOR84	ATGACCGAAGAGAAAGAGTTGCGTCTTTGTCTTTGGAGTTGCTACTATTTAAAATTATCGCTGATGTGGCCCTTAAAACGGGAAGAATTCAAATCGTCAAAGGGACTCTACTTGCGACTGCTCGTTTTTGTAATAATTTCGGGGTCCACATTCACTGCCATGATTTTCATGCATCTGTACAAGTCTCTAAAAGTCGGTAGTTACGACGTCAGCGAAGATTTGGCGATTTTGGCCTCAAATATCGGTTACGTCCTCATGATGACGATGTACGTAAGTAGGCAGAAGGACCTAGAACTGCTTTTGCTCGACTTGAGCGACTTCAAAACCTACGGCAAACCGCCAAATTTCGACAAAGTCCGGAAACGGATGGATTTGTACGCGCATTTGATTTTTTTCTAC…	23.7868	0.44321	0	0.0147763	0.142247	147.587	6.02189e-17	0.099197	0.105081	3.85993	0.144094	0	0.0513108	27.5504	21.6756	24.9479	22.8169	21.9432	0.354677	0.771197	0.203757	0	0	0.0295526	0	0.0765454	0.207948
TcasOR85(PSE)	ATGTATTGTAGTCAAGTCCAACATGACCGAAGACACAGAGCTGCAACTTTGCCTTTCGAGTTGCTACTATCTAAAACTATCCCTAATGTGGCCTCTCAAGGGCGAAAAACCCGACTCGAAATGGTTCTACTTCCGACTGATTTTGGGCGTTTTCGCCACCATCCTCACATTCGCAGCGCCGGTTTTGATGCACCTCTAGAAGCTATGGAAGAGGGCATGGACATCAGCGAGGATCTGGGGATTTTCGCGGCCATCATCGGTCTCGTGACCATGATGGTGCTCTATGTGGTCAAACAAAAGGACCTATCGTCGCTTTTGCAAGACTTGAGCAACTTTGAAAAATTCGGCAAGCCGCCAAACTTCGACAAAGTCAACAAGCGGTTAGATTTCTTGGTAAAG…	3.8531	0.17393	0.148139	0	0.90306	3.58728	0.305799	0	0.000130686	0.266796	0.296932	0.200703	0.232893	4.82842	2.67885	3.6594	4.66503	3.43377	0.222765	0.299025	0	0	0.296279	0	0	0	1.80612
TcasOR86	ATGGCTTTGAACCAAGAAGATGCAATTTGCTCGAAAAGTTGTTTCTACCTCCGTTACAGTTTCTTGTGGCCTGAGGAAGCCCCAACCCGGTCATTTTACGCGAAATTTATCCTAGTCCTGATTTTATCATTCTTGACCGCATTTCTGCCCCTGTTCATTCATTTTTTGATACTTGTGGAAAGGGGGCTGGATCCGAGTGAGGACTTGTTCGTGATAATTTCCTACACGGGCTTTGCCCTTATTATGATAATTTACGTCATTCACGTGAAAAAAACCTCGTATCTGATTGTGCAGTTGTCTGATTTTGAAAAATTCGGGAAACCTCGCGGGTTTGATTATTGGGATAAAAAATTCCGGTTAATTTCATCTGGAGTTTATTATTACGTTTTAATCGCGTCT…	5.90467	0.0558219	0	0	0	Inf	1.26441e-13	NA	NA	Inf	0.247119	NA	NA	5.89685	4.47752	6.62555	7.13004	5.39337	0	0.167466	0	0	0	0	0	0	0
TcasOR87	ATGAAGCATGTGATAATGGACGAATTGCTAATCTTCTTGACGTTCTTGGGTCTGTGGCCAAGAACGCCAACATCTCCAAAAATAATTTCTTACTTAATGATCTACTCAACTTCTTTTCTTTTCTTCGGAAGTTCAATCTACCTGATTCTGCATCGCAAATTTGGAAGCGATGAAATTGACACCATTGAAATAATCACGAGCCAGTTCGGGGTCTTGTATTATCTAACACTTCTTGTGGTGAAACGGGACGGTATTACGAAAATCGTAAACTTGCTGTCAGATTTTTCGAAATTCGGGAAACCCCCGCTTTTTGATCAACGCAGCAGGAGACTCAATTTACTGCTGCGCCTCTTTGTGACAGTGCTTCTCGCTGCTACCGTTGCTATAGTCTCTGTCCCG…	38.1044	0.429885	0	0	0.0524019	606.069	6.12956e-18	0	0.226454	4.50307	0.242664	0	0.41736	38.5668	34.2044	49.8105	28.9582	38.9819	0.0650013	0.4442	0.780454	0	0	0	0	0	0.104804
TcasOR88	ATGACTGAAGAGAAACAGTTACGAATTTGCCTCTCAAGCTGTTTTTTCCTGAAATGGTCTTTCATGTGGCCGACGAAAAGCGAAGAGTTTCGAACATCCAAAGGGCTCTACTTTAGATTACTCGCATTTGTGATAATCTCAGGTTTGACTTTCACTGCGATGATTGTGATGCATCTTTTGAAATCTGTGGAAGCTGGTGATTACGACATAAGCGAAGACATAGCAATTTTGGCCACCAATACTGGATACATCCTTATGATGTTGCTGTACATCATCCGCCAGAAGGATCTGGAGTCTCTGCTTGTTGACCTGAGCAGTTTTAAAAAATACCAAAAGCCGCCGAAATTTGACGAAGTCAATAGAAAACTAGAGTGGTGTACCAGGATGGTCTTCGGGTAT…	21.4395	0.105018	0.0301244	0.0129795	0.0989987	203.877	5.84575e-18	0.148165	0.268337	1.01772	1	0.415436	0.739044	23.1217	18.204	24.597	20.4767	20.7981	0	0.192799	0.122254	0.0602487	0	0	0.025959	0.114818	0.0831794
TcasOR89	ATGAAAGAGGCAGTTTTGCAGCAAAGCAAGAAAGAAATGCATCTGCTCAATCTGTGGCCCAAGGGCCACGTAAAGCACTTCCGCTTCCGTTACGTTATCACCCTAATAATAGTTTCACCGTTCACGCTCGGCACCCTGACCCACTTTATCAACGTCCTCAAAGAAAACTTGGACGTGGATTTGAGTGGCGACATTTCGGTGATCGCAGTGGTGACCGGCTTGCATTTCATGCTCATTACTTTTGTGTGGGGCCACAAGAAAATCGCCTACCTTTGGGAGAATCTGGGCCCGCACGAGTACTTCGGCAAGCCCGACAATTTTGAAAAACGCTGCAAACAGCTCAATTTTTACTCGCGCCTCTATGCCTACTATTGCTACCTAGGTTTGACGGTCTACATC…	11.8086	0.0918412	0	0.0297094	0.0313577	316.36	1.27208e-10	0.857783	1	2.24164	0.933417	0	0.758899	14.7025	10.5971	10.1826	13.9454	9.61547	0.0972433	0.0553777	0.122903	0	0	0.0594188	0	0	0.0627155
TcasOR90	ATGGCAAAAGACACGTCCCCAGTTTTACGAGAAAGTATCGAAGTCATGAAATATTTGCAACTGTGGCCCCAAAACGAACGAACGAATTTACGCCGACGCTACTTCATTGTTATTTTTCTCTGCTCTCCTCTACATCTAGGACTAGCAACACATCTAGTCGTGTGTTTAAAAGACAATTTGGACGTGGATTTAAGTGCAAACATCGCTGTCCTATCTGCGGTCACTGGCTTGACGTACATGCTCATCGTCTTCGTCTGGAGCCAGGACAAGCTTGTGCACCTTTTGGCAAAGCTGGACACTCACGAAATCTTTGGCACGCCCGATAATCTCACAAAACGCAGTCGGAGACTCAATTTCTACGCAAAACTGTACTCATATTACTGTTACTTTGGGATTGTG…	32.7312	0.41048	0.0299398	0.0350515	0.0207401	1326.98	9.17051e-09	1.59148	1	19.3454	0.0568222	1.76619	0.990789	47.868	28.808	29.2217	32.7072	25.0508	0.0964756	0.769167	0.365797	0	0.0598795	0.0442123	0.0258907	0	0.0414803
TcasOR91PSE	ATGGCAAAGGACTCGTCCCCGGTCCTGCAAGAAAGCATCGAAATCATGAAATACTTGCAACTGTGGCCCCAAAACGAACACACAAATTTACGCCGACGCTTTTGCTTTGTTATTCTCCTCTGTTCCCCTTTAACCCTCGGACTAGCTGCACATCTGATCGTGTGCATTAAAGACAATTTGGACGTGGAGTTGAGTGCAAACATCGCAGTCCTGTCTGCAGTCACCGGCTTGACTTACATGCTCATCGTGTTCGTCTGGAGCCAGGACAAAGTTGTGCATCTTTTAGCAAAACTGGGCACTCACGAGATATTTGGCACCCCAGATAATTTCAAAAAACGCAGCCGAAGGCTCGATTTTTACGCAAAATTGTACTCGTATTACTGTTACTTTGGGATTGTG…	0.0261813	0.0118413	0.0220487	0.00813986	0.191086	0.119005	0.371297	0.0402818	0.722528	0.0890371	0.751969	0.147451	0.856253	0	0.0278171	0.103089	0	0	0.0355239	0	0	0	0.0440973	0.0162797	0	0.0843334	0.297838
TcasOR92	ATGAAGAATCAGGAAATAAAAATATGTCGTGCCACTTTAACTGTGTTAAAATACAGTTTGATTTGGCCCAGCGAAGCGGACGAAATGAATCCAGGAAAGTGGTATTACATCCGTGTCGTAACTTTCATACTTTTCACTTGTCCTTGGGTCTTATCAGTTTTCATGCACCTTATTGTCTCCATAAGAAACAATGCTGATATCCATCTAAGCGAAGACGTTGCCCTGATGGTGGCTTTCACTGGTGTCTATTACATGACGATCATTTACGTGAAAAAGCAGCCAAAAGTGGCTTTCCTCTTGCGAGATTTGTCCTATTTTCAGTTCGGCAAACCGCCTGGATTTGACGAAACGGAACGAATTTTGGGTTTCTTATCCAAATTGACCTTTTGTTACAGTGTT…	104.7	0.748336	0	0.021933	0.0308665	2818.29	3.00015e-25	0.643337	1	14.3189	0.00566868	0	0.735484	88.5654	103.286	134.386	79.8631	117.398	0.19144	0.763143	1.29043	0	0	0.043866	0	0	0.061733
TcasOR93	ATGACGAATCTAGAAATAAAAATTTGTCGTGCCACTTTAAAAATTCTGAAATATAGTTTAATTTGGCCAAACGAAGCCGACGAAATGAACCCAGGAAAGTGGTATTACATCCGTGTTGCAACTTTCCTGCTTATCACCAGCCTTTGGGTCCTGTCTGTTTTTATGCACATAGTCATGTCTATAATACACGATGCCGACGTACATCTAAGTGAAGACGTTGCCTTTTGTGTGGCTTTCTGCGGCCTTTATTACATGACGATGATTTATGTGAAAAATCAACCAAAAGTGGCTCTCCTTTTGCGAGACTTGTCCAAGTTTCAGTTCGGAAAACCGCCAGGATTTGAGGAAAAAGAAAGAATTTTAGGTTTCTTGTCACAATTTTTTTTCTATTATTGCGTC…	0.00749537	0.0268839	0	0.051177	0	Inf	1	Inf	0.850123	NA	NA	NA	NA	0	0.0374769	0	0	0	0	0	0.0806516	0	0	0.102354	0	0	0
TcasOR94	ATGGCCATAAAAATTTGCAAATTTACTCGAAAAAATATGCAAATTAGCTTAATATGGCCAAGAGAATTTGAAGAAATTAATCCTGGAAAATGGTACTACATAAGAATTGTAATTTTTTTGATAACTTATGGTGTTTTTCCTTTTTGCACATTTTTGCACGCAGTTGTAGTAATACACAACAATTTAGATATTCGTATTAGTGAGGACATTGGAGCAGTAGTTTCAAATATTGGTATTTCTTACATGGCAATAATTTACGTGCAACAGCAAAATCAAATAGCATATCTCTTGAAAGACTTGTCAGATTTTAAAGATTTTGGGAAACCACCATTTTTTGAGGAAGAAAATAAGAGATTAAATTTTTGGTCAATTTGCACATTTATTTATCCAACTTGTGGT…	6.31083	0	0	0	0	Inf	3.21104e-14	NA	NA	NA	NA	NA	NA	5.80374	5.43927	8.42239	5.74296	6.14578	0	0	0	0	0	0	0	0	0
TcasOR95FIX	ATGGTTGTGAAAGAGTCTGAAATAAAAGTATCCCGAGTAACTAGAAAGATTCTTCAGTACAGTTTAATATGGCCAAAGGAAGGAGATGAAATAAATCCAGGAAAGTGGTATTACATTAGAATATTCACATTTTTGTCGTTTACAAGTTTATGGTGCATAGCCATTTGTATGCATTTTATAATTGTTTTAAAAGATAAAATTGACTGGGATGTTACTGAAGAAATCGCCATAATCATTGCAATTTACGGCACTTATTACATGGTCCTAGCTTACGTAAAAAACCAAAAGAAAGCAGCTAGAATCCTTCGTGATTTATCAAACTTTGAAAGGTTTGGTGTTCCTCCTGGTTTCGAAGAGGAAGAAAAACGGTTAAAAGTTTACATTATTGGCATTTTTATT…	0.0784767	0	0	0	0	Inf	0.694629	NA	NA	NA	NA	NA	NA	0	0.136347	0.172261	0.0302336	0.053542	0	0	0	0	0	0	0	0	0
TcasOR96PSE	ATGAACGAAAATGTAAAAATAAAAATTTCTTCGATAAACCGAAAAGTTTTATAGTATAGTCTTTTATGGCCTGATGAAAAAATCGAATTAAATCCGGGATTAAAATACAAAATCTCTGTTCTTGGATTTTTTCTAATAACTGGTTTGTTGGTTTTATCAGTCACTATCCATTTTTGTATTACAATTAAAGGCATATTTTTTTTTAAGTTAACTAGACAATTTTTAGTAAAAATTTATTGCAGCTGGGTACAGTATGGATGTGGAAGAATTTTATTGCTGGTTACGATTCCTATTACACCATAAGCGCCTATTTAAATAAACCAACACAAAAAGGCAATTCTGATGCGAGAGATCTTATAGTTTTTAAAAATTTTGAAAAACCGCCAAATTTTGAAAAAC…	0	0	0	0	0	NA	NA	NA	NA	NA	NA	NA	NA	0	0	0	0	0	0	0	0	0	0	0	0	0	0
TcasOR97	ATGAACAATCAAAAAATCCAAATTTCTAACATGACCCGAAAAGTTTTAAGATACAGTCTTCTATGGCCTAAGACAAACGAAGAATTAAATCCAGGAATTGAATACCAATTCTCTGTCCTTGGATTTTTTCTAGTAACTGGTGTGTTAGTTTTATGTATAACAATTCGTTTTTTTATAACAATTAAAGCTGTTCATGAAGTGGATGCGGAAGTTCTTGCGATTCTCATTGCTAGTTATGGCTCCTATTACATGATATGTGCTCATTTGAAAAATCAACATAAAGTGGCACTCTTGATGCGAGACCTCTCAGTTTTCAACAATTTTGGAAAACCTCCAAATTTTGATAAACGTAACAACCAACTGAATTTTGTAGCAAAACTTTTGGCCTTGTATTCATTT…	3.0527	0.0661523	0.0197519	0.105833	0.113323	27.9385	0.000213275	1.07516	0.929534	0.594984	1	0.26422	0.885875	4.52347	2.64147	2.56273	2.44648	3.08932	0.0636471	0.0543682	0.0804416	0	0.0395039	0.160423	0.051242	0.226646	0
TcasOR98FIX	ATGGTGAAAAAAGAATCCGAAATAAAAATATCTCGGGTAACTCGAAAACTTCTTCAATACAGCTTACTATGGCCTACTGAAGGAGAGGAATTAAATCCAGGCAAATGGTTTTATTTCCGAATTTTTGCATTTTTGTCATTTACAAGTTTATGGTGCATTGCCATATGTATGCACTTTATATTTGTGATGAAAGACAAACCTGACTGGGATCCAACTGAAGAAATCGCTATCATTATTGCCATTTATGGAACTTACTACATAGTATTGGCTTATGTGAAAAATCAAAGAAAAGCAGCTGGAATTCTTCGAGATCTATCAAACTTTGACAAGTTTGGTGTGCCTCCTGGTTTTGAAGAAGAAGAACAACGCTTAAGAGTCTACATTATCTGTGTTTTTATT…	267.015	1.00482	0.0589488	0.054505	0.141734	1907.68	5.23605e-17	0.445618	0.837706	7.37244	0.00564119	0.619815	1	241.637	274.541	365.721	179.104	274.071	0.47488	1.37921	1.16036	0	0.117898	0.0580334	0.0509765	0.26305	0.0204177
TcasOR99(PSE)	ATGTCAGTCGGTGAAATACGAATATGTCGTGTAACACGAAAAATACTTCAGTATAGCCAAATATGGCCCTCTGATAATTATGAAATGAATTCTGGCAAATGGTACTATTTTAGAGTCTTGACCTTAATGTTGACAACAAGTGTTTGGTTTTTTTGCATCATTATGCACATAATTATGTCAACACGAAGTCATCTTGATTTACATGTTAGCGAAGACGTTGCTTACATTGTTGTTTTTTGCGGTCTTTATTACATCACCTTCAACTATGTTAAAAACCAACACAAAATTGCATTACTACTTCGGGATTTATCAAATTTTGACAAATTTGGAGTCCCACCTGGTTATGAAAACGTCGAAACCAAGTTGGGTTTCTATTCAAAATTCCTCTTCGCTTATGTG…	8.004	0.0181227	0.123814	0.102087	0.233194	32.8654	1.41502e-07	0.452972	0.823287	0.123665	0.163099	0.736822	0.915243	10.6734	6.49153	8.6348	6.86839	7.35193	0	0.0543682	0	0.208125	0.0395039	0.204175	0	0.302195	0.164193
TcasOR100	ATGTCGCCAAAAGATAAAATAAAAATTTGTGGAATCACACGAAAAGTTTTAAGATACAGCTTGTTATGGCCAGTTGAAAACGACGAATTAAGTCCTGGAATTAGATACAAACTTACGATTTTAGCCTTTTTCTCAATCACTGGAATACTTGTTTTCTCAATATCAGTTTACTCAGTTTTGGAAATCAAACAGGGTTACGATATAGACGTCGAAGATGTGGCAATTCTTATTGCAGTTTATGGCACTTATTACATGGTTTCTGCTTATTTAAACAACCAACACCAGATAGCTTTATTGGAACGTGATTTGTCTCAATTTTACAAATTTGGGAAACCTCCAGGATTTGAACAACTCAACAGTCAATTAAATTTTGCAGTCAAGGTTTTAATAATTTATTCG…	30.5114	0.150917	0.310753	0	0.0479116	629.106	3.78709e-21	0	0.562218	1.95468	0.819267	9.31855	0.0130901	35.8403	23.7612	32.7454	31.555	28.655	0.0634817	0.108454	0.280814	0.266894	0.354611	0	0	0.0753524	0.0204708
TcasOR101PSE	ATGTCGACAAAAAATAAAACAAATTTTTTTGAAATCACACGAAAAGTTTTATGGCCAGTTGAAAACGAGGAATTAAGACCTGGAATTAGATACAAACTCATGATTGTAGCCTTTTTCTCAATCACTGGAATACTTGTTTTCTCAATAACACTTTACTCAGTTTTGTAAAAGCTCTTAAAAATAAATATTATATTGTTTAAAAAATTTCACATGGTTACGATATAAATGTCGAAGATCTGGAAATTTGTATTGCAATTTATGGCATTTGTTACATGGTGTGTGTGTATTTAAACAACTAACACCAGATAGCATTATTGTAACGTGATTTGTCTCAATTTTACAAATTTGGGAAACCTCCAGGATTTGAAAAACTCAACAGCGTCAATTAAATTTTACAAC…	0.491598	0	0	0	0	Inf	0.240576	NA	NA	NA	NA	NA	NA	0.712795	0.299554	0.161895	0.852431	0.431316	0	0	0	0	0	0	0	0	0
TcasOR102	ATGATGGACGAGACTTACCTGCAATTTTTCGTCAAATCCTTCACTTATCTGAACATGTTGCCTGAAAAAACCACTTTTTGCACCACCATCCAACAATACTACGTCTCCGTAATCATCACAATCACCACTTTTCCGATTTTAGCAGATTTGGTGTCACAATTTTACGAAGAAAGTATTTCGTTCACAAGTGTTAACGAAAATTTCGTCGCACTAAGTGCCCTCTTTGCTGTTATCTACGTCTCGGTTTGTTTCATCAACCGGAAGCACAAAATCAGGGCTTTGATAGCCGACTTGGCCCTTTTTGAAACTTTCAGCTCGAAAGCAGTCATCACTGAGACCGACAAATCGGTTAAATTTTACACGAAATTGTTTATAGTTTATGGGATTGTGGGCAACTTG…	8.52322	0.307438	0	0.0127112	0	Inf	2.24175e-16	Inf	1	Inf	0.029313	NA	NA	10.1872	7.73934	8.6595	7.02623	9.00386	0	0.323681	0.598635	0	0	0	0.0254224	0	0
TcasOR103	ATGAAGCAAGCTTTAAAATTAGCTGATGTGCTTGGCTTTAATCCCTTAAAAAACGATAATTTAACGAAATTAAAAAAATACTCTTCGCTTATTTGCATGATATCGGTCGTAGTTTCAGCAATTTTGGAATTTGTTTCCAATTTTTCCGCCTTGGAGACGTACGAAAGTGCACCTGAATCTCTAGTTCCTCAGTTTCAAACACTGGCAAAAATTTCATCACTGCTATTATCACAGAAAGATATAACAGAACTGATCGACGAAATTAAGTATTTTTGGAAACTAGACCAATTTGGTGATTTTCACACCCGAAAATTGAAAAAAATTTACAAATATGTTACAATCTTTTTTTACTTTTATACATTGATGTTGTCCGGAGCTTGCGTTCTGTTCACTATAACA…	1.27651	0.0256158	0	0.0447769	0.127862	9.00241	0.503916	0.348767	0.892415	0.129616	0.759596	0	0.598718	2.71069	0.66452	0.78806	1.23185	0.987434	0.0339451	0	0.0429022	0	0	0.0622247	0.0273291	0.0805852	0.175139
TcasOR104(PSE)	ATGGAAAATGTTTTAAAATTACTAGATACCGTCGGACTGAATCCAGTAAACACCAACAAACGTTCAAAATACCAAAATCTTGTTTGTTTCAGTTGCATTATCTGGATTATATCGTCCGCCATATCAGAGACAATCACAAATTTGTCCGACTTTGAAACTTATCAAAATGCATCTCAAGCAATTGTCCCCGAACTCCAGACATTGCTTAAAATGTCTTCGTTACTTTTCTTAAAAAGGGAAATCGTACAACTGCTTGAAAAAACGAAATATTTCTGGAAACTGTCCCAATGTGACGATGCCACAACCCAGCAAAAGTTGACTCAGATTCACAAATATGTTAAAATATTTTTTTTCGTTTACACTGGTTTAATGACTGGAATTTTGCTACAGTTTGGAATC…	2.40125	0.183948	0	0.0227036	0.081805	27.3531	0.128863	0.276867	0.883726	1.87418	0.948263	0	0.652916	4.37814	1.16381	1.61739	2.79138	2.05555	0.132111	0.169276	0.250456	0	0	0.0454072	0	0.0784073	0.0852027
TcasOR105	ATGAAGCCAGCACTGAAATTAGCAAATGTCCTAGGACTTGATCCCCTAAGAAACGACAATTACACACAACTGAAAAAAATGTTTTGTGCTCTCTGCATTGTATCGCTTTTCGTTTCAGCCTATCTTGAATTTTTCTCCAATTTTACGACTTTTGAAACGTACGAAACGGCACCCGAATCTCTAATCCCACATTTTCAAACGATGTTTAAAATGTATTCGTTGATATTCTCCAGAACCGAAATAGTCGAGCTGATACAAATGGCTGAGCAGTTTTACAAATTTTCGCAATGTGACGAGAGGAAGAAACTGACAAAATTGTACAAACGTGTTGATTTATTTTTTTATGTTTATGCGAGTTTAGTGGCAGCTGCCTGCGTACTATTTGCCATAGTAACCCTA…	2.05528	0.095237	0.0317143	0.114991	0.158955	11.6554	0.00153811	0.752412	0.89791	0.893841	0.998999	0.261072	0.420243	1.78906	1.67459	2.14254	2.43129	2.23895	0.169726	0.115986	0	0.0634285	0	0.0933371	0.136645	0.120878	0.197031
TcasOR106	ATGGAGAGCGCTTTAAAATTAATAGATATCATAGGATTACATCCCCTAAAAAGCGACAAATATTCCACAATGAGAAAAACCATTTCTTTTCTCTCCCTTGTGGTAATTTTGATTTCAGCCCAACTGGAATTTCTCTCGCACTTGTCAGTCTTTGAAGTTTATAATTCAGGACCACACTCAACCATTCCTCCACTTCAGTCATTACTAAAAATGGCAACACTGCATTTCTACAAAAACGAACTAATTGACTTGATGGAAAAGTCGAAAAGTTTTTGGAAATTAGATAAATTTGGTGATTTGTATAAACAAGAGCTGAGTAAACTCCACAGACTTGTTACAATAATAGTCTATATTTACATTGCTTTGCTAACTGCCACTTGTGTCCAACTTGCGGTTCTT…	18.2089	0.0722559	0.0619409	0.202156	0.161083	110.793	3.78099e-05	1.41871	0.960603	0.440497	0.829449	0.545621	0.934818	26.2525	10.7652	17.6952	19.5507	16.7809	0.132829	0	0.083939	0.0620496	0.0618321	0.136962	0.26735	0.2365	0.0856657
TcasOR107	ATGGAAAACCCTTTAAAATTGCTACACATCATAGGCTTAGATCCTCGCCAAAGTGATAAATATTCAACAATTAAAAAAGTTATTTCTTTTCTCATCGTACTGGCAGTGTTGCTGTCAGCCCTAATAGAGTTTTTTTTGCATCATAATGAGTCTCAAGTGTATGACACTGCACCCCAATCCACTGTTCCGAACCTTCAAGCATTGTTGAAGATGTTTGCATTGATAATTTACAAAAAAGAATTAATTGACTTGTTTACAAAAGGCAATCATTTTTGGAAATTGGATAAATTTGGTGATTGCCACAAGCAGAAATTAACCAAGTTACACAAATACGTCGATTTATTTTTTTACGTTTATGCGGTTATTATAACTGGGGCTTTTCTACAACTTGCACTCCTC…	1.72737	0.0418448	0.0630311	0.155553	0.203919	7.53182	0.720608	0.772557	0.987348	0.295084	0.875116	0.393122	0.94073	4.1629	0.450622	1.20337	2.05279	0.767149	0.0677021	0.0578321	0	0	0.126062	0.0930785	0.218027	0.080362	0.327476
TcasOR108	ATGGGTTCGATCTTACTTTTAAATTCAGTCTTGAAGAAAATGGAGAAAGCTCTAAAGCTGGTGAACATTCTAGGCCTCGACCCTCGAAAAAACGACACTTTTTCAAAATTCCGCTCAATTTTCTGCTTTACGATTTTAATTTCGGCCTCATTTTCCAGTCATTTGGAGTTTTTCCTAAATTTTAAGGGTCTGGAAACGTGTGAACGCGCTGCTGAGTCTATCATTCCACAATACCAGACAATGTGCAAAATGGCCACTTTCCTACTTTACAAAACCGAAATGCTCGACTTGATCAAGAAATCAGAACGGTTTTGGAAACTCGATCGTTTCGGCGACTTGCAGGCTAAAAATCTACACTCAACCTATCCCATTTTCCAAATATTTTTCTACGTTTACGTG…	25.9528	0.212454	0.189934	0.252729	0.314855	73.4111	0.171802	0.792072	1	0.478026	0.906977	0.770989	0.99005	52.4391	13.1197	16.0749	30.7264	17.404	0.257268	0.0549405	0.325153	0.180271	0.199598	0.324224	0.181235	0.152688	0.477023
TcasOR109	ATGGGCAAAGTCAAGTTTACGGAACCTTTGGAGTTTCTAAACGTTGTGGGTTTGAACCCGGAGAACTGCTCAAACTTTTCGCTGTTTCGGAGAGTCATTTCGTTGGGTTTTTTCCTGGTTGTGATCACCCTTGGATTATTGGAACTGTTGCTACATTTTGAAGGCCTTGAGACCTGTTCTCGGGCCTCTGAGGCAATGATCGTCCAATATCAACTGTTCATAAAGATTGCTGTTTTGCTCAAACACCGAAAAAATCTGGTGGTTTTGATGCAAAAGACTCGCAAGTTTTGGCCGCTTGATAAGTTCGGACAAGACGCAAAAATCGAACGTCCACATAAATTACTGAAAGCGTTTTTCTTCGCCTACAAGTTGATAATGATTCTAATGGCCTTGCAGTAC…	4.2714	0.0859391	0	0.209351	0.178624	21.2058	0.195617	1.12367	1	0.242999	0.772706	0	0.395374	7.42494	2.88633	2.83075	5.94609	2.2689	0.0332072	0.0567321	0.167878	0	0	0.365232	0.0534699	0.0788334	0.278414
TcasOR110	ATGGATAAAGTCGAATTTTCCGACCCCCTTTTCTTTCTAAACGTGATAGGAATGCACCCTTTTAAAGCCGACAAATTTTCCAAATTTCGTCTAGCGTTTTCGATCGCTGTCTATTTCGCTGTGATTTTTTCAGGGGTGTTGGAACTCATTGTCAATTCTCAAGGTTTGGAAACTTACGCACGTGCTTCAGACACTTTGATCCCACAATGTCAATTGGTTTGTAAAATTTTCGTTCTGGCAAAGTACAAAAAACAAATCGCCCGGCTTTTGAACGGTAGTCAGAGGTTTTGGGATTTGGGTCAATTTGGGGCACGATATGGGAACAGTTTTGGCAAAACGCATAAATATTTGAAGAGTTTTTTCCTTTTGTATAAAGTGATGCTCACGTTTACGTGTTTG…	3.81947	0.0758059	0.0299662	0.146988	0.119165	29.9147	0.0391807	1.23052	0.965968	0.624728	0.962913	0.335975	0.816706	5.73728	2.24786	3.37408	5.32969	2.40846	0.0641482	0.0821945	0.0810749	0.0599325	0	0.293975	0	0.114215	0.124114
TcasOR111	ATGGAAAAAGTACGTCTGACTGAACCCCTTTTTTTGCTGCATATTGTCGGGATGAGTCCGCACGATTCGGGCACTTTTGCCCGAATCCGGAAAATATTTTCAATACTAGTTTACACCTCGACTGTTGTTCTGTCAATGGCTGAACTGTTCTTTAATTACAAAGACCTGGAAACGGTGATACGGGCCACTGAATCGTTCTTCACCCAGTATGGACTAGCGTGGAAAATTGCAGTTTTCGTGGTCTACAAGACAGAACTAGCTCAAATAATCCGACTTTGTGACAATCTATGGCCTTTGGACGAATTCGGAACTGGACACAATTTCCAGTTTCTGCACAAATTCTTACGCAGATTTTTCCTACTCTATACTGGAAATTTGGCTCTTTTGTGCACTCAATTT…	3.29885	0.0589976	0.0507001	0.197092	0.165221	17.3962	3.16618e-05	1.22142	1	0.518461	0.761165	0.393249	0.709606	2.19175	3.12147	4.39728	3.21398	3.56979	0.0653489	0.111644	0	0	0.1014	0.104817	0.289367	0.0775687	0.252874
TcasOR112	ATGATAACTCGGTTAATGGCCCAATTTGCTATAAAAGGAAGAGTCGGGACTGGGGGTTACATTATGGATAAAGTCAAGCTAGCGCAGCCTCTGGCCCACCTCAACATAATCGGTCTAGACCCGTTGAAAAATGACCGATTTTCCAAAATTCGGACCGTTATCACGGTTGCGGTTTTCGCCCTGTGTAACGTTTTCTCCTTCTCGGAGTTATTTCTTCACTACAACAACCCGCACGTGATTGTGCGAAGCTCAGAAGTTGTGTTTCCGTTTTTCCAAAACGATTGGAAGATTGCAATTATGCTAGTATACAAAAAAAATCTAGCACAACTGATTCAAAACACCTCCAGGTTTTGGCAAATCGATGCGTTTGGCAAAAATTACCAATACAGTATGGGCATA…	10.5683	0.080268	0.115504	0.11371	0.120019	73.6863	3.67867e-12	0.857783	1	0.32341	0.49041	1.17746	0.989058	11.5418	9.49623	11.8809	10.3965	9.52581	0.0310158	0.0529883	0.1568	0	0.231007	0.22742	0	0	0.240038
TcasOR113	ATGTTGGACGCTTGGGAGCGTTTGACTTTCTACCCCTTTAAATGGATATCTCTCGGGGGTTTACACCCCCAAAATGATCGTTTAGTAGCGAAATTTTTATTTTTGTACAATTTTGCGGGCTTTGGCACAATTTTAGGTCTCGCAATCACGCAGATTTACCTCTCGTACGAAAATATCTACTACACGATTGACAGTATTTTGACAATTGTGCTATATCTTCATATTGCTAGCAAATATGTGAATTTGCATTTGCATAAAGACACTCTAGCTATGTTGATTCAAGAGCGGTCAAAATTTTGGCCAATTGACACTTTTGAAATGACAGTGCGTCAAAAATGTGTCAGAATTTTAACAAAAAGTTTGACTATAATTAAGTCCTATTTGGGTTATAGTCTCTTG…	52.4095	0.222943	0	0	0.106503	407.762	9.19518e-08	0	0.0927631	2.89735	0.710938	0	0.199271	35.5526	59.9103	74.867	35.0894	56.6282	0.330277	0.338552	0	0	0	0	0	0	0.213007
TcasOR114	ATGAACGATCCGAGTTATTATTCTCTTAAATTGCTCAAAGTTTGTGGTTTGCACCCAAACTCAAACAATAAGCTTCTTAATGTTTATTTTGTGGTGAATTATTCGTGTTTTTTGGCGATTTTAACGCTTGCCATTATTGGAATTTCCAAAACTTACGATAGTAATGTTTTTGAAGCGATCGAAAACTTACAAACTGTCTTTCTCTACATTCATTTATTGGGTAAATACCCGACACTTTTCTTCAAGAAAAAAACACTGAAAGAGCTGCTAGAACGCCAAAAACAATTCTGGCCTATTGATAATGTTGAACCAAAACTCGCCAAAAAATTTGACCAGATTTTGACCAACACAACGAAATTTATTCGCTATTTTATAATCGTTACGTTTCTAGTAATAATG…	12.7188	0.334317	0	0	0.0110073	966.52	1.59852e-17	0	0.982797	16.7531	0.072917	0	1	15.1557	10.3442	13.9672	11.5072	12.6197	0.136539	0.262425	0.603986	0	0	0	0	0	0.0220147
TcasOR115	ATGTCGAATAAACAACTAGACCCAACTTACTATATTTTGAAAATTTTTAAAGCAGCTGGTGTGCACCCGGACGTTAAAGTCACCCCATTTTTGGTCTTTTTTTTCTGGATGAACTGTACTATTGTGTCTGCTGTTATAGTTTTGGCAACCATTGGTGCAATTTTCGGCGCTTTAGACAACGATATTAACACAGTGGTTGAATGTCTCCAAAGTACCTTTATTTACATACATATTTTAGGCAAACACTTCGTCTTGTTCTACAGCAAACCCATCCTGTCCCATCTCCTTGCCCAACGCACCCATTTCCTCCAATTGGAGACGTTCGACTTAAGTACCATCGAGCAGTTCCAACAACTGCTCAAAAAAACCTCCAAGTTCGTCAACACCTTCATGTTTTGC…	42.758	1.1146	0.0199075	0.108653	0.362	99.2197	1.16746e-07	0.289278	0.233583	3.17837	0.479707	0.0672834	0.0375489	59.2681	36.0662	40.8845	42.6375	34.9336	1.12259	1.36991	0.851287	0	0.0398149	0.0881925	0.129114	0	0.723999
TcasOR116	ATGCCCGAAACCCTCTCATTCTACCCCGAACTGATGCTGAAAAGCGCCGGCTTGCACCCTTATACCAAGCTGAAAATTGTCAAATTTTTCTACCACCACTATCTCAATTTATTCTTTTTCATTTTTCTACTATTTTTGGCAATTTTGGAAGTTGGCGTTTCAGTCAAGTGCGACATTTATCGCGCTATTGAAGCGCTGTCTTCAGTTTTGTTCATGACCTTGACACTCTTTCGCTACGTCGTCAATTATCGCAATAAACCATCCCTTGCCTGGCTGTTGGAAAAGCGCTCAAACTTCTGGCTTTTGGAGCACTTTGAGGGCCAAATTCGCACCGATTGTGCCAAAATAATGCACACAAGCTCGAATTTTATCCGAAATTACAAAAATTATGCCATAGTT…	17.5129	0.105701	0	0.0150544	0.127117	116.185	0.00532099	0.107223	0.518562	0.851729	0.988322	0	0.301102	29.7477	14.6495	14.0492	17.1288	11.9892	0.0657002	0.168366	0.0830364	0	0	0.0301087	0	0	0.254234
TcasOR117	ATGGATAAAAACTTGGACCCAGACGATTTGTCCGCATATCCTTTAAAATTCCTGTGGTATGGCCGCCTTCACCCTGGTCTGAATCCATGGTGGACCAAAATCCTAGTCCCAGTTAACGTTTCAGTCGCTTTCCTTTACCTAGTTTTGGCCATAAAAGGAATTTTTTCGTCCTACAACCACGACACTTTTTTCACTGCGGAATGTGTGCAAACTTGTATTTTGGTGGTACATGCGATTGGAAAATTCTCCAATTTTTTGGTTCACAAAAACAGTTTGCTTCGTCTGGTTGCGAAAAAGTCGCAATTTTGGAAGCTTGAAAGCTTCGACGGCGATTTGTACAATGAGTGTGTTTGGATATCGACTTTTGTGAAAAAAATCACACGATTCTACTACTTCTTG…	0.0317223	0	0	0.0297884	0.115734	0.279019	0.739711	0.288728	0.983296	0	0.770007	0	0.797734	0	0.0254497	0.0471578	0.0310377	0.054966	0	0	0	0	0	0.0595769	0	0.231468	0
TcasOR118PSE	ATGTAAGTTACGAAATCATCAAATTAAATAATTACTGACTACTTTTAGGTCCCTTGACCCCGACATTTCTTTCAAAATCGTGGGGATTGGTGGTTTTCACCCAAAGCTGAAAGCTGTATGTTTATTTTTAATCCTTTTGGCAGTAAAAGGGATTTTAAATTCATTCTCTGGTAACATCTTTTTTGCGCTAGAATGTCTTGTTACAATTATTATCCAGGTCCACGTAAGTAACAGTAATTTTTTCTTCGTGTCGTTAAGATTTTATTTCAGGGAACCGGAAAATTCATTGTTTTTCATTCGGACAAAACAGCTTTAACCAATTCGTTGGCTAAAAACTTTCTCTTTTGGAAAATTTACAGTAAATGTATCAAAACCGCTTTTATTGTGAAGAAATTAATT…	0	0	0	0.0131873	0	NA	NA	Inf	1	NA	NA	NA	NA	0	0	0	0	0	0	0	0	0	0	0.0263747	0	0	0
TcasOR119	ATGTTAATGTCTCTCGAACCCGACGATATTTCCGCCGATTCGTTAAAAATTCTTTGGTACACTGGTCTTCACCCAGCACTCAGTTCTCGATTGATTAACATTTACATATATGCAAACCTTTTTTTGTGCTCCGTGCTGACGATTTTGGCAATAATAGGAATTGTATTGTCGTACACTAACAACATTTTCTTCGTGGCAGAATGTCTCGTGACGATCATTTTAATGGTCCATGCAATTGGAAAATTCATAGCTTTGCATTGGAACAAAAAATCCTTAATAAACTTATTGAAGAAAAAGTCTCAATTTTGGAAAATTGGAAGCTTTGATGGAGAAATTCACAATGAGTGTTTGCAAATTTCCACATTTGTTAAGAACATAATTCGCTTCTACTACGCTTTG…	0.00752106	0	0	0	0.0386809	0.197863	0.788448	0	0.969646	0	0.978282	0	0.981687	0	0	0	0.0155602	0.022045	0	0	0	0	0	0	0	0.0773618	0
TcasOR120	ATGGCAAAAAAGTTTCTATTGGATATTTCTGCAGATTCTTTGAGACTGCTTTGGCTGGGACAAATGCACCCATTGTCTCCTTTTCGACGCTTTGTTACTTTCCTAATCCTAAATCTGGCTGCATGCTGGCTCATGATTGCTTTAGCAATAAAAGGGATCACTATATCGTACAAAAGCGACATTTTTTTCGTCGCTGAGTGCTTGCAAACTTGCAATTTGATGTTTCACGGTGTTGGAAAATTCTTAAACCTGTATTTTCAAAAAAACAATTTGAAAAGTTTATTGGAAAATAGATCGAAATTCTGGCAACTTGACGATTTTCGAAGTGAGAAACTTTACAGCCAAATGCAGGGAATCACATTCGTTATTAAAAAAGTACTGCGTTACTACTATTTGTTA…	0	0	0	0.0153012	0.0396321	0	0.503611	0.433091	1	0	0.9698	0	0.970944	0	0	0	0	0	0	0	0	0	0	0.0306023	0	0.0792642	0
TcasOR121	ATGCCTAAAAAGTTCAGGTCTGATGACATTTCTGCAGACTCGTTACGACTGCTTTGGCTGGGTCATATGCACCCATTTTTCCCTTTTCGGCGCTCTTTTGCATTTTTGATCATCAATCTGACGGCTTGTTTCCTCATGATTGCTTTAGCAATAAAAGGGATCACCATATCTTACAACAACGACATTTTTTTCGTAGCGGAGTGTTTACAAACTTGCAATTTGATGTTACACGGTGTTGGAAAATTCTTAAATTTGTATTTTCACAGAAACGGTTTACAAGCTTTACTAGAAAATAGATCAAAATTCTGGAAAATTGACGATTTTAAATGTGAGAACATTTACGAAGATTTGTCAGGAATCACATCCACTGTGAAAAGAGGACTTCGTTATTATTATTGT…	0.00440901	0	0	0	0	Inf	1	NA	NA	NA	NA	NA	NA	0	0	0	0	0.022045	0	0	0	0	0	0	0	0	0
TcasOR122(PSE)	ATGCAAGTAAAAATGCGAAAAAAGTTTATGTATAATGATAGTGATGGCATTGCTGCAGTTCCTTTGATGCTATTCCGATGGGGAAATATGCACCCATCTTCCCCTTTTCGACCGTCTGTCATATCTTTGATTATCAATGTGTGTGTCTGTGGTTTCCTGATCGCGTTAGCAATCAAAGGAATCATAGTGTCTTACAACAATGATATTTTCTTCACGGTTGAGTGTCTACAAACTTGTAATTTGATGTTTCACGGCATTGGAAAATTCCTAAACCTGTTTTTTCACAGAGCCAATTTGAAGATTTTGGTGGAAAGCCGGTCACAATTCTGGAAAATTGACGATTTCAAAGGGGAGGACATTTACGATGAAATGGAAAAAATAAAAACCGTTATGGGCAAA…	37.6729	0.236494	0	0.0256879	0.0757459	509.669	6.21442e-08	0.421737	0.872011	2.91675	0.643351	0	0.642902	24.4599	42.886	52.3723	23.8584	44.788	0.223346	0.163531	0.322606	0	0	0	0.0513758	0.151492	0
TcasOR123	ATGGCAAAAAAGTTTAGGTCTGACGATATTTCTGCGGATCCCTTGAGATTGCTTTGGTTGGGACAAATGCACCCATTTTCCCCTTTTCGGCGATCTGTTGCATTCTTGGTCATGAACGTGAGTGCTTGTTGGCTCCTTGCTGCCTTAGCAATAAAGGGAATAATAACATCTTACAAAAACGATATTTTTTTCGTCGCTGAGTGTTTACAAACTTGCAATTTGATGTTTCACGGTATTGGAAAATTCGTAAATTTGTTTCTTCATCGAGACAATTTGAAGAAGTTATTAAAAAATAGGTCAAAATTTTGGAAAATTGACGATTTTCAAAGCGAGGAGATTTACCAAGAATTGTCAGAAATTACGTCTACAGTGAAAAAAGGGCTTCGTTACTATTATTGT…	8.4795	0.0184592	0	0	0.174808	48.9714	4.9424e-11	0	0.0332084	0.177109	0.462886	0	0.0984203	10.0432	7.17047	9.24194	8.49726	7.44459	0	0.0553777	0	0	0	0	0	0.307806	0.0418103
TcasOR124	ATGTTTTTCGAAGATGAAGATATTATTGAATTTCCCGTGAAACTTCTCCGTATTAGCCGTTTTCACCCCACACTTAATCCACTATGGTCCAGGATATTGTGGCCGCTGAATCTTATAACAAGTAGTGTTTTCATAATCCTGGCAATAAAAGGAATTGTAATGTCCATTCATGACGATTTGTTCTTCATGTCTGAATGCATACAAACCATCATTTTAATGCTGCATGGAATTACAAAATTCACAAATTTGCATTTGTATAAATCAGACATGGCTAGACTTTTGAGCGAACACCGCAAGTTCTGGAAAATTAAAAACTTTAAAAAATCTGGAGATGTGTACTTGGAGTGTAAACGAATGGACAACATTATTAAAAAAATTGTGCGATCTTATTGCGTCTTG…	0.0121844	0	0	0	0	Inf	1	NA	NA	NA	NA	NA	NA	0	0	0.0235164	0.0154777	0.0219281	0	0	0	0	0	0	0	0	0
TcasOR125PSE	TAAAACAAAACAAATATTTCTTACACACGTTGCAAATTATTAAACCAAATTTTTGCAGTGGTTTTTCTAATCCAGTTTCTCAACTCGATTGGCGATCACAATTTTCATATTCAGCAGACTGTTTTCCTAAACATCACAGTGTCTTTTAAATTTTTCAAAGTATAGCAGGGGTTCATGGAACATAGATTCAAAACTTTGATTTACTTACTAGTGGTACTTTTCGAAAAAGCTTTCTATTGCGTTCCAAATGAGCTAGTTTCGGCTGCAGTAAGTACCAAACTGTCATTTTAAATCGCTGAAAATTGGTTTCAGGCGCTAAAAATCGCTGATAATGTTTTTGCGTCAAAATGGTACAAATCAAGTGCCACAAAGTGAAAGAAATGTCTAGTAATTGCAATG…	0.00630821	0	0	0	0	Inf	1	NA	NA	NA	NA	NA	NA	0	0	0	0.031541	0	0	0	0	0	0	0	0	0	0
TcasOR126FIX	ATGTATAACAACAAAGACAGTCTGTTGTATGATCCTTTGAGATTTTTCGGCTTCATAGGTTTCCATCCACTATTTAACTCCTTAATTCTGAAAATCAGTTTTTATTCCACTACAACATTGGGACTTTTCATCTACACTATGGCTATAATAGGTATTGTAAAACCTGAAGAAACAAATAGTTTTTTCACGCTGGAGTGCCTCCAAACTTGTATTTTATTAAGCCATACCATAGGGAAACAAGTAAATTACTACATGAATTCTAACAAAATTGTTAAATTTTTGCAAATGACCACAGAATTTTGGGAATTTGAGACGTTTCAAGGAACAATTCATTCCGAAAGTAACTTTCTTTTCCACACTGTTAGGAAAATGATTCGTTATTACTTCCTGGTGACAACA…	6.45475	0.00966546	0.0632062	0	0.39057	14.4237	0.557337	0	0.494294	0.0351566	0.651175	0.202018	0.886694	12.686	2.39227	3.86642	10.6653	2.66378	0	0.0289964	0	0	0.126412	0	0	0.0805852	0.700555
TcasOR127	ATGCTTCGGCTCGGGCGCCACCACCCGACTGGTAGCATTTGGTGGACGATTTTTTTCATACCAGTTAACACTTTTTTTTGCTCACTACTTATAATACTGAGCATTGTTGGAATTGTACGTTATCACGAAGACGACGTTTTTCTTGCAGTGGACTGTTTGGGAACTTGTACTTTGATGCTTCACGCAATAAGCAAGCAGATTTTCCTGCACGCTCAGAAAAACGCAATAATCGTGCTTCTAAAAATGAAATCGCAATTCTGGAATTTGGACGATTTCGACGGCGAAATTTCCAAAGAATGTGAAATGATTCTAACGTCGGGAAAAATCGCTGTGCGGATTTATTTTTCTTTCACTTGTGCTGCCGCCACTTTTTATTTTCTGCAACCCTTCACAGCACAT…	17.2273	0.28603	1.14378	0.117208	0	Inf	2.01777e-14	Inf	0.104064	Inf	0.0120144	Inf	1.49883e-07	19.8976	14.5669	21.9666	11.9628	17.7427	0.238278	0.232617	0.387195	1.65374	0.633822	0.124796	0.109621	0	0
TcasOR128	ATGGAGCAACAAAGAGCAATCATCGAAACCAGTCTAACATTTTTCAAAGTTTTGGGCATACATCCACTGAAAACCTTGCGCAAAATTCCTGTCCTGTGCCTAATTAGCTCCCATTTGATTTTATTCGCCTTGGTGTGTTTACGATTCTTTTACGAAAAAATTACTTTCGGACTAATTTCCGACACCTTCGAATCTACTTTCACCATAGTCCATGTCCTTGCCAAATTCATCACACTTGTGATAATTAAACCCACGATTAAAAAACTGTTCGAAACTACCAACACTTTCTGGCTGGGGAAAACCTTCCAGAAGGAGTTTCGACACGAAGTTGATGCAGATTTGCGAACTTTGGGGCTTCTTTTGCGCCTTTTTCTATTTTTTGTCAGTATTGTAATTGTC…	20.3121	0.174394	0.0404508	0.0336132	0.613455	33.08	0.000189724	0.0648085	0.0190699	0.43652	0.727347	0.0965276	0.0577185	16.195	24.0372	29.1082	11.8719	20.3484	0.260005	0.2221	0.0410765	0.0607294	0.0201722	0.0148942	0.0523323	1.08019	0.146725
TcasOR129	ATGACCGATAGCAAAATCCTGTTATTCCCCCTCAAACTGTACTTTTTATTCGGCTATCACCCTGACTGCAGTCCGAAATTCCGAAAATTGGCCCTCCTTGCCGGATTATGGATGTACGCATTTCCGTTCTATTTATCAATCAAGGGAATTCTATTTTACCGAAAAACGGACTTCTTGCTCATGCTTGAGTGCCTGGAAGCGGCCTTTTTGTTCGGAGAACCACTTTTTCGCCACTTGGCTATTCATTACCACGTCAGTAACTTAAAAAATGTCCTAAATTTGAGACAAAAAGCCCAAATTGATGGTTTGGAAGGCGAAAGTTTGTTTTACTACAATTTGGGAAAAACCTTCACTTTTAACTACATGATTGCTGGTTTTGTGGTACTTTTTGGTTTTTGC…	7.71473	0.214986	0.0158571	0.0546581	0	Inf	9.44305e-05	Inf	0.774792	Inf	0.236221	Inf	1	9.59586	5.66171	6.6	11.7674	4.94865	0.271561	0.115986	0.257413	0.0317143	0	0	0.109316	0	0
TcasOR130	ATGTCGTCGAAAAACTATTTAAGTTTTCCGACTGGTTTCTTACTAGGGACCGGTCTGCTCCCCGAGAGCAAATTTTCACGAAAAATTGTCTCGATCGGGGTTTTCACCCCAATGACACTGTTCCTTGTTTACCTGATTGTGAAAAAGGCCAGGAATGGGGAAAATAAGGATGTGTTACTTTGGGCCGAATTATTCGAATCCCTGACTACTTGTGCCCACATTTTGTCACGAAAATACGTTATGTACGTCCATGGCGGTTTAATATCACAAATAATCAAAGAACGTGGTTGTTATTTCTGGAACTACGACATTTTTGGACCGAAATTTGGGCAAACCCTTGAGCGAAAAATGAACATTTGCACCAAAATTGTCAAAATCGTTGTTTCAGGAGGTGTGGTG…	0.00477934	0	0	0	0	Inf	1	NA	NA	NA	NA	NA	NA	0	0	0.0238967	0	0	0	0	0	0	0	0	0	0	0
TcasOR131	ATGGAGTATCTAAAATACTGCCAAACATACATCAGGGGTTGTGGCTTAGCTTCTAATAGCTCCCCTTTTAGAAAAATCCTAGCAATATATTTTTTTCTTCCACCCTGTTTTCTCATAATTGCTTTCTCAGTTTACGAATTGTGGGACGCAAATAATAACGATATTTTCCTCGTAATTGAAGTCCTGGAATGTATATCATCTTATACCCAACTAACAATTCGAAAATATATGATCTTTACTCAGAACGAACTAATGGTAGAAATTATCAATGATTGCGATCAGCTTTGGTCCTTTGATACGTGTGGACCAGAACTTGGCAAAAAATTCAAACAACGAATGAAAAATTGCTGGATTATGGTTAAAGCTTTAGTCACTTGTGGCTTCACAACATTTATTCTT…	4.82257	0.0188594	0	0.0494277	0.0589648	84.0609	4.4965e-10	0.995407	1	0.551777	1	0	0.74066	4.23133	5.36803	5.77831	3.25753	5.47765	0	0.0565783	0	0	0	0.0455303	0.053325	0.11793	0
TcasOR132PSE	ATGTTTCTCGTGTTAGGAAAAATAAAACGCACTGAACATTTCTGTTTCTTTTTTAATTATTCAAGCCCAACCTCAAATTATTTTTTTCTACAACTTTGTTGTCTCATAATTGCTTTCTCAGTTTACATTTTTCTCGTGATGGAAGTCTTGGAATGTATATAATCTTATACTAAAGGAGTATTTAAGACCTTAAGAGTGAGATATTTAAATAATTGTTCAAAGGAAGGAGAAGAAATTAATTTTGTTGGAGAAAAGAAAAGAATTGTCAGAAGACAACTAGTAGCTATAATTTTGAAATTAAATAATTATTATGCTAAATACTTTACTTCAAAAGTGCATAAGAAATGAAGCAGCTGCGATATTGATAAAAGTAGTGCAAATTTTTTCTCATACATAATG…	0.222842	0	0	0	0	Inf	0.552753	NA	NA	NA	NA	NA	NA	0.360869	0.154816	0.225399	0.2967	0.0764273	0	0	0	0	0	0	0	0	0
TcasOR133	ATGGAGTATCTAAAATACTGCCAAACTTATATCAAGGGTACTGGCTTAGCTTCTAATAGTTCCCTTTTTAGAAACATTTTAGCAAAATATTTTTTCCTACCACCCTGTTTTCTCATAATTGCTTTCTCAATTCACGAATTATGGGACACAAATAACAACGACGTTTCTCTCGTGACCGAAGTCTTGGAATGTGTCGCGTCTTACACTCAACTAATAATACGAAAATATATTGTCTTCACTCAAAGCGATCTAATGGTGGAAATTATCAATGACTGCGGGAAGCTATGGCCCTTTGATATGTTTGGCTCAGAACTTGGCAAAAAATTCAAACAACAAATGAAAACTTGTTGGACTTTAGTTAAATTTTTAGTTGTTTGTGGCTTTGCAACTTTTTTTCTT…	24.7029	0.148015	0.0204993	0.191655	0	Inf	3.64629e-23	Inf	0.0248006	Inf	0.104512	Inf	0.817204	22.9984	26.2245	31.1617	17.9942	25.1358	0.0660553	0.169276	0.208713	0	0.0409986	0.0908145	0.292495	0	0
TcasOR134PSE	ATGGAGTATCTAAAATACTGTAGCTTCAGAGAGCTCCCTTTTTAGAAAAACACTAGCAAAATATTTTTTTTGCCACCTTGTTGTCTCATAATGGGACACAAATAATAACGACATTTTTCTCGTGATCAGAATCGTGGAATATATATAATCTTATACCTACAGAGTAGGTATACAGAGAGAAGACTCTTAA	0	0	0	0	0	NA	NA	NA	NA	NA	NA	NA	NA	0	0	0	0	0	0	0	0	0	0	0	0	0	0
TcasOR135	ATGGAGTATCTGAGATATTGCCAGTCTTTCGTTGTTGGTACTGGTCTTGTCACTAACAGTCCCTCTTTCAGAAAATTTCTAGGATGGTGTTTTTTGCTACCACTCAGTTTAATCGTGTTTGCATTCTCAATTTACAAAATTCGAGATACAGACAATGATATTTTTCTCATGATTGAAGTCATGGAGTCGATATCATCATTCACTCAATTAATGATACGAAAGTATATTATTTTTATTCAAGGAGAACTGATGTTGGAAATATTCAATGAGTGTGAAAACCTTTGGTCTTTTGATCTGTTTGGACCACAACTTTCGGAAAAATTCAAACAACAAATGAAAAACTGTTGGACACTGGCTAAAGTGTTAATTACTTCTGGCTTTATAACAATTGTTCTAATG…	2.13338	0	0	0.0306023	0	Inf	0.292871	Inf	0.904818	NA	NA	NA	NA	4.90591	0.810497	1.36861	2.94943	0.63244	0	0	0	0	0	0.0612047	0	0	0
TcasOR136	ATGGAGTATCTGAAATATTGTCAGTCTTACATCATTGGCAGTGGCCTAGCTAGTAATAGCCCCGTCTTTAGACAATTTCTAGCAAGATACTTGTTTTTCCCACTAAGCTTGATTTTGGTTTCTCTCTCAATTTACATAATTAAGGACGCAAATAACGACATCTATTTCCTAACTGAAGTCATGGAATCTCTAGCATCATACACCCAACTACTAATACGAAAATATATGATTTTTACTCAAAGTAAGCTAATGGTGGAAATAATCAATGACTGTGAGAATCTTTGGTCCCTTGAACTGTTTGGACCAGAACTTGGCAAAAAATTCAAACAGCAAATGAAAAACTGTTGGACTTTTGTTAACGTATTGGTTACTTCAGGTTTTTCAACTGTTCTCCTTATT…	11.7429	0.028366	0	0	0	Inf	3.04533e-06	NA	NA	Inf	0.727739	NA	NA	16.8652	10.3882	10.1064	14.1438	7.21106	0	0.0850981	0	0	0	0	0	0	0
TcasOR137PSE	ATGGAGTATCTTAGAGATTGTCATTCATACCTTGGGGGTACAGGCCTAGCCAATAACAGTCCCTTTTTCAGAAAAATTTTATCAAAGTACTTTTTCCTACCTTATATTCACCTAAGTAGAAAATTAGAAATAATAAAGCTCATCGAACTTTGTTTTTTCTTTTTTATTTTCAACCTTGATTTCCTTTCCTTATTACGTATTTTAACTTAG	0	0	0	0	0	NA	NA	NA	NA	NA	NA	NA	NA	0	0	0	0	0	0	0	0	0	0	0	0	0	0
TcasOR138	ATGGGCGCCAGCATCCACTACTTCAACTATTTCTACGGCCACAGCCAGTCCTCAAAATTCCCAACCTCCTCAAAATCCCTCAAAGCGCGAATCTTCAACTACGTTTTGTACCCAATTTCTTGCACAATTCTTGCCTTCATGTTGTACAATTTTCGGTACATGAACGACAATATTTTCAAAATCGCCAGAAATTGCCAATCGATCACATCCTTTGGCCAGATTTTTACGCGTCACTTCATCTACGCCCAGCACTCTTTTTTGTTAGAAAACCTCCTGAAAAACACCGCAAAAAACTGGAAATATGACCCAAAAAACCCACTTTTTGGGCACAAGACCTGGACTCGTGTAATCCTCGTCAAAAGTCTCAAAATCATGTCATTTTTCGTGGTCACTTTTATT…	26.6916	0.38909	0.0775553	0.049697	0.358681	69.7426	3.49179e-07	0.148584	0.0341216	0.710501	0.85884	0.295476	0.329655	33.9819	28.3683	31.4647	20.7329	18.9102	0.266381	0.227547	0.673342	0.0311094	0.124001	0.0457784	0.0536156	0.395241	0.322122
TcasOR139	ATGTCCGACCATTTCCGCTACGTCTCCACCATTTTCAAACTGAGCGGTTACCTCCCGTCCCTCAAAACCCTCAAAACAAAAATCCTCAAATACGTCTTTTCCCCAATCATGTTCACTCTAATAACCTTCATTATCTACAACTTTCGCTACATGCACCATGATATTTTCGAAATTGCACGAACTTGTGAAGCTCTATCAACCCATGGACACGTTTTTGGACGCAAACTTGCAGTCCTCAAGCATGCAAATTTGATCGAACAAGTGATCAACGATCGGAATTTTTTTTGGAGTTATGAGAAATTTGGCGAAAAGTTGGGCCAAAGGTTTCGGCAAAAATTATTTTTCCGAGACTATGTCATGAAAAGTTTGAGTGCAATGAGTGTTTTAATGTTGGCCTAT…	5.61097	0.470217	0.220043	0.851041	0.684541	7.74034	0.817177	1.31375	1	0.641481	0.987745	0.429952	0.955757	16.2554	1.27674	1.94758	7.09333	1.4818	0.559957	0.309503	0.541192	0.15387	0.286217	0.694368	1.00771	0.625567	0.743514
TcasOR140PSE	ATGAAGTTTGACGAAAGTAAAAATAATTACTTGCAACTGTGTCTAGTTTTGTACGATTTGAGCGGTTTGCGAGTGTCAAGTAAACCGTTTTTAAAAATTCTATCGTTCTATGTACTTTATCCCGTAATGTTGATACTCTTAGCTATGATACTCTTTAATCTCTGGTTCAAGCATAACAACATGTTCGAAATTAGCGAAGTTTTCACATCGATCTGTATTTTCACATCAGTAAAACATCTCATCACTTTAAGCTTTTTCAAATCTGTGTTTTTCAGATGACGATTCGAAAAACAATTTTGATTAAAAACAGTTTCTTGTATGAGTTTTTAATAGGAAAACATTCGCAATTCTGGGATTACGGTCTCTATGGGAAATCTACTGAATTAAGGCTACGAAAAA…	0	0	0	0	0	NA	NA	NA	NA	NA	NA	NA	NA	0	0	0	0	0	0	0	0	0	0	0	0	0	0
TcasOR141	ATGGCATTTGATGCCAGTAAAAATAATTATTTAGAGATGTGCCTTATTTTGTATGATCTGAGTGGCCTGCGGGCGTCAAGTAAACCGTTCTTAAAGTTTATAGCTTTGTATACACTGTACCCCTTGATGTTAATTGTGTGTGCTATGATACATGTTAACATCTGGTTCAAACATGGTAACATTTTTGAAATAACCGAAGTTTTTACGTCCATCTGTATTATCGCCTCTATAACTATTCGAAAGACGGTGTTAATTTATTATGGTCCCTTGTATGAAGACGTAATACAGCAGCATTCCCAGTTTTGGGATTACGGTCTTTTTGGGAAAACCACTGAACTAAGACTACGAAAAAATATGAAATTTTGCGTTTTTCTAATAAAGTGTTTTCTGACCAGTGGA…	9.31737	0.0136559	0	0	0.0192379	507.339	0.000471457	0	0.998274	0	1	0	1	13.9777	5.43179	8.34831	12.119	6.70999	0	0	0.0409676	0	0	0	0	0.0384757	0
TcasOR142PSE	ACAGAATTGTTTGGTATTATTTTAACCAGCAGATCAAGAGTTGTTCAAATGACATTTGATGTCAGTCAACATAATTATTTACACTTGTGTCTGATGAAAACCACTGAGTTGAGACTTTGCTTTTTGTTACTTAACAGTTTCACAATAAGTGGAAAACACCTCACCATTGTTTATGAAGGAGTTCTTGGATTCCTGGAAATAATTCACTTGTCGATTTTACCTTATTTTATAATGAAAACATGACACACACTTCGCTTTTTGTTGGCCTGAAACTAGTAAATTTTAAATTACAGTTAATATTTTTGCAAAAAGCAATTGAATCTATTGATCTTAATAGTCTCGGCAAAGAGGCGTCTTGCAGGATAGTTAAAGGATGTTGTCAACATCACAAATTCACGT…	1.88126	0.22723	0.658541	0.801455	0.516457	3.41452	0.186305	1.63266	0.820919	0.535939	0.758929	1.72454	0.796347	3.02773	1.20068	1.43604	2.28966	1.45221	0.278789	0.26196	0.140941	0.573027	0.744054	0.907109	0.6958	0.529473	0.503441
TcasOR143PSE	ATGATGATCGAAGATCAACCAAATTATTGGTTAAAATTTTACGAACAAAGTTCGCGGTTAAAAAAATTCATTTCGTATTTTATTCTTTACTCTTTTTTCTTCGTATTGTGTTCGATGGTTGTTTATGAGGAAGTCAGCGACATTATCGAACTTTTTATTTCATGCAAGACTTTCCAAAATGTAAGTAATTTGGATTCTTTTGCACTTTTTTAA	0.884105	0	0	0	0	Inf	0.435545	NA	NA	NA	NA	NA	NA	1.09955	0.471716	1.62329	0.410922	0.815045	0	0	0	0	0	0	0	0	0
TcasOR144	ATGGCATTTAACGAAAGTCAAGACAATTTCAAATTGTGCTTTATTGCTTTTAACTTGAGTGGTTTAGGGCCTTCAAGTAAACCGTTTTTAAAAATTTTGTCCTACGTGCTTTATCCCTGGTTATGCCTCTTATTTGTTTTGGTGTGCGTTAACATTGTTTTCAAACATAGCAACATTTGGGACATTGGCGAAGTTACCTCTTCGATCTCCATTGCCGTAATGATGGTTGTTCGAAAGACCATTTTAATTAAATATAGCTCAGTGTTTGCGGAGATTATCGAACTGCATTCTCGATTTTGGGACTATGGTCTTTTTGGAAAAGCTACTGAAACAAAGATTCGAAAAAAAGTGGACTTTTTCAAGTTTATTTTGAAATGCTACATCGTGTCCGGTATTACT…	36.6441	0.120469	0.0761142	0.114024	0.0596976	580.934	7.75629e-06	2.05037	0.837319	2.45838	0.812965	1.76682	0.994662	22.6397	43.0226	56.1375	23.0292	38.3914	0.195524	0.0835096	0.0823721	0.152228	0	0.149339	0.0787077	0.0773618	0.0420333
TcasOR145	ATGAGTGAAGATAATTACTTTCGGATGGTTCTGAATTGTTACAATTTAAGCGGCTTGCGAAAATCGAGCAAGTGGTTCCTGAGGGTGCTCTCAGTGTATATCCTTTATCCAATCATGTTAATTATTTTTGGAATGATAATTTATAACGTTCGCTTCAATCATAGCAACATTTTCGAAATCACCGAAGTGTTTATCTCAATCTGCATGTTTTTGCATATGGTTCTCCGAAAAACAATGCTGATAAAAAACAGTTCGTTATATGAGGAAATTCTAGAACTGCAGTTTTATTTCTGGAAGTATGGCTTATTTGGGGAAACCACTGGCTCTAAACTACGAAAAAGTATGAAAACTTGCGTTTCTGTCCTGAAATTTATTGTTATCAACGGCTCCATGTCCGTA…	0.00513088	0	0.0203344	0	0.40405	0.0114242	0.0181132	0	0.302656	0	0.340792	0.0685766	0.600226	0	0.0256544	0	0	0	0	0	0	0	0.0406688	0	0	0.427772	0.380328
TcasOR146	ATGAAATATATACGTGAGGTTGAAAATATAAAAGCGGGAATTTTTTCATCCTGCGGCATAGTGGCTGAAGAACAGCGAGTTGAAATGTCGGAAAAAAATCAACAAGATTATTTTAAAATCCCTGATAAATGTTACAACTGGAGTGGTGTTCGAGTGTCGAGTAACGCACTTACTAAATTTGTTTCACTCTACATACTTTACCCTCTGATGCTGATTTTGTACTTCATGATAATTTACAACATTCGCTTCAAGAAAAACATTTCTGACATTACGGAAGTGTTTATTTCAATCAGCACTTTTACAATTATAACTTTTCGCAAAACTCTCTTAATCAGAAATGGTTCCATATACGAAGATATTTTGAAGAAACAGTCTCATTACTGGAAATATTACATGTTT…	21.3301	0.0256132	0.00943376	0.0348273	1.76097	12.3313	1.51871e-07	0.0217799	4.21808e-06	0	4.37961e-08	0.00797246	4.62044e-07	25.2944	19.6381	24.8217	18.5939	18.3023	0	0	0.0768397	0	0.0188675	0.0696545	0	3.24747	0.274471
TcasOR147	ATGAGTTTTAATGAAAGTGAAGACAATTTGAAACTGTGTCTTGCTTGCTACAACTTGAGTGGTTTAGGGCCTTCAAGTAAATTATTTCTAAGACTTTTGTCCTACATACTTTACATTCTTTTGTGGGTTTTCCTGATTATGGTAATTATTAATATTGCCTTCAAACATGACAACATCTGGGACATTGCTGAAATCTTCACTTCAGTCTCCATTACTATAACAATGGTCATTAGAAAGACTATTATGCTTAAACACAGTTCTTCGTTTGAGGAACTTATCGAAATGCATTCTCAATTTTGGGATTATAGTCTTTTTGGGAAAACCACTGAGTCCAAGATTCGAAAAAGTACAGGATTATACAAATTCATTTTAAAGTGTTATGTAGTGTGTGGAGTTATT…	11.3368	0.0460151	0	0	0	Inf	1.2422e-09	NA	NA	Inf	0.82155	NA	NA	14.4166	9.62013	11.0407	13.6152	7.99133	0	0.0556731	0.0823721	0	0	0	0	0	0
TcasOR148	ATGGAGTCGAAATCTTTGCGTTCGTACTTCGACACAAGTTTGAAGTGTTACCACTTGTACGGTCTGACTACAAACAGCTCACGTATTCGGAGATTTTTCACGACTTACGTTCTCTACCCCCTCATGCTTAGCCTATATGCCATGGTTTTGTACAATCTGCGCTTCAAACACCACCACATTTTTGAATTTGCTGAAGTTTCAGTTTCAGCAACGACTTTCGGAAATATCTTGATCAGGAAAAGTCTGGTGGTTTTCAGTGGCTCTTTGAACGAAAATGTAATCGATAAACATGACCAGTTTTGGAAATACGATTCTTTTAGTAAAACCATCGCAGCTAGGTGTTACCGAAGCATGGATCTTTGCCAAATGCTGATAAACTTTATCATGATTGGCACCACC…	10.2017	0.138045	0.111563	0	0.0193405	548.791	3.88124e-13	0	0.984557	4.96599	0.528786	8.68028	0.274128	12.7511	8.54839	10.7452	10.7521	8.21178	0	0.167019	0.247116	0.182674	0.0404519	0	0	0.0386809	0
TcasOR149	ATGATGCGTAATGAAGGTGAAACAAATTACTTCCAAATGTGTCTAACATGTTACAATTTGAGTGGCTTGCGATCGTCAAGTAAACCATTTCTGAAAATTATATCGCAGTTTATTTTGTATCCCGTGATGTGGGTTTTGTTTGGAATGATGACTTACAACATCCGTTTCAAACATAACAACCTTTCAGAAATTACAGAAGTTTTTATCGCCGTCTGCACCACCGCATATATTCTACTTCGGAAGACTATTTTAATTAAAAACAGTGCTCTCTACGAAGACTTGATAAAAGAACAGTCTCGTTTCTGGAAGTATGACCTCTTTGGAGAACCAACTGAATCAAAACTTCGTAAAAATATGCAATTCTGCGTGTCTTTGATCAAACTTATTGTCATAAGTGGA…	0.0305732	0	0	0	0.0782039	0.370654	0.772324	0	0.766893	0	0.776258	0	0.809978	0	0.0252483	0.0467846	0.015396	0.0654371	0	0	0	0	0	0	0	0.114818	0.0415897
TcasOR150	ATGGCATTTGATGCCAGTCAACATAATTATTTACACTTGTGTCTGATCTTGTATGACCTGAGTGGCTTGCGGGTGTCAAGTAACTCGTTCTTAAAATTTTTATCTTTGTATGTGCTGTACCCCTTGCTGTTAATTATGTTTGTTATGGTGCACCTTAATGTCTGGTTCAAGCATGCCAACATATTTGAAATAACCGAAGTTTTTACCTCGATCTGCATTGTTGCATCTATGTGTATTCGAAAAACCGTGTTAATTCAATACGGTTCAACGTTTGAAGACGTCATTCAAAAGCACTCTCAATTTTGGGATTATGGTCTTTTTGGGACAAAGACCGAATCAAGGCTACGAAAAAATATGGAATTTTGCTTTTTGTTACTAAAATGTTTTATAATAAGTGGG…	3.42423	0.0184592	0	0.0297094	0	Inf	3.3423e-10	Inf	0.713896	Inf	0.809416	NA	NA	3.62385	2.94434	3.30405	3.91586	3.33307	0	0.0553777	0	0	0	0.0594188	0	0	0
TcasOR151	ATGCCTCAAGCCCAAAAAGACGCCTTTTACTTCGTCATTGACTGTTACAACAAAAGTGGCCTCCGTAAAACCTCCCCTAACCTCCGAAAATTGGTATCAATTTACCTCCTTTTACCCCTCCTTTTCATCCTCTACTCAATGATAATTATCAACATCCGTTACAAAAACGCCAACATTTTCGAAATCGCCGAAGTTTTCGAAGCCGTCTCAACATTCGGACAACTAGTGGCCCGAAAATCGCTCCTGCTCCTCCACCGTTCCCTCTTCGAAGAAATCATCCAAGACCGCTCACATTTCTGGAGTTACGACTCTTTCGGGGGAAAAATCGGGGACAAGTACCGGCAAGAAATGCAATTTTCCGTTTCTTTGATTAAAAAAATGTGGTATGCCAGTGTATGG…	0.192207	0.0588402	0.020226	0	0.3128	0.604287	0.888427	0	0.146769	0.313023	0.793547	0.0949704	0.510475	0	0.293452	0.236418	0.155602	0.275563	0.0651746	0.111346	0	0	0.0404519	0	0	0.541533	0.0840666
TcasOR152	ATGGAGTATCTAAAATATTGCCAAACTTATATCAAGGGTAGTGGTTTAGCCCCTGATAGCCCCCCTATTAGAAAATTTCTAGCGAAATTCTTTATTTTACCTTGTTTCCTCATAATTGCACTTTCGATTTACAAATTACGTGACTCAAATAGCGATATTTTTCTCGTGATCGATGTCTTGGAATGTGTGGCCTCTTACACTCAACTAACAATACGAAAATATATAATTTACAATCATGGCAAACTAATGGAAGAGATTATCAGTGACTGTGAGAACCTTTGGTCCTTTGATATGTTTGGACCAGAACTTGGCAAAAATTTTGATCAAAAAATGAGAAACACTTGGACTGTAGTCAAGTCTTTGATTACTTGTGGTTTCGTAACGTTTATTCTTATGTGT…	0.0399105	0.0601229	0	0.0268078	0.0214748	1.53814	1	1.25294	1	3.88092	0.945045	0	0.956677	0	0.0260738	0.0966286	0.0317989	0.0450512	0.0665953	0.113773	0	0	0	0	0.0536156	0	0.0429496
TcasOR153	ATGGCTCCTAATAAGAGTAGTAAGAAAGACTTTCTCGACATGTGTCGAAAATATATGCACGGGAGCGGCTTAGGACCCACAAGTCCAAAAATTAAGCGGTTTATCTCCCTATGGTTGTTGTTTCCTGTAAGCTTGCTTTTGGACGTTTTGGTGATTTATGATTTTCATTTTCTGGATAATGATATTTTCAAAACAGCAGAGTTACTTGAATCGGTCTCCTCTTTTGGACAACTCCCAATTCGTAAATTCATTCTAACTTATCATTCAAAATTAATCCAAAATCTGCTCGAGGATCGAAAAAAATTTTGGTCGTACGAAATGTTTGGTGAAACATATGGAAAGTTTCTTCGCCGCAAAATGGTCCTAGCTACGAGACTAATCCAAACGATGATTTTTTTT…	10.9652	0.0875961	0	0.177838	0.184	58.7149	0.0710681	1.10396	1	0.529084	0.949991	0	0.473892	19.466	6.49599	8.09022	14.1688	6.60488	0.127626	0.0545102	0.0806516	0	0	0.07311	0.282567	0.265111	0.102888
TcasOR154	ATGTCAAATAATGACGAAACGGATTATTTCAAAATCCCTCTTAAATTTTACAACTGGAGCGGTGTTCGCATAACCAGTAAAAAAATTCCGAAAATTATCTCGGTGTATATCCTTTACCCCATGATGATTGTTTTGTACGGTTTAATGATTATTAACATACGCTTCAATATTGACAGTCTTGCTAAATTTATAGAAGTCGGCATTTCGGTCTCTACTATGACCATTATAGCTTTGCGGAAAACCTTGCTGATTAAAAACGGCTCAGTGTACGAGGATCTCCTAGAAACCCAAAAATTATACTGGGCGTATAATCGGTTTGGACAAGCCTTTGAGTCCACACAGCGAAAAAGGATGTACTTTTGCTTACTGGTCACGAAATTTATTATTGGTTACTCGTGT…	21.0852	0.0620074	0.0911236	0.0542878	0.717273	30.3334	7.34054e-12	0.0909486	0.00475729	0.146854	0.0410941	0.190673	0.111859	25.6583	18.6789	22.046	21.4731	17.5699	0.130349	0.0556731	0	0.0608914	0.121356	0.0298679	0.0787077	1.39251	0.0420333
TcasOR155	ATGACAGAACCGCTCTACAACCCATTTGCCTACACAATTCTACTTTTGAAAATTCTGGGAATGTGGAAATACAAAACCGAATCAAACTTTTACAAATGTTATAAACACTTGATGTCCGCTTCGATTTTACTGACTTGCGTTTTCTCACTCTTGTACGCTTACAAAAATTACAAAGACCCTGAAGCAATTTTTTTTATTGCCTATTTGCCTGCAACTTTAACTGTTCCGATGAAATTCGTCATGTTTCCGCTCAATCTTGCTAAAATCAAGCGACTTTTGGACATTTTGGGGCCTGAAAGAGCCATAATTCGGACGCAGAAACAGAAGGTGATTTTGGAAAATTCGCTGCAACTTTCGAGGCAAATTTATCGGATTTTTACGGCATGTTTTGTAAGTGCA…	31.4511	0.147922	0.00987596	0	0.0582984	513.951	1.86813e-17	0	0.364466	3.27784	0.471733	0.23687	0.87708	33.2907	30.95	40.1957	22.5502	30.2689	0.254588	0.108736	0.0804416	0	0.0197519	0	0	0.0755487	0.0410482
TcasOR156PSE	ATGAAAGCCTTCAGCTTCAACATAAAACTGTTCCAAATTTTTGGCCAGTGGTGCTACGAAAACGAATCCTTTTACAAAATCTACAAATACACAGCGACTGTTCTCCTGTTCCTCGACTGGTTGTTCACAATGATTTTCGTTTTGGTCAACTTTCAGGAAAGTGAGGTCGTTGACAGCCTTTACATTTCGCCCTCCATGACCACATCCATGCTCAAATATGTGATTTTTCGTGTGAATTTCAGCCAAGTTGAGCGCATGTTAAAAATCGTTGAGGAGCAGTATTTGAAGATTGACTCGAGAAGAGTTGGATTTTTGGTCGAACGAGGGACGAAAAGCTCGGTTTTCGTTATTAAGGCGTGTTTTTATCTGGTTATGGCGACTGTAGTGTCGTTAATAACG…	10.1901	0	0.0184147	0	0.0701872	150.757	5.91106e-11	0	0.568643	0	0.718952	0.394164	0.94876	12.7805	8.61218	11.8829	9.03498	8.64023	0	0	0	0.0368295	0	0	0	0.140374	0
TcasOR157PSE	AGTGGTAAATTATTTTACGCCAGTTTTTTGTTTGGTTGGTACAATGGTTCGGCGAAATTTCAGAAGAAGTTGTTAATTTTTATGAATCAGTTGCAAAAACCGATCATTTTTCACGTTGGGAATGTTATTCCAGTCACCTGTGAGACGTTTAAGTCGGTGAGTTTGGTCGTTTTGATTTTCGTTTGGTTTTAGCTTGATTCGTTCTAGATAATGCAAAAGTCGTGGAGCTTTTTTATTGCTTTGAAAAATACACAAAATCGTTGA	2.74447	0	0	0	0	Inf	0.00609086	NA	NA	NA	NA	NA	NA	1.55249	2.66412	3.57649	2.45339	3.47585	0	0	0	0	0	0	0	0	0
TcasOR158PSE	TAAAAAAAACGTTTAGCAACTTACTTTTGTAATTTCATTATTGTATCAACGTTTGCCGAACTTGAACAATTATTTAGTGATCAAGTAAAAATAATGAACTGAAAGTTCGCTAATTAACACGAACACTTTTAGAACACTCGTTTTTTGAGCATTTGA	0.0340988	0	0	0	0	Inf	1	NA	NA	NA	NA	NA	NA	0	0	0.170494	0	0	0	0	0	0	0	0	0	0	0
TcasOR159	ATGCGCGGTAAAACAATAGAATCTACTACCAACCCTTACTCTAGTTTAAAAAAAGTTTTTATCGATTTTGCTTACAGTAAATTAGTGATAAGCTACACCAAAGCAAGTTTAACTTTTCATGTGTTATCACTTCTTTTGGAAGTTTACTATCTGGTTACCAATTTTAGTGTTGAACTTATTTGTCGTTATGGATGCATGATGTGCCTTATGACTTATGTGGTCGCTACAAAATTAGTCGGAACCATGTATTCGAAAAAATTGAAATTGTTAGAGAAACCATGTTTGTTAGATTTTTGGAAAGTTTATAACTCTAGTACAGCAACGCAACGATTAATATCAGAAAAATCGTCGAAAACAAATCGCAGATTATACTGTGCTTTAACGTGCTGTTTTTTCTTG…	0.0301347	0.0383198	0.020226	0.0149339	0.0210167	1.20032	1	0.643337	1	0.711002	1	1.17746	1	0	0	0.0709254	0.0466807	0.0330676	0.0325873	0	0.0823721	0	0.0404519	0.0298679	0	0	0.0420333
TcasOR160	ATGAGTGGTAAAACAAAAAGAATTACCACTAAAACTATACATTTGTCAAACCCTTACTCCAGTTTTAAAAAAGTTTTTAGCGATTTTGCTTACAGTAAAATAATGATATTCTACACCATAGCAACTTTAGCTTTTCATATGTTGTCACTTTTTTTACAAATTTATTATGTGGCCACCAATTACAGTGTCGAACTTATTTGTCGTTATGGACCCATGATGTGCCTGGCGATTTATGTAGTTACTGCAAAAGTAGTCGGGGTCTTTTATTATAAAACATTTACAATGTTGGAAAATCAATGTTTATTCGTTTTATGGAAAACTTGTAACTCTAGTCCAACAACCCAACGATTAATTTTAAACAAGTCTTTAAAAATGAATCAAAAATTACATTTGGCTTTA…	0.0633462	0.518042	0	0.212218	0.0584506	1.00862	1	3.85547	0.592939	9.62494	0.234218	0	0.677236	0	0.0749537	0.0925919	0.0304705	0.118715	0.797666	0.272551	0.483909	0	0	0.321684	0.102752	0.0757459	0.0411553
TcasOR161PSE	TAGTTATACACAAAAAACGAGTTAAGCGAGAAAAAATCGAAGGGTAACCGTAAAAGAAACGGAGGAAATTATGAGAAATTAAGTACTGTAACTGTTTCATTTTTTGTTCTCAATGCAAAATTTACTACTAGAATATTCAAACACAATTAATTGTTACATTTTAGACGTTGGAAAACACAAGTTTGATTTAAAAAATACGTTTAGCAACTCTTACGATTTGTAATGTCTTTAGTGTATCAACGTTTGCAGAACTTGTTCAAATATTTAGCAATCAAGTAAAAATCGTGAATTTAAATTGTTGCTAATTAAAATAACCACTTTTAGAATAACCCTCATTTGAGCATTTGTTGCATTGTCCTTGGTATCACTGGAAAAAAGCTCTTTTGATGTTTATGGCAA…	0	0	0	0	0.0366914	0	0.753183	0	1	0	1	0	1	0	0	0	0	0	0	0	0	0	0	0	0	0.0733829	0
TcasOR162PSE	ATGAGTGGTAAAACAAAACTCTTACTACAGTTTAAAAAAAGTTTTTATCGGTTTTGCTTACAGTAAAAAAATTATGTTCTACACTAAAGCAACTTTAGCTTTCCATGTTATGTCACTTCTTTTAGAACTTTATTGTGACCACCAATTTCAGTGTCGAACTTATTGGTCGTTATGGATGCATGATGTGTCTCATGACTTAT	0	0	0	0	0	NA	NA	NA	NA	NA	NA	NA	NA	0	0	0	0	0	0	0	0	0	0	0	0	0	0
TcasOR163PSE	TATTTATTATTCAAAAAATTCTTCTAATTTCTACCCAATTTGAACACATTGTTTATAAATTTTAGTTGTTGCAGAATACACGTTTGATTTAAAAAAAAAGTATAGCAACTGCTACGATTTGTAGTCTTATTTTTGTACCAGTTTTTGCAGAATTTGGACAAATATTTAACAATCAAGTAACAATAGTGAATTTAAACTTTTGCTTATTTACTTAAATACTTTTAAGACAAATCGCTTTTTGAGCAGATGATAGATTCTCCTTGGAAACTTTGAAATGTTAAAAACATAAAATCATATTTATGGGAAATGGTATGAATCCTAAAGAATTTTTGTGGAGAGGTATGAAATTTAATTAG	0	0	0	0	0	NA	NA	NA	NA	NA	NA	NA	NA	0	0	0	0	0	0	0	0	0	0	0	0	0	0
TcasOR164	ATGAGTGGTAAAACAAAAAGAACTACTACCACCAGAAAAATAAACTTGGCAAACCCTTACTCTAGTTTAAAAAAAGTTTTTATCGATTTTGCTTATAGTAAAATAATGATGTTCTACACAAAAGCAACTTTAGCTTTCCATGTTTTGTCACTTCTTTTAGAACTTTATTATGTGGCCACCAATTTCAGTGTCGACCTTATTTGTCGTTATGGATGCATGATATGTCTCATGACTTATGTAGTTACTGCAAAAGTAGTCGGGATTATGTTTTCCAAACCATTTAAATTGTTGGAAAAACAATGTTTATTTGTTTTTTGGAAAACTTATAACTCTGGTCCAACAACCCAACGATTAATCTTAGATGACTCTTTAAAAATGAATCGAAAATTATATTTGGCT…	0.00305502	0	0.0198553	0	0.153534	0.0208452	0.296351	0	0.799166	0	0.786223	0.189941	0.934968	0	0	0	0.0152751	0	0	0	0	0	0.0397107	0	0	0.265805	0.0412631
TcasOR165	ATGAGTGATAACACAAAAAAGGCTACTACCAAGTCATTAGACTTGACGAACCCTTACTCTAGTTTAAAAAAAGTTTTTATCAATTTTGCTTACAGTAAAATAATGATTGTCTACACCAGCGCAACTTTAATTTTCCATATATTGTCACTTATGCTAGAAATTTATTACTTAGCCACCAATTTTAGTGTTGAACTTATTTGTCGGTATGGATGCATGATGTGTCTTATAACCTACATGGTTACTGCAAAATTTTTCGGAATGTTATTTTCCAATCAATTTAAATTTTTGGAAGAACAATGTTTGTTGGATTTTTGGAAAGCTTTCAACTCTGGTCCAACAACGCAAAGATTAATTTTAAAAGAGTCTTCAAAAATGAATAGAAAAATACATTTGGCCCTA…	0.00251157	0	0	0.0276101	0	Inf	1	Inf	1	NA	NA	NA	NA	0	0.0125579	0	0	0	0	0	0	0	0	0.0293975	0.0258227	0	0
TcasOR166PSE	TGATTAACAGTAAAAACAGTGATGCATGGAATTATTAAAATTAGAAGTACTACAGGTCTGATTCTGAAAATACGTTTAGCAACATTTGAAATTTTTTTTATTGTATCATCGTTTGCCGAACTTGGACAAATATTTAGCGAGCAAGTAAAAATAGTGAACTGAAATTTTTGTTAATTACCATACATACTTTTAGAATAATCCGCTTTTTGAACATTTGATGGATTGTCCTTGGTATCTTTGTATCAAAAACAGAAAAATATTTTTGATGTTTATGGTAAATTTAAAGAGACCAAAAACATTTTCCTAGAGAGGTAAATATTACATTTGATTACAGCTTTGCTCTTTCTGTAAGTAGGTATAAAAAAGTGATTACAAGGGTATAAATTATTTCGTTGTTTA…	0.0122681	0	0	0	0.0464915	0.2641	0.835385	0	1	0	1	0	1	0	0.0613403	0	0	0	0	0	0	0	0	0	0	0.092983	0
TcasOR167	ATGGCTAAGACAGGCGATATCTTCCCTGTGAGAGACCCCGTGAAACGATGTCTTTTTATCCCGAAACTCCTCCTGGAATCGACTAATTTTTGGCCCGAAAAACGCAATTTTTTGACCAAATTCGCAAACTGGGTCATGTTAATAATTTGTGTTTTGATCGAAAGTGGACAAATTGCGTTCGTTGTGGTCAACATCAAAGATATAACAAAGATTGCTTCAGCCATGTCGACTGTCTCAACCACGTTTCAGGCAATAACAAAACTCACAGTTTTGTACATTTACAACGACAAACTTCGCCTGATTTTGAAATCAGTCTGGTATGAATTTTGGCCGTCTTACACAGCCGGTCGGGAAATAAATACGAAACTAGAAACGTACAACAAAATTGTAATTGTGAGC…	6.86167	0.0258058	0.0190094	0	0	Inf	4.30072e-15	NA	NA	NA	NA	Inf	0.820773	7.09264	7.43463	8.17686	4.6944	6.90979	0	0	0.0774174	0	0.0380187	0	0	0	0
TcasOR168PSE	TGAATATTTTATTGCAGCAAAAAGTTAGTTTAAATAATAAATTAAAGTACACCATTAATTTTGCACAATTTGAACCTGTTTTGGCATTGTTTTTACACCTTAATCTTTGATTAAACATGGCATACTGAAGTATTTTGCTTTATTTCTGCCTCATTTTATATTTAGAAAATATTAATGAGACATTATAGAACCAAAAATCGCTTTCAGGCAGCAACAAAACTCATAGTTTTGTACATTTACAACGACAAACTTCGCCTGATTTTGAAATCAGTCTGGTATGAATTTTGGCCGTCTTACACAGCCGGTCGGGAAATAAACACGAAACTAGAAACGTACAACAAAATTGTAATTGTGAGCTTTCTAACAATCCTAATTAGCGGAATTTGCTTCGCTTTTGGG…	0.704488	0	0.0183354	0	0	Inf	0.00167008	NA	NA	NA	NA	Inf	0.853668	0.707707	0.72867	0.792981	0.493702	0.799377	0	0	0	0	0.0366708	0	0	0	0
TcasOR169PSE	ATAATTTAATGCAGCAAAAAGTTAGTTTAAATAATAAAATAAACTACACTATTAATTTTGCACAATTTTAACATATTCTGGCATCGTTTCGACACCTCAACCGTTGATTAAACATGGCATACGGAAATATTTTGCTTTATTTCTGCCTCATTTCATATTCAGAAAATATTATTGAGACATTTTCGAAAAAATAGAACCAAAAATCGCTTTCAGGCAGTAACAAAACTCGCAGTTTTGTACATTTATAACGACAAACTTCGATTGATTTTGAAGTCAGTCTGCTATAAATTTTGACCGTCTTACACGGCCGGTCGGGAAATAAACACGAAACTAGAAACGTACAACAAAATTGTAATTGTGAGCTTTCTAACAATCCTAATTAGCGGGATTTGCTTTGCT…	3.27951	0	0	0	0	Inf	1.49286e-10	NA	NA	NA	NA	NA	NA	3.32836	3.37868	3.23679	3.40575	3.04796	0	0	0	0	0	0	0	0	0
TcasOR170PSE	ATAATTTAATGCAGCAAAAAGTTAGTTGAAATAATAAAATAAACTACACCATTAATTTTGCACAATTTTAACATATTCTGGCATCGTTTCGACACCTCAGCCGTTGATTAAACATGGCATACGGAAATATTTTGCTTAATTTCTGCCTCATTTCATATTCAGAAAATATTAATGAGACATTTTCGAAAAAATAGAACCAAAAATCGCTTTCAGACAGTAACAAAACTCGCAGTTTTGTACATTTACAACGACAAACTTCGCCTGATTTTGAAATCAGTCTGGTATGAATTTTGGCCGTCTTACACAGCCGGTCGGGAAATAAACACGAAACTAGAAACGTACAACAAAATTGTAATTGTTAGCTTTCTAACAATCCTAATTAGCGGGATTTGCTTCGCT…	0.548464	0	0	0	0.0206496	22.218	0.0731027	0	0.813594	0	0.886183	0	0.934818	0.613635	0.551581	0.685251	0.458653	0.433199	0	0	0	0	0	0	0	0	0.0412991
TcasOR171	ATGGTTAAGTTATTTTTACCACTGAAACATCTCACAATGAAAGCTCAAGACTCTGACAACCCTTATATCGTTCTGAGACGCGTTTTTGTCGATTTTGCTTTCACTAGCCACATGATAATCTACACTAAAATCACTTTCGTGTTTCACTTCTTGACTTTACTCCTCGAAACTTATTACATGATTACAAACTTTAATGTGGAACTCTTTTCACGTTATGGTTGCATGATGTGCCTCATGACTTATATCGTTTTGGCTAAACTATTGGAAATTTTATTTGTCAGACATATCAAATTTTTGGAGGAAGAGCGTCTTTCTCATTTCTGGAAACTTGAAGAAAGTAGCGAAGAAACACAAAAAGTGGTGAACGCGGAATCTTCAATAATTAAGAAGAAAACGTTT…	0.270011	1.1344	0	0.453878	0.0584506	4.53952	0.284986	8.3309	0.109996	24.861	0.00556147	0	0.626043	0.356708	0.0499691	0.104166	0.731291	0.107923	1.53152	1.22648	0.645213	0	0	0.599502	0.308255	0.0757459	0.0411553
TcasOR172	ATGAGCTTCCAAGCCCTCAAACATTTATTAAAAATGTGTGCAGAAAAAACCCCAGATTTGGACAATCCTTACCTGACTTTGCGACGCGTTTTTATTGATTTTCCTTACAGCAAATCGATGAAAATCCACACTTGTATCACTCTTCTTTTCCACTTTCTGTCCCTAATTCTCGAAATTCACTACTTGGTCACAAATTTCAGCTTCGAGCTTTCGTCGCGTTACGGCTGCATGATGTGTCTTATGACATATGTAATAAGCGTCAAAATTTTTGTGATTATGTTTGCAAAACCTCTCAAAATTCTCGAGGAACAACGTGAGTTGCACTTTTGGAAAATTGGAGATTCTAGTCATGCGATGCAACAATCAGTAGCAACTGAAGCTTTACAAGTTAAGAAACAA…	0.0859963	0.0764567	0	0.00723543	0.020365	3.62463	0.957378	0.321669	0.995203	4.26601	0.915914	0	0.941031	0.201726	0.0618158	0.0458174	0.120622	0	0.189461	0	0.039909	0	0	0.0144709	0	0	0.04073
TcasOR173	ATGAGTAATGTAACATTTGACGAACCCTTTATGTTTTTTAAGAAGGTCTTTTTTGACTTCGGCTACTGCACAAGTATCAGATTCTATCATTTATTTTGCTTCACTTTTCATATTTGTTGTCAAATTATTGAAAATTATTTTTTTCTCACTGAATATTTGAGTGCTGATTTTGTTACCCGTTACGGATGCCCCATGATAGTAATCGGTTATACTATAGTTTGCGAATTTTTTCTCATGAAATGGGAAGAGCCCATCAAAGAATTACTCGACGAGCGTGAAACTATTTTTTGGGAAATAGATTCTAACTCAAAACCTCAAATTCTCAAATATTCTAGTAAAGTTAATCGCATTTATAAATTCTTCCTTTTTTGGGTTGTAATACTGGCAATTTTCTTGCTG…	0.0276156	0.523436	0	0.0403099	0.037873	0.741559	1	1.27656	1	18.7818	0.265372	0	0.934818	0.0509582	0	0.011574	0	0.075546	0.893385	0.354316	0.322606	0	0	0.029244	0.0513758	0.0757459	0
TcasOR174	ATGATCCTTTTTTGTAGTACCTTAGCAAAAATGAGTAATGTAACATTCGACGAACCCTTTATGTTTTTCAAAAAAGTCTTTTTTGACTTTGGGTACAACAAAATAATCAAATTTTACAATTTATTTTGTTTCACACTTCATCTTTGTTGCATAATTACTGAGCATTATTTTTTCCTCACCAAATATTTGAGTGCTGATTTTGTCACCCTTTATGGGTGCGCCACGATATTAATCGCCTATATTATAGTATGCCAATACTTTGTGATGAGGTTTGAAAAACCCATCAAACAACTATTTGAAGAACGAGAAACGATTTTTTGGAAAATAGATAGCGACCAAAAAGCGAAAACCCAAATCATTAAATTTGCAGCAAAAATCACTCGCATTTATAAATTTTTC…	0.0167368	0.442451	0.0146374	0.147478	0.0574015	0.274438	0.583197	2.80653	0.815763	9.2614	0.377005	0.353364	0.931789	0	0	0.0113663	0.0299235	0.0423943	0.689347	0.321191	0.316816	0.0292747	0	0.143596	0.151361	0.0743864	0.0404167
TcasOR175	ATGAGAAATTTTCAAGACTCAGACGACCCCTTTATCTTTATAAGAAAGGTGTTTGTCGGTTTTGGCTGCAGCACGATTATTATGTATTACAGTCGACTCATTTTCATTTTCCATACTCTCAGTTTATTGCTGGAAAGCTATCACGTAATTACAAATTTTAGCCTAGATATTATTACACAATACGGAAGTGCAATGTCTTTAATGCTATATTCTATAACTTCACAATTTTTGCTCATTTGTGAGCAGAACCTTATTACCGAAGTGGTGGAAGAATGCAAATCATTTTTTTGGACTATGGATTTTCTCAGTTTTATCAAACAAACGCAAATTTTGAAAGACATGACGAAAATTAAACGGAAAATGTACTTGTCTTGGATATGGTTTGTGGTTTTTGGAATT…	0.064746	1.27823	0	0.0919671	0	Inf	0.291387	Inf	0.279812	Inf	0.000670469	NA	NA	0	0.0251157	0.046539	0.0459456	0.20613	1.25089	1.20552	1.37827	0	0	0.132289	0.0516455	0	0
TcasOR176PSE	ATGAGACGTTATCAAGACTCAGACGAACGACCCTTTCATCCATATAAGAAAAATTTTCATCACTTATGGCTACAGCAAAGTTATTAGTTATTACAGTCGATTCATTTTAATTTTCCACACTCTCAGCTTATTGCTAGAAAGCTACCATGTAATTAAAAATTTCAGCTTAGATTTGATCACACAGTACGGAAGTGGGATGGCTTTAATGTTATATGTAAGAGTTTTTGCATTATTTAATTGGAGCCCAGTCATTTATTTCAGTTTATAACTTTACAATTTTTGGTTATTATAATGCAGAAGTTTATTCTCCAAATAATAGAAGACATCAAGTCATTTTTTTGGAGTATGGATTCTCTCCATTTTGACAAACAGACGCAAATTTTGAAAGAAGTGACTCGC…	0.0151035	0.154653	0	0	0	Inf	0.963647	NA	NA	Inf	0.662041	NA	NA	0	0	0.0576109	0	0.0179066	0.105879	0.0904436	0.267635	0	0	0	0	0	0
TcasOR177	ATGTACCGACAAGTCCCCCCACACGATCCTTTCGGTTCCTTAAAATTTTTTTTCATTGACTTCGGTTACAACAAAATCATGAGTTACTACAGCCATTTCGGCCTCATTTTCCATACTTGTAGTCTGTTCCTTGAAAGCTACTACATGATCGAAAATTTCAGTTTAGACTTTTTCGTAAAATACGGATGTGCTATGACTTTGATGTTCTATTTTATCATTTCACAGTTTGTTACAATCGCAATTGAGACTTTAGTCCACGAGTTGGAGGAAGAAAGCAAATTGTTTTTTTGGCACATTGATTCTCTTGACTCGAAATTGCAACGCAAAATTTTGAAAAAATCGGCTAAAACTAACCGGAAATATTGCCTTCTGTGGAGCCCGTTTGCCGTCTTGGTAATT…	0.00436247	0.230858	0	0.025959	0.0798624	0.0472521	0.21224	0.359477	0.852759	3.62724	0.814182	0	0.699191	0	0	0	0	0.0218124	0.322434	0.247885	0.122254	0	0	0	0.051918	0.0765454	0.0831794
TcasOR178	ATGGCAAAAGCAAGATATTTACAAGATTCCGACGACCCTTTCATTTTTATAAGGAAATTGTTTGTCGATTATGGCTACAGCAGGATCATTAACAGTTACAATAGATTTATTTTCATTTTCCATACTTGTAGTTTATTGCTAGAAGGCTACTACATAATCAAAAATTTCAGCATAGATTTTTTCACGCAATACGGAGGAGCAACGAACTTAATTTTATATTTTCTAGTCACACAATTTATTGTCATTATCAAACAGGATTTTGTTCACCAAATAGTGGAAGAAAGCAAATCACTTTACTGGTCTATGGATTTTCTCGATGTCAACAAACAAGCGCAAATTTTGCAAGAAATGACAAAACTTAAGCGAAAAATTTATGTGTTGTGGATGTCGACTGTGATT…	0.0646622	0.653391	0.015102	0.219031	0.0416997	1.26074	1	5.06236	0.659432	15.3422	0.154009	0.439135	0.924713	0	0.0506301	0.0469083	0.061747	0.164026	0.808217	0.579928	0.572029	0.0302041	0	0.177785	0.260277	0	0.0833994
TcasOR179FIX	ATGGGCAAACCACGATGTTTTGAAGAGTCTGATGATCTTTTTCTTTGCCAAAAAAAAATATTTATTGATTTTGGTTATAACAAATTTATTAATTACTACAATTGGTTTGTTTTCATTTTCCACACTTGCAATTTATTGCTTGAGGGCTATTACATGTTCAAAAACTTCAGTTTAGATAATTTAACCAAATACGGAGGCGTGATGACACTGATGTGCTATGTAAGTATGCAAAGTGTTTTTATTACTTTCAATTTACATAATTTCTAGTTTCTCATCACACACTTTGTTACAATAGCTAAACAAAATTTTATCCTCCAAATAGTCGGCGAGCAGAGAACAGTTTTCTGGAGCAGTGATTGCTTGGATCCAAATTTGAGAAAAGAACTGGTGAAAAATGCA…	0.0205608	0.00873498	0	0.0120091	0.0311051	0.675877	0.940848	0.433091	1	0.478643	1	0	0.979036	0	0.0410397	0.0190115	0.0250254	0.0177274	0.0262049	0	0	0	0	0.0240181	0	0.0622102	0
TcasOR180PSE	GTATGTAGGCTATTTTTTGACGATTTCTTTCGAAAAGTTTGTTTTAGATGGATCACAAATCTTATTCAGTTCATGCGAAAAACAGTACCATTTTATTCAATTGTGGGAATCTTGTGTTTGGTGGCGGTCATGTTTTTGACTCTAAATGTAAAAGAGAAAACATTGTCAAACAAATCCTTATGAGGTTTTTACAGAATTTGTCAACAAATACAAGTAGTCTGCTCAAAATTCGCTTTCTTGTTACCGGAGTTTGTGGCTGTGCGATATTATATACGTTCTCAGCAGCAGGTCAATTACTAACTGATACTGTGAATAAACAAAATAAAATGTTGATTAAAATAATTTTGAAAAAATTTCAGAGTAATGATATTTTTGATACGCTGCTCAAATGTTCTTGGT…	0	0	0	0	0	NA	NA	NA	NA	NA	NA	NA	NA	0	0	0	0	0	0	0	0	0	0	0	0	0	0
TcasOR181PSE	GTATGTAGGCTATTTTTTGACGATTTCTTTCGAAAAGTTTGTTTTAGATGGATCACAAATCTTATTCAGTTCATGCGAAAAACAGTACCATTTTATTCAATTGTGGGAATCTTGTGTTTGGTGGCGATCATGTTTTTGACTCTAAATGTAAAAGAGAAAACATTGTCAAACAAATCCTTATGAGGTTTTTACAGAATTTGTCAACAAATACAAGTAGTCTGCTCAAAATTCGCTTTCTTGTTACCGGAGTTTGTGGCTATGCGATTTTATATACGTTCTCAGCAGCAGGTCAATTACTAACTGATACTGTGAATAAACAAAATAAAATGTTGATTAAAATAATTTTGAAAAAATTTCAGAGTAATGATATTTTTGATACGCTGCTCAAATGTTCTTGGT…	0	0	0	0	0	NA	NA	NA	NA	NA	NA	NA	NA	0	0	0	0	0	0	0	0	0	0	0	0	0	0
TcasOR182PSE	GTATGTAGGCTATTTTTTGACGATTTCTTTCGAAAAGTTTGTTTTAGATGGATCACAAATCTTATTCAGTTCATGCGAAAAACAGTACCATTTTATTCAATTGTGGGAATCTTGTGTTTGGTGGCGGTCATGTTTTTGACTCCAAAATGTAAAAGAAAAAACATTGTCAAACAAATCCTTATGAGGTTTTTACAGAATTTGTCAACAAATACAAGTAGTCTGCTCAAAATTCGCTTTCTTGTTACCGGAGTTTGTGGCTATGCGATATTATATACGTTCTCAGCAGCAGGTCAATTACTAACTGATACTGTAAATAAACAAAATAAAATGTTGATTAAAATAATTTTGAAAAAATTTCAGAGTAATGATATTTTTGATACGCTGCTCAAATGTTCTTGG…	0	0	0	0	0	NA	NA	NA	NA	NA	NA	NA	NA	0	0	0	0	0	0	0	0	0	0	0	0	0	0
TcasOR183	ATGTATAAGCAGCATAAAAAACAACACTTTGACAAGTCAGATGATCCTTTTATTAATTTAAAACACGTTTTTATTACTTATGGATATCACAAGCTCGTTAAGTACTACAGCGGCTTTGCGTTCATTTTCCATACTTGCAGTATGGTGCTTGAAATTCACTACATGATCAAACATTTCAGTATGGATCTTGTCACAAAGTACGGAGGTGCTATCATGTTAATGAACTACTTTCTAATTTCACAGATCGTTACCGTAGTTATAGAAAAGTTGTACCTTCCTGAACTAGTCAAAATCCGTGACTTGGTTTTTTGGAAAATCGATTCGTTTGGATCAAGTGTGAAAGAACAAATTTTGAACGATTCAATTAAAATGAAACGAAAGCTTTACTTTGTATGGATA…	0.0116902	0	0	0	0.0187408	0.617893	0.895347	0	1	0	1	0	1	0	0.0370895	0	0	0.0213615	0	0	0	0	0	0	0	0.0374815	0
TcasOR184	ATGTCTCAGCTAAAAGCACGAACTTTTTTTGGGGAATTAGACGATCCCTTTCTCCTTATTAAAAAAATTTTCATAGATTATGGCTATAGCAAACCAGTCAATTACTACAACCGCCTTGGGTTCATTTTACATACCTGCACTTTAATCCTTGAGAATTATTTCGTGGTCAAAAATTTCAGTTTGGATTATTTCACAAAATACGGATGTGTAGTAATTTTAATGCACTATTTTCTCATCTCGCAGTTTCTTACAATCTTGAACGAGAAACTTTTCAAGGAATTGATTGGCGAACGTGGATCACTTTTCTGGAAAAGTGATTCTTCAAGTCCACGAGTGAAAAATCAAATTGTGAAACACTCGGTCAAGTTTAATCGAAAGTTTTGTTTTGTCTTGTTTTGG…	0.0105487	0	0	0	0.0208499	0.423137	0.804497	0	1	0	1	0	1	0	0	0	0.0308735	0.0218701	0	0	0	0	0	0	0	0	0.0416997
TcasOR185	ATGGACGATCCTTTCATTTTTATTAAAAAAATCTTTATCGATTATGGCTACAGCAAACCGCTCAATTATTACAACCGCCTTGTTTTCATTTTTCACACGTGCAGTTTAACCCTTGAAAGTTACTTCATGCTTAAAAATTTCAGCTTGGATTTTTTCACAAAATACGGATGTGCCTTGATATTATCGCACTATCTTCTCTTATCCCAGTTTGTTACACTTCTTAACAAAGAACTCATTAAGGAATTAATCGACAAACGTGGTCGATTTTTTTGGACGATCGATTCTTCAGCTCCAAGTGTTAAAAACCAAATTTTGAAAAAATCACTCAAATTCAATCGAAAATATTATTTTGTCTTGTTTTGGTTCGTAGCTTTGGAAGTTACACTTTTACCGATTTGG…	0.007706	0.16107	0.0414467	0.0804351	0.118896	0.0659543	0.306523	0.786431	1	1.50906	0.957933	0.52844	1	0	0	0	0.0159429	0.0225871	0.200332	0.114084	0.168795	0	0.0828933	0.107108	0.0537621	0.237793	0
TcasOR186	ATGGCCCACAATCCAAACCTTTTCGAGTTAATAAAAATGTTCAAAATTAGAGACCCTTTCGCAATATTAAAAATCATCCTAAAAGCTGAACCTTTCATTCTACTTAAATGGTGTTTTATCGACTTGAGTTACCACAAGTTTGTAAAAATCTGCAACGTGTTGGCACTAATTATTCACTCGGTGTATTTCGTATTCGACGTTTTGTACACAATTGAGAATTTCTCGTTGGATTTTTTGCTAAAATACAGCTCATCCATGTTGATTTATATTTATGTTATAACTAACATGGTTTTTGCCATGGTTATGGAAAAATACACTCTTGAGATGGTAAATTTGTCCGAGTCTGAATTTTGGCCGATGGATTTCGCTGGTAAACGGATGGAGGCAGAGATTGGCCGA…	0.0469349	1.10844	0	0.0837749	0	Inf	0.494495	Inf	0.362323	Inf	0.00132843	NA	NA	0.0970995	0	0.0220539	0.0435455	0.0719754	0.668769	1.35028	1.30627	0	0	0.0696545	0.0978952	0	0
TcasOR187	ATGTCGACTAAAAGAGAAGTGGTAAAAAACTTCCCGTACTATTACCTGTTCAAAATTTGCATCGACTTCGGTTACTCAAACGTCGTAAAACGTCTGAACATTTGTTGCATAACAATGATTGTAATGTTCCACTTAACACAAATCCATTACATGCAAGAAAATTTTAGTAAAGAACTAATTTTAAAATACGGTTCCGGAATCGCGTTAGGAATTTACACAATACTGTCAATGTCGGTGCAAATGCTGATCGAACACGAGATAAAAGATTTAATAGCCGAAGCGTTGTTTTCCATGTGGGCAGTGGATTCTTGTGGCCCACAAGTGGAAAAACTGATCCTTCGACGTGCCAAAGTCATGAACATTATTTACTGTTCTATATTTGCATGGTTTGCGCTCATG…	0.0393501	0.498505	0.0148661	0.0492703	0.010262	3.14417	0.90913	4.46963	0.834112	59.9467	0.0769325	1.75654	1	0.0508255	0	0.0230877	0.0151956	0.107642	0.763765	0.570866	0.160883	0.0297321	0	0.0729196	0.025621	0	0.0205241
TcasOR188	ATGTTCGTTAAAAGACAAGTGTTGGAAGGCTTCCCCTATTATTACCTCTTACAACTGTGTCTGGACGTCGGCTATTCCAAAATGATGAAAATTGCAAACATTTTTTGTATAATAATTAATTTATTGAATGTCTTAGCGCAAATAGGTTACATCAAGCAGAACTTTGGCAAGGAGCTGCTCCTGAGGTACGCATGCGGGATACAATTAACAATTTACACAATCGTAACAATGTTGTTTGAATTTTTGGTCGAACAAAACGTAAAAAAACTAATGGACGAGGCACTTTCCGAAATGTGGCCAATTGATTTCTGTGGTTTGGAAATCAAAAAACTGATCCTCAAACGCTCCACTGTTATGAACTCAATTTTTTACTTCATGTTTGCTTGGTTTGCCATTCTG…	0.0528295	1.25958	0	0.151162	0	Inf	0.377937	Inf	0.127138	Inf	0.000618649	NA	NA	0	0.0372822	0.0115139	0.0757804	0.139571	1.49182	1.0032	1.28372	0	0	0.174552	0.127772	0	0
TcasOR189	ATGGAAAAAATGTTCCCGCAAATACGAACAGAAGACATGAAAAAATTTCCGTATTATTACTTGCTAAAAATTTGTATTGTCTTCGGATATTCAAAAATCGTAAAACTGCTTAATGTTGTTTGCATAATAATTACCTCATCGACTATAGTGTTACAAGTCTATTATTTGAAACAAAATTTCAGTAAAGAACTAATTCTAAAATACGGGTGTGGAATTTCATTGACAATTTATACCATAGCTTCAATGTTGGTAGAATTCCTGATTGAGCAAAAAACGAAAAAATTGTTAAATGAAGCGGGTACTATCTTATGGCCTGTGAATTTTTGTGGTGTTAAAGTCGAAAAATTGATCCTAAAACGTGTCACAGTGATGAACATTATCTATTATTTTATGTCCGCA…	0.0112108	0.350018	0	0.118455	0	Inf	1	Inf	0.473098	Inf	0.143924	NA	NA	0	0.0122367	0.0226744	0	0.0211429	0.625076	0.266974	0.158003	0	0	0.085937	0.150974	0	0
TcasOR190	ATGTCCACCAAGAAGCAAGACCTTCTGAAACACTTCCCTTACTATTATTTGTGGAAAGTCTTTATCAACTTTGGGTACTCAAAGCTAACAAAACTCGTCACAATTTCCTGCATAATAATCCATTCCTCAAGCTTATTTGTGGAAATATATTACATTTATTGCAACTATAACAAGGAAATAATCTTCAAATATGGTTGCATGATGTCACTCTTGGGTTACATAACGATATCGATGGTCGTTGAGTTGTTGCTCGAAAAAGACACAAATAATCTAGTATGCGAGGCACGTTCCCTATTCTGGACGATTGACTCCTGTGGCGTCCAAGCCCAGCAAATAATTCACAAACGTGCAGTTGTAATGAATGCCACTTTTGGATTTATTTTAATGTGGGTTGCCACT…	0.0104649	0.476801	0	0.015014	0	Inf	1	Inf	0.95486	Inf	0.11794	NA	NA	0.0523244	0	0	0	0	0.360382	0.53173	0.53829	0	0	0.030028	0	0	0
TcasOR191	ATGCGCTTGGAAATAGAAGCCCTGAAAAACTTTCCGTATTATTATTTGTTGAAAATTTGTATTGACTTCGGGTATTCTAAAATTGTAAAATGTATTAACGTTGTTTGCATTATAATTAATTCGTCGACCTTATTCATACAAGTATATTATGTGCAACAGCATTTTAATAAGGAACTAATTTTCAAATACGGATGTGGTATGGCATTGACTATTTATACAATAGCCTCAATATCGGTTGAATTCCTGATTGAAAAAAACGCAAAAAACTTAGTAAACGACGCAACGGCTTTCGTATGGCCTGTGGATTTTTGTGGCGAAAAAGTCAAGAAATTAATTCTGAAACGTGCCACAGTTATGAATAAGATCTGTTATTTTATGTCTGCATGGTTCGCCCTCATG…	0.0400382	1.61249	0	0.299777	0	Inf	0.46117	Inf	0.0172334	Inf	9.18788e-05	NA	NA	0	0.0991616	0.0689042	0	0.0321252	1.36132	1.59555	1.88058	0	0	0.319184	0.280371	0	0
TcasOR192	ATGGTTTCCGAACAAACACTCTTGAAAAACTTTCCCTACTATTATTTGCTGCGAATTTTCATCGACTTTGGCTATTTAAAAATTACGAAAGTGCTTTCAGTGGCGTGCATAATCATCCACAGCTTGAGCACCTTACTGGAAATTTTCTACATTTGCCAAAATTTCAGCAAGGAACTTGTGTTCCAATACGGGTGCATAACCTCACTAGCAACTTACGTGATAACGTCAATGACCACCGGGTTTATAATCGAAAACGACGCCAAAAACTTAATCCGTGAAACTGTGACCGCATTCTGGCCCATAGATTTCTGCGGCCCACAAGTCGAGCAATTAATTTTCAAACGCGTGGCACGAATTAACACTTTTAATTTTTTTCTACTAGCCTGGTTTGCAATTTTT…	0	0.0987473	0	0.0516455	0.0620571	0	0.12701	0.835294	0.982115	1.59482	1	0	0.806721	0	0	0	0	0	0.160371	0.0547963	0.0810749	0	0	0	0.103291	0	0.124114
TcasOR193	ATGTCCGAACTCGAGAAACAACTCCCGTACTATTTTCTAATGCAATTCTGTATAAACTTCTTCTACTCAAAAACCGTAAAAGTGGTCACATCCAGCTGTATCATAATCCAGTCACTAAGTTTACTCCTACAAGTGTACTTCATCATCACCAACTTTAGCAAAGAACTAATTCTAAAATATGGCTGTGAAATGTCGCTTGCAACTTATCTACTAACATCACTACTGGTGGACGTTGTGGTCGAAAACACCACAAAACAATTAATAAGTGAGGGACACACTTCGTTCTGGTCCATTGATTCCTGCGGTCATGACGTGAAAAACCACATTATCGCAAACTCGGCACGCCTCAGTGTTGTCATTTACTTCATTTTAGCGTGGTTTGCTGTTTTGGGGATTTCG…	0.0414918	0.956303	0.0303647	0.0690376	0	Inf	0.486342	Inf	0.518137	Inf	0.00305208	Inf	0.860317	0	0.0254497	0.0235789	0.0155189	0.142912	1.17002	1.08274	0.616148	0.0607294	0	0.0595769	0.0784984	0	0
TcasOR194FIX	ATGGCAATGAAACAGTACCCTTTTTTATACAAAATATTTCTTGACTTCGCGTACGCTAAAATTGGAAAAATGGTCACATACAGTTGTATTATAATTCAGTCACTAGCTTTACAACTGCAAGTTTATTTTATTGTTACGCATTTTAGTAAAGAATTAATTGTAAAATATGGGCCCGGAGTGTTGGTGGTAACATATTTAGTAACATCCCTGGTTGTTGAATTGATGATTGAAAACAAGACCAGAAAAATAATAGATTTCGCTCGTTTAACATTCTGGCCAACAGATTTTTGCGGACTTGAGGCTAAAAACCGACTTATTAAAAACTCCTCTAAAGTCAGCATTGTCATTTATTTAATTTTAATGTGGTTTGCTGCTCAAGGAATTGTAATGTTTCCAGTT…	0.110161	0.245519	0	0.117294	0.118988	0.91196	1	1.13865	1	3.00423	0.753795	0	0.506345	0.105213	0.154756	0.14338	0.047184	0.100272	0.428202	0.225093	0.0832603	0	0	0.0754747	0.159113	0.19549	0.0424865
TcasOR195	ATGTTTAGGGAAAGAGTATATGATGATCGTTTTATCGTTTTAAAAACAATCTTTCTTGAGTTCGCTTATTGCAAGGAAATGAAGATTTACAACATGTTTTGCCTCGTTTTTCATTTATTTAGTTTCTCGCTCCAAGTCCATTTTATCGTTCTGAATTTTAGTGTGGAGCTTATTACAAGATATGGTTGCATGCTGACTGTATTTCTCTATCTAATAGCGGCCAAATCTTTCTCTATCATCATTGAAAAGCAGGTCAGAATGCTGGAAATGGAAGCCACGTCCTTTTTTTGGCCAATCGATTGTTGTGGTCCTCAAGTAAAAAAAAATATTTATGACCGAGCGGCTCGACAAAACATCCAAAATTATTTCACGTTGGCTTGGTTTGCCCTTTTTGGCATA…	0.0030792	0	0	0.0147763	0	Inf	1	Inf	1	NA	NA	NA	NA	0	0	0	0.015396	0	0	0	0	0	0	0.0295526	0	0	0
TcasOR196PSE	ATGTTTAAAGAAAAAACATTTGATGACCGTTTTATTGTTTTCAAAAAAGTTTTTTTGAGTTTGCTTATTGCAAAATAATGAAGATTTATAATACAACCTGTCTTGTTTTCCATTTATTTAGTTTCTTACTTCAAGTCTACTTTATGGTTCAGAATTTTAGTGCGGAACTTATTACAAGATATGGTTGCATATTGGCAGTATTTCTTTATGTAAGTGATGCCACATAACATTAGTAATTGCTGAAGAAACTGTTACAGATAATAGCGGCCATGTCCTTCGCTATCTTTATTGAAAAACAGGTCAAAATGTTAGAAGTCGAAACTACGTCCTTTTTTTGGCCGATCGATTGTTGTGGCCCTGAAGTAAAAAAATTGATTTACAATCGATCGGCGAGAATTA…	0.00382691	0.0175831	0	0.0120868	0	Inf	1	Inf	0.999307	Inf	0.97212	NA	NA	0	0	0.0191346	0	0	0.0527492	0	0	0	0	0.0241736	0	0	0
TcasOR197	ATGTTTAAGAAGAGAAAATTTGATGACCGCTTCATAGTTTTCAAAAAAATCTTTTTTGAATTCGCTTATAGCAAAGAAATGAAGATTTATAACATGATCTGTCTTGTTTTCCATTCATTTAGTTTCGTACTTCAAGTTTATTTCATCGTTCAAAATTTTAGTGTAGAGCTTATTACAAGATATGGTTGCATATTGGCAGTATTTCTTTATCTAATAGCGGCCATGTCCTTCGCTATCTTTATCGAAAAACAGGTCAAAATGTTAGAAGTCGAAACTACGTCCTTTTTTTGGCCAATCGATTGTTGCGGTCCTCAAGTAAAAAAATTGATTTACGATCGATCAGCGAGAATTAATATCCTAAATTATTTCACGTTGGCTTGGTTTACACTTTTTGGAATA…	0.0108775	0.021439	0	0.00736872	0.038172	0.27718	0.836591	0.216546	1	0.957286	1	0	0.986789	0	0	0	0	0.0543874	0.064317	0	0	0	0	0.0147374	0	0.0763439	0
TcasOR198	ATGCCCAACGTAACAAACAAACGGCAAAAGCGCCTGTTTTCCAAAACACGGACAAAATCTGAAGACCCCTTTGTCATGATAAAAGACGTTTTCGTCGATGGTGGTTACCACCCAGTTACAAAAATGCTAAACTACATTTGCCTCGTAATCCACTCTTGCAGCCTTTTGCTCGAACTAAATTATTTCGTTCACAATTACCACTTTGACCTGATGATGAAGTATTGCTGCGCCATGTCACTCATGGGCTATATTATAGCCACAATGCTTTTCGCGATTTTTCAAGAACACAGTGCTATAGATCTCACTAAAGACATTTTGTCGCTCTTTTGGCCGATTGATTATTGCGGTCCGCGAGTGAAAGAAGAGATAGTGAAGAAAGCAACGAAAATAAACCGGATC…	0.0190973	0.249274	0	0.0246578	0.340943	0.0464422	0.0407297	0.0749	0.429827	0.719017	0.955441	0	0.245492	0	0	0.0333296	0	0.0621571	0.306272	0.209297	0.232252	0	0	0	0.0493156	0.109063	0.572823
TcasOR199	ATGTCAATGACAAGATCAAAATATTTTCAAGACTCAGATGATCCTTTCAGTTTTATCCGAAAAATTTTCATAGATTATGGCTATTCCAAAAAAATTAATTATTATAATAGAGTTACTTTCACTTTTAATACTTGCAGTATCTTGCTTGAAAGTTACTACATGATTACAAACTTTAGCTTAGATCTTTTCGTTCGATATGGAGGTGCGCTGTCTTTAATGTTATATCACGTTGTTACCCAGTTTCTTGTCATTGCGAAACAAAAATCGCTTGAACAGTTACTGGAAGAAAGTAAATCGTATTTTTGGAAAGCTGATATTTTCAACTCCAGTGTAAAAAATCAAATTCTAAAAAGTTGTAATCATATGCAGAGAAAATTCTGCTTGTTGTGGACGCCGTTT…	0.532143	0.568367	0.0387966	0.102196	0.0201566	22.2098	0.0210346	4.77443	0.678422	35.3725	0.0172401	2.35492	0.931789	0.648903	0.440521	0.385464	0.731252	0.454573	0.90636	0.640739	0.158003	0	0.0775932	0.128905	0.075487	0	0.0403133
TcasOR200FIX	ATGTCAATACAAAACACAAAAAAAACTTTAAATGGTAAAGAAAAACACCCCGATTTTATAAAATTTTGTTTTACAGACTCGAATGATTCCTTTTTAATACTCAAAAGAGTATACATTGATTTTTGCTACCACAAAATCACCAAAACTTGTAATTTTCTCTTGGTCATTTCCCAGTTATTTTTCTACTTGATCCAAATCCATTTCCTCTTGTCTCGCTTCAGTTTGGAATTGTTGGCCAGATATAGCACCATAATGATGATCACGACTGTTGTAAGTTGTAAGTAACCAATTTAACGAAAATTAAGTAAATCAATTATTTAGGCACTTTTCGGTTTAATTCTGTCGTTTTATTTGGAAGAAGACATTCACGAGTTGTACAAAATCCTAACCGAAATTGCC…	0.0255705	0.0418247	0.0489306	0.0345422	0.0550685	0.448796	0.866985	0.701253	1	0.260614	0.932335	1.2877	1	0	0	0.0569936	0	0.070859	0.0261862	0	0.0992879	0.0978612	0	0.0480019	0.0210824	0.0932486	0.0168884
TcasOR201PSE	ATGGTCGAATTCAAGGGTAACAAGTCTAATAAAATTATTAACAATTAACTAACTCTCAATTTTCAGACCCTTTTATCATGTTGAAAACTATATTTCTCCTTAATGTCAAAGAAATGACAAAATTTTCTCAAGTTTTTCTTCCTATATTCGCATTTCATTCTCTCGTTATCTGTACAAAAATTTCGATGTAAACCTTTTAATTAGATACGCCCCAATGACAACAGGTACCCTATTTGTAAGTAATACAAAATTGTTGTCTTCAAGTGTCATACTAATAATTAATGACTTTTTTGAGCTAAATATCATACCAGTTTTTTCTGTGGTTTCGGAAACCAAACTTCTCAGAATAGCCACATTTATTGATAAGACTTGTTGGTCTCTTGATACGATAAGAAAAGA…	0.033279	0.73875	0.031647	0.166726	0.0328842	0.811595	0.93725	4.77443	0.743116	25.1518	0.188727	1.17746	1	0	0.029945	0	0.0243467	0.112103	1.27471	0.522661	0.418878	0	0.0632941	0.210301	0.123152	0	0.0657684
TcasOR202	ATGGTCGAATTCAAGGACCCTGTTATCATGTTGAAAACTATATTTCTCGTTAATGTCAAAGAAATGACAAAGTTTTCTCAAGTTTTTCTTGCAATATTCACATTTTATTCTCTCGTTCACTGTGTACAGATGTACTATCTGTACAAAAACTTCGATGTAAACCTTTTAATTAAATACGCCCCAGCAACAACAGCTACCCTATTTGTAAGTAATACAAAACTGTTGTCTTCAAGTCTGAATATCATGCCAATTTTTTCTGTGGTTTCGGAAACCAAACTTCTCAGAATAACCACATTTATTGATAAGACTTTTTGGCCTCTTGATTCGATAAGAAAAGAGGCTCGAATAAAGCTCGAGCGAAAATGTCGAGCCATAAATATCAGTATATATTGCATTTTG…	0.0435808	0.910441	0.0192019	0.150784	0.0598576	0.616547	0.541092	2.34204	0.825008	14.4102	0.0918743	0.392486	0.912922	0.0988202	0	0.0224447	0.0443172	0.0523221	1.05187	0.81924	0.860215	0	0.0384037	0.226845	0.0747225	0	0.119715
TcasOR203PSE	TAAACAAGTCACATTTTTGATTCCCTAATGTTGTGCTCATGATATATTTAGAATGTTAAAAACAGAAGAGTCTTGTTAATCTTTTTAGCAAATTCACTAAAGTCAATGACCTACTCTCTAGCCCGTATTACTATAAATTGTAGATTTGCACTTGGTGTAAATCATGGAACAAAACATTTTTAGATTAAACATTCATAATTATATTTCAGTTTATGAGAACCTGTCTCTCCTATGCTATAATAATTTATAATTTTAATAATGAAGCACAAATTACTCGGTGTTCAAGTGAACTATTTTTATTGAAGATTAATGTCTCCTCAAAAATGGGAAATCAAAATTCCCATTACCTCAAAAAAGACCATCATTCATCCAGTGTACCTAAACTATATGTGTAA	0	0	0	0	0	NA	NA	NA	NA	NA	NA	NA	NA	0	0	0	0	0	0	0	0	0	0	0	0	0	0
TcasOR204FIX	ATGACGAACTTCTTTAGCAACTTTTGCTCACCTTTGAAGAACCATTGGGCGAAAACGAAACACCTATTTTCCAAATTTAGCCTATCATCCGATCAACCTTTCATAATGATCAAATTGGTCTGTGTGGATATCGGCTACCACCCAGTAGCAAAAACCATAAACTACATCTGCCTGGCAATCCACATAAGCAGTTTTTTGCTTGAAATGAATTATTTGAGACTGAATTTTTCAACGGACCTATTAATAAAATACGGATGTGGTATTTCGGCAGTAGTATATGACATAAGCACGTTGATTGTTGCGCCCATGATTGAACGCCCCACCATTGGCCTCTCTGAAGGCATAACGACCTCATTTTGGCCGATTGATTTCTGTGGTCCGAAAGTAAAGCAACTCATT…	0.0244567	0.518074	0.00931786	0.0241731	0.0890992	0.278793	0.656653	0.337389	0.838919	6.05884	0.428126	0.158532	0.865007	0	0	0.0326745	0.0286737	0.0609353	0.690578	0.256479	0.607166	0	0.0186357	0	0.0483463	0.178198	0
TcasOR205	ATGACGAACATCTTTAGCAATTTTTCCCTATATTTCAAGAATACATGGACGAAAACGAAACAACGTTTTTCCAAAACTTTACCCTCATCCAACGTTCCATTTATGATGATCAAGCTAGTTTTTGTGGATATTGGCTACCACCCAGTATCAAAAATCATAAACTACATCTGCCTTGCAATCTACATGAGCAGTTTTTTGCTTGAAATGAATTTTCTGAGACTCCGTTTTTCGACCCACCTTTTAATAAAATACGGTTGTGGAAGTTCATTAAGTGTTTATTTCATTTCATCGATGACTGTTGCCGCAATGACTGAACTCCTAGCTGTTGACCTCTCTGAAGGCATATTATCTTCGTTTTGGCCGATTGATTTTTGTGGTCCGCAAGTGAAACAACTTATT…	0.0124813	0.310816	0.0186357	0.0516927	0	Inf	0.991639	Inf	0.726518	Inf	0.257623	Inf	0.901487	0	0	0.021783	0	0.0406235	0.450377	0.102592	0.379479	0	0.0372714	0.0550391	0.0483463	0	0
TcasOR206FIX	ATGTGGAATAACAGTGATTTGGCAAAATAATGGATACAATTGCATACATTTTTCCTTTTTACAAATAAATTGTTAGGTTGACTTCAATATTCCATGTTACTAGCATTTAAAATAACAGTGCACTCTGAAAATGTAGAAAACAAGACATAACTCAAGTTTCATATAAAATCAGTTACGACGTTCTTGCTTAGCACGGCAGTATAACTGAGTTGAAACCAAATTAATAATTCATCACGTTTCAGATCCTTTTATCGTTATAAGAACAATATTTCTAGACATCAACAATTATAAAATAGTAAAATTTTGCTACGTTTCCCTCACTGTGTTTTATTCACTAGTTCATTGTCTACAATTTTATTACATAATCAAGAATTTTAACTTAAATCTTATAATCAGATA…	1.73549	0.206178	0.615531	0.893054	0.719382	2.2659	0.217018	1.32375	0.829659	0.406917	0.409662	1.18026	0.952216	1.32177	2.11933	1.93108	1.34574	1.95954	0.447355	0.114641	0.0565398	0.689626	0.541437	1.13781	0.648294	0.876162	0.562603
TcasOR207PSE	ATGGTCGAATTTAATGGTAGTAACAAAAACTCAATTATACTTAAATTCGCTAATTTCCAGGACCTTTCATCATGTTGAGAACGATCCTTTTTATTGATATGAACACTTACAAAATACTGAAATTGTTTAATGTTTTGCTTAACGTAATTTACTCGCTTATTCACTGTTTGCTGGTGTACCACATGTTCAAAAATTTAAACATAAATCTAATAATTAGATATGGTCCAGCAGTGCTATTTCTCATACTGGTAAGTGAAGCAAAACGTAATCTTCAGTGAGATGATTTGTATTTTTTGAGGTGATCGTTGGTGCAGTTTTTTCTGTCTATCTGGAGAAGGATATTCTCGAAATAGTAACACTTTTTCGCAAAACTCGTTGGTCTCTTAGTATGATAAAAAA…	0.177127	0.177515	0.273397	0.112431	0.105611	1.68972	0.776858	1.21946	0.976447	2.27495	0.770593	3.76228	0.521957	0.240621	0.117975	0.154846	0.227808	0.144387	0.351541	0.0857975	0.0952075	0.375358	0.171436	0.103566	0.121296	0.178833	0.0323887
TcasOR208	ATGGAAAAACTCGATGACCCTTTTATCACGCTGCGGAAGATGGTTTTCATTGAAGCCAAAAATTGCAAAATTGCCAGATTTTGTGACGTTTTGCTTATCGTATTGTACTCACTCGCTCAGTGTTTACACTTATACTACATGTGTCAAAATTTTAATTTAAACCTTTTGATCAGATATGGCCCAATATTAATATCTTGCCTTCTGGTAATTGTCACAGCGGTTATTTCCGTGGGTTTGGATAAGGAAATTTTCGAAGTGTATACAGTTTGTTGGAAAATTTCTTGGCCTTTGAATTTTCTGAGAAAAGATGCTCAAACTAAACTTAGGCGAAAATGTCAGATCATAAATCGCGGTATATTATGCAGTGCGCTACTTTTCCTAACAACAGTGATTAGCACT…	7.58457	5.98129	9.492	5.25342	4.78922	1.56706	0.692518	1.21473	0.88865	1.5255	0.793286	2.81864	0.376142	15.0444	3.36413	5.84119	7.61297	6.06023	7.79677	5.76303	4.38406	11.9523	7.03169	6.02316	4.48368	7.17712	2.40132
TcasOR209	ATGATGCCTGAATTCAGTGACCCTTTTATCATGCTGAGAAAGATGATTTTTATTAAAAATCACAAAATAGCGAAATTTTGCGATTTCCTGATTATTGCAATTTACTCGTCCGCGTTCTGTTTACAGATATACTACTTGTGCAAAAATTTCAGCATAAGCCTTTTAATTCAGTATAGCCCAACGTTGCTATGTTACATATTTGTGATAGATGCTGCAGTTCTTTTTTTCTACGTGGAAAAAAATATTCTGGAAGCAATAACGTATTATGATGAAATTGGTTGGTCTCTTAGTATGATACCAAAAGATGCTCAGACAAAGCTCAGAAAAAAATGTTTGATTATAAATATCTGTGTATCGTTTATTTTGCTGCTTATCTTAAGCACATTAACTATCAATCTT…	0.0224813	0.175935	0	0.0932649	0.118542	0.176378	0.387931	0.796611	1	2.26375	0.900194	0	0.554333	0	0.0124923	0.0694439	0.0304705	0	0.255253	0.272551	0	0	0	0.160842	0.0256879	0.113619	0.123466
TcasOR210PSE	TGACGTTATATATTCAGTAAACATTTCATTCAACATTTGTATTTCACAGCAGCTCTATTTTTATATTATCATTTCTTTAGAGTTTGTTACTCTTCTGTTTACGCATTGCTACATGCACAGTTACAATACCTCCTTATTGAAGAATATTTGTTTGAAACATATCAAACCGATGATTTGAAAGGGTGGAGATATTTGCAGGACACTCGTTACCAACAAAAAATAGGAAAATCGTTACGTTTGTGTATTACACACCACATTGCTATAAAAAAGTCTCAAATTGTTTAATTTCATAGAATCACTATTTTTAAAATACACTATTTATAGGTTCATGAAAATGACTCTGGATCTTGTACTGATAGGTATGCCGTTTTTTCTGATACTTGGTGTTTTACTTCTTAT…	0	0	0	0.0237633	0	NA	NA	Inf	1	NA	NA	NA	NA	0	0	0	0	0	0	0	0	0	0	0.0475267	0	0	0
TcasOR211	ATGACGAATAAACTCAGTTATGCCCCTTTTACCTTGCTGAGAAAACTTATTTTCATTGAAAGCAAACATTGCAAACTAGCCAGATTTTGTGATTTTTTGCTTATCGTATTGTACTCACTCGCTCAGTGTTTAAACATGTACTACATGTATCAGCATTTCAATTTAAGCCTTGTAATTAGATATGGCCCAGTATTGGTATTTTCTCTCTTGGTAATTGTCACATCGGTTATTTCTGTGGCTTGGGAAAAGGAAATTTTCGAACTGCATATGGTAAATCGTAAAATTTTTTGGCCACTGAATTGTGTGGGAAAAAATGCTCAAACTAAACTTACTCGAAAATGTCAGTTCATAAATCACTGGATATCATGCAGTCTGCTACTTTTCTTAATTACAGTTATT…	0.0369092	0.695322	0	0.136262	0.126202	0.270402	0.432643	1.16051	1	5.95655	0.372148	0	0.316439	0	0.0247904	0.0803882	0.0151168	0.0642504	1.01308	0.432692	0.640198	0	0	0.145084	0.127441	0.150314	0.102089
TcasOR212	ATGGCCGGCTTTAAAGATCCTTTTATCGTCATGAGAACAATATTTCTAGACATCATCAATTATAAAATAGTAAAAGTTTGCTACGTTTTTCTTTTTATGATTTATTTACTCGTTCATTGTCTCCAACTTTACTACATGATCAAAAATTTCGACTTGAATCTTTTAATCAAATATGGATTCATGACGGCGCTTTTTTCATACATACTGGTCGTGGCCGTCCTTGGTTTGGTTGTGGAGGAAAAAATTCGAAAAACGCTCAAAATTTTAGATGGGGTCGGTTGGTCTTTGAATATTGTGGGCAAAGACGCTGAAATGAAGCTCGAGAAAAAATGCAAAATGATAAATATCAGTGTATACGCCATTATGCTCTTTTTAATAATCACTCTGCTTGTTAACTTG…	0	0	0	0	0	NA	NA	NA	NA	NA	NA	NA	NA	0	0	0	0	0	0	0	0	0	0	0	0	0	0
TcasOR213	ATGGCTAAATTTAACGACCCTTTCAAGTTCGTGAGGACAATAATTTTTGTTGATATGAACAGTTACAAAGTAATCAAAACGTGTAATGTTTTACTTAACATAATCTACTCACTCATCCACTGTTTACTGATTTATTACCTGTGCAAAAATTTAGAGATCAACCTTTTAATTAGATATGCTCCAGCAATATTGTTGTTTATACTGGTGATTTTTGGGGCTGTATTTTCTATCTACATGGACGAGGATATTCTAGAAGTACGTTCAGTTTTTCGTGAAAATCGTTGGTCTCTTAGTGTGTTAAAAGAAAATTCTCAAACCAAGCTTGGAAGAAAATGTCAATTCATAAATATTTTCATATTACTAGTTTTGTTGCTTATCGTAAGTACGTTAGCTATCAAC…	0.114209	1.21813	0.034173	0.315559	0.0474189	2.2861	0.539815	7.50416	0.203646	33.2033	0.00391189	1.03539	1	0	0.209093	0.102559	0.0150002	0.244394	1.85345	1.04655	0.754372	0.02935	0.0389961	0.302326	0.328792	0.0745776	0.0202603
TcasOR214	ATGGCCGAATTTATTGATCCTTTTCTCATGTTAAGAGCTCTTGTTTCTGTTAAATTCAACGACTACACAAGTTTAAAATTGTGCAACATCTTGCTTATTACAATTTACTCTCTCATTCACTGTTTACTGATACACTACATGTTTAAAAATTTGGACATAAACCTTGCAGTTAGGTATGTCCCAATGATAATGTTTCTCACACTGGTCATTGTGGGTGCAATTTTTTCTGTCGCTATTGAAAAGGACATCCTTGAAGCACAAGTATTTTTATTTAAGGCTAACTGGTCTCTTGAGATGATAAGGAAAGATGCTCAATTGAAGCTTGAGAGAAAGTGTCGTATCATAAATATTTGTATTTTATGCGTTTTGCTGCTTATTTTTGCTACAATTACTATCAAC…	0.00215284	0.133045	0	0.0547888	0	Inf	1	Inf	0.820776	Inf	0.632167	NA	NA	0	0	0	0	0.0107642	0.127294	0.271841	0	0	0	0.0583357	0.051242	0	0
TcasOR215	ATGGCCGAATTTATTGATCCTTTCCGCATGTTAAGAGCTCTTGTTTCTGTTAAATTCAACGACTACACAAGTTTAAAATTGTGCAACATCTTGCTTATTACAATTTACTTTCTCATTCACTGTTTGCTGATACACTACATGTTTAAAAATTTGGACATAAACCTTGTAGTTAGGTATGTCCCAACGATAATGTTTCTCACACTGGTGATTGTGGGTGCAATTCTTTCTGTCGCTATTGAAGAGGACATCCTTGAAGCACAAGTATTTTTATTTAAGGCTAACTGGTCTCTTGAGATGATAAGGAAAGATGCTCAATTGAAGCTTGAGAGAAAGTGTCGTATCATAAATATTTGTATTTTATGCGTTTTACTGCTTATTTTTGCTACAATTACTATCAAC…	0.00928957	0.0574612	0	0.0804099	0	Inf	1	Inf	0.820463	Inf	0.799293	NA	NA	0	0.0249195	0	0	0.0215284	0.0636471	0.108736	0	0	0	0.0583357	0.102484	0	0
TcasOR216	ATGACAAAATTTAATGATGCTTTTCCCATGATAAGAGCTATTGTTTCTCTTAACTTCAACGCCAACACAAGTTTTAAATTGTGCAACATCATGCTTATTACAATTTACTCTCTCATTCACTGTTTGCTGATACACTACATGTTTAAAAATTTCGACATAAATCTTGTGGTTAGGTATACCCCAACGATAATGTTTATCACACTGGTGATTGTGGGTGCAATTTTTTCTGTCGCTATGGAAAAGGACATCCTTGAAGCATATGCAATTTTACCTAAGGCTAACTGGGCTCTTGAGATGATAAAGGAAGATGCTCAATTGAAACTTGAGAGAAAGTGTCGTATCATGAATATTTGTATTTTATGCGTTTTGCTGCTTATTTTGTCTACAATAACTATCAAT…	0	0.0212711	0	0	0	NA	NA	NA	NA	Inf	0.993673	NA	NA	0	0	0	0	0	0.0638132	0	0	0	0	0	0	0	0
TcasOR217	ATGGTTGAATTCAAAGACCCTTTTATCGTATTGAGAAAGATATTTTTTATTAAGTTTAACAACTGCAAATTAACACTTTTTTTAAATATTTCGATTATTGTGTTTTTCTCACTCGTTCTGTGTTTGCAGATTTGTTACCTAATGAAAAATTTCAATCTAAATCTGTTATTTAGGTACGGCCCAGTAACCGTACTTTTCACACTTGTAACTGTAACAGCAGTTCTTTCCTTGACTTTGGAAAGAGAAATTTTCATGGCCATTACATTTTTTTTTAAGTTTTGTTGGTCTCTTAATATTATAAGAAACGATGCTCAAATAACACTTAAAAGAAAGTGCCGGTGTGTAAATATCGGTTTACTGTGCATTTTGCTGATAATTTTAATTGCAATAGTTATCGGT…	0.0475291	0.187261	0.0197519	0.146236	0.0205241	1.90938	1	6.94177	0.789577	10.7984	0.62354	1.17746	1	0.0508255	0.0249195	0.0346315	0.0303911	0.0968776	0.318235	0.163105	0.0804416	0	0.0395039	0.0875035	0.204968	0	0.0410482
TcasOR218	ATGATGGATAAACTCAATTATGCCCCTTTTATCACGCTGAGAAAGATTATTTTCATTGAAGCAAAAAATTGCAAACTAGCCAGATTTTGTGATGTTTTGCTTATCGTATTGTACTCACTTGCTCAGTGTTTAAACATGTACTACATGTATCAGCATTTCAATTTAAGCCTTGTAATTAGATATGGCCCAGTATTGGTATTGTCCCTCTTGGTAATTGTCACATCGGTTATTTCTGTGGCTTTGGAAAAGGAAATTTTCGAACTGCATATGGTTTTTCGTAAAATTTTTTGGCCATTGAATTGTGTGGGAAAAAATGCTCAAACTAAACTTACTCGAAAATGTCAAATCACAAATTGCTGGATATCATGCAGTCTGCTTCTTTTCTTAGTTACAGTGATT…	0.0645444	0.304266	0.0252014	0.0558061	0.0192379	3.45827	0.75812	3.41931	0.846454	22.2471	0.294079	1.97515	1	0.103538	0	0.0940655	0.0154777	0.10964	0.388973	0.359955	0.16387	0.0302842	0.0201187	0.0594188	0.0521935	0.0384757	0
TcasOR219	ATGAATAAATTTCATGATCCTTTTATAATGTTGCGAAAGCTGATTTTCATTGAAGCCAGAAATTGCAAACTAGCCAGATTTTGCGAAATTTTGCTAATTGTATTGTACTCACTCGCTCACTGTTTACAGATATACTACATGTACCAGCATTTCAATTTAAACCTTTTGATCACATGCGGCCCAATTATGGGAACTGTCCTGTTAACAATTGTTACAGCGGTTATGTCTGTGGGTTTGGAAAAGAAAATTTTTGAAGCACTTACAGTTTTGAGTAACATTAGTTGGCCTTTGAATTTCCTGAAAAAAGATTCTCATACTAAACTTACTCGGAAATGTCAGGTCATAAAATGGTGTATATCATGTAGTGTGCTACTTAGCGTAATTACACTAATTAGCACT…	0.0904517	0.989854	0.0148661	0.228221	0	Inf	0.336531	Inf	0.196693	Inf	0.0250572	Inf	1	0.101651	0.049839	0.15007	0	0.150698	1.68665	0.679603	0.603312	0.0297321	0	0.277095	0.179347	0	0
TcasOR220	ATGGCTGATTCTAAAGACCCTTTTATTATGTTGAGGAGGATATTTATTGATGTCAATAGTTACAAGATAACGAAACTTTGCGACGTTTCTGTTGTTACATTTCATTCACTCGTTCTTTGTTTGCAACTATATTACATGATCGCAAATTTCGACGTAAATGTTCTGATCATAAATGGCCCGCCAACAATAGTTTTCCTGCTTATGACAGTGTCAGCGGTTCTTTCTGAAGCTATGGCAAAAGATATTTTCAAAGGAATAACATTTTTTCAGCAAATTCGTTGGTCACTTGATGTGATAGAAAAAAATGCTCGAATAAAGCTTGAGAGAAAATGTCAGACGATAAATATTTGTATAACTTGCATTTTGCTATTTTTGTCAACTACAATGGTTATCAACATG…	0	0.131857	0	0	0.0393099	0	0.457401	0	0.922859	4.52719	0.864886	0	0.952351	0	0	0	0	0	0.198703	0.113157	0.0837115	0	0	0	0	0.0786198	0
TcasOR221	ATGGCCGAATTCAAAGATCCTTTCATTATGTTGAGAACAATAGTTTTCATAAATATGAACAGTTACAAAGTACTAAAAGTGTGCAATATTTTACTTATTGTACTTTACTCACTCATTCACTGTTTACTGATTTACTACATGTTCAAAAATGTGAACATAAACCTTGTGATTAGATACAGTCCAGCAATGTTATTGTCCATACTGGCGATTATTGGTGCAGTTTTTTCTGTCTTTAAGGAAAAAGATGTTCTGGAAATTGACAAAGTTTTTCATAAAACTCGCTGGTCGCTTAATATGATAACAGAAGATGCTCAAAACATGTTAAAAAGAAAGTGTCTTATTGTAAATGCTTGCATATTATTCCTTCTGCTGGTTATTGTGGCAATGTTTATTATCAAT…	0.0163991	0.10512	0	0.0658259	0	Inf	1	Inf	0.81255	Inf	0.779981	NA	NA	0	0.0373793	0.0230877	0	0.0215284	0.127294	0.0271841	0.160883	0	0	0.0291678	0.102484	0	0
TcasOR222	ATGGATAAACGCGATGACCCTTTTATCATACTGCGAAAGATGATTTTTATTGAAGCCAAAAACTGCAAAATTGCAAAATTTTGTGATGCTTTTCTTATTCTATTTTACTCACTCGTTCAGCTTTTAGACATATACTACATGTCTAAAAATTTCAGTATTAGTCTTTTAATCAGATATTCCCCAATTACAATAATGTACCTACTGATAATTATCGCAGCGGTTATTTCCGTGGGCTTGGACAAGGAAATTATTGAAGCATACACAGTTTGTTGTAAAATTCGTTGGCCTATGAATGTCGTAAAGAAACAAACTCAAATTAAACTCAAGAAAAAATGTCAGATTATAAATGCCGGTCTATCATGCACTGTGCCACTTTTCTTAGTCACAATTATTAGCACT…	0.0663918	0.34465	0.0597224	0.150962	0.0484146	1.34857	1	3.51331	0.763824	7.94549	0.425495	1.77913	0.923662	0.102451	0.0502314	0.046539	0.0459456	0.0867915	0.54526	0.164389	0.3243	0	0.119445	0.146988	0.154936	0.0761435	0.0206857
TcasOR223	ATGACCGATTTTAAAGATCCTTTTATTATGTTGAGGAGAATATTTATTGATGTCAACAGTTACAAGATAACAAAACTTTGCGACTTTACTGTTATTACATTTCATTCGCTTGTTCTTTGTTTACAGCTATATTACATGATCAGACATTTCGACGTAAATCTTTCGATCAAATATGGACCAATAACAGCATTTTTCCTTTTTATGACTGTGTCGGCGGTTCTGTCTGGAGCTTTGTCTCAGGACATTTTCAGAGCAGTAGCATTTTTTGAGAAAATTAGTTGGTCACTTGATGTTATAAGAAAAGAAGCTCGAATTAAGCTCGAGAGAAAATGTCAAGTGATAAACACTTGCATTTCATGCATTTTGTTGTTTTCTTCGACTACAATGGTTATCAACTTG…	0.386568	1.65993	0.199495	0.472547	0.188265	1.85252	0.531466	2.57037	0.499931	9.99546	0.0155517	1.42884	0.939905	0.102451	0.590219	0.418851	0.137837	0.683483	1.95652	1.72608	1.2972	0.23973	0.15926	0.764335	0.180759	0.190359	0.186171
TcasOR224FIX	ATGACTGAAGCTGGTGGTAATAATAAAATTTCGGCCAAATTACGTTATTAATTCATTAACTTCTAGACCCTTTTATTATGTTGAGATGGATACTTTTAATGGACGTCAGCAATAATAAAATAACGAAATACTGTAACGTTTTTCTTACGACAATTTACTCGGTCGTTCTGTGCCTACAGATATACTACATATTCAAAAATTACGACACAAATCTTTTAATCAAATATGGCCCTATAACAATATCGCTGTTGTTTGTGAGTGAAGTAAGAAGCCGGTGTCTTCAGTGTAATGAATTGTTTTTTTTCAGATGATTACTGTAGCAGTTATTTCTTTAATTATGCAAAAAGAAATTTTTAAAACGGTCACATTTATTCGTGAAACTTGCTGGCCTCTTAATAT…	0.198621	0.387823	0.0390161	0.290105	0.0622795	2.87396	0.48125	4.91101	0.451481	4.83421	0.429094	0.844553	1	0.120475	0.216584	0.209784	0.0720382	0.374221	0.226301	0.36514	0.572029	0	0.0780323	0.276554	0.303656	0.0596928	0.0648662
TcasOR225	ATGACTAAATCTGGTGACCCTTTTATTATATTGAGATGGATACTTTTAATGGATGTTAGTAATAACAAAATAACGAAATACTGTAACATTTTTCTTACGATAATTTACTCGCTCGTTCTGTGCCTACAAATATACTATATGTTCAAAAATGACGACATAAACCTTTTAATCAAATATGGCCCTATAACAATATTGCTGTTGTTTATGATTACTGTAGCTGTTATTTCTTTAATTATGCAAAAAGAATTTAAAACGGTCACATTTATTCGTGAAACTTGCTGGCCTCTTAACATGATAAAAAATAATGGTCAAATAAAGGCTGAGAGAAAATTTCGGACCATAAGTTTCTACACACTCTGCACTGTTCTGTTATATCTAAGTGTCATAATCATTAATTAT…	0.0787242	0.470477	0	0.13733	0.116901	0.638884	0.775802	1.27724	0.985434	3.81124	0.621696	0	0.387153	0.152875	0.0749537	0.0578699	0	0.107923	0.574319	0.272551	0.564561	0	0	0.14622	0.12844	0.151492	0.0823107
TcasOR226	ATGGCTAAAACTGGTGACCCTTTTATTATGTTGAGATGGATACTTTTAATGGATGTCAGCAATAACAAAATAACGAAATACTGTAACATTTTTCTTACGACAGTTTACTCGCTTGTTCTGTGCCTACAGATATACTACATATTAAAAAATTACGACATAAACCTTTTAATCAAATATGGTCCTATAACAACATTGCTCCTTTTTATGATTACTGTAGCGGTTATTTCTCTACTTTTGCAGAAAGAAATTTTTGAAACGGACACATTTATTCGTGAAACTTGCTGGCCTCTTAATATTATACAGAAAAGTGGTCAAATCAAGGCTGAGAGAAAATGTCGGACCATAAATTTCTACATAGGAAGCACTTTTCTGTTATTTTTAAGTGTCTTAATTCTTAAT…	0.00928957	0.0181227	0	0.0291678	0	Inf	1	Inf	0.968548	Inf	0.987834	NA	NA	0	0.0249195	0	0	0.0215284	0	0.0543682	0	0	0	0.0583357	0	0	0
TcasOR227	ATGCCTGAAAGTATAAAGTTATTTAGCGAAGAATCTTCAACCTTCAGGACGATGGCTGAATTCCATGACCCTTTTATCATGATGAGGAAAATCCTTTATAATAAAAGCAAAAATTACAATCTAGCAAAGCTTTGCCATGTGCTTCTTATTATAATTTACTCGTCCGTTCAATGTTTACAAATATACTACGTGTTCAAAAATTTCAGCATAAACCTTTTACTTAGATACGCTCCAACGATATTATTTTTCATATTTATAATTACTGGAGCAGTTCTTTCACTCATCTTCATGGAAAACGATATCCTTGAAATAGTAACATTTCTTGATAAAATTTGTTGGTCGTTCAATATGGTAAGAAAAGACGCTCAAATGAAACTTAAGAGAAAATGTCAGGTCATA…	0.197938	0.237898	0.150118	0.249275	0.121833	1.45508	0.889632	2.11035	0.821512	2.62988	0.769123	1.63939	0.934818	0.0481901	0.307156	0.218906	0.129669	0.285769	0.482775	0.154647	0.0762705	0.169143	0.131094	0.30421	0.19434	0.107447	0.136219
TcasOR228	ATGACCGATTCTAGAGACCCGTTTATTATGTTGAGAAGGATATTTATTGACATCAACAGTTACAAAATAACAAAACTATGCGACTTTTTTGTTGTTACATTTCATTCGCTCGTTCTTTGTTTACAACTATATTACACAATCAGAAACTTTGACGTAAATTTTTTGAGCAGATATGGCCAGACTACGGTAATTTTTCTGTTTATGACTGTCTCGGCATTTCTTTCTGGGGTTTTGGAAAAGGATATTTACAGAATTCTAACATTTTCTAAGACATTTTTGTGGTCGCTTGATGTAATAGGAAAAGATGCTCGAATGAAGCTTGAGAGAAAATGTCAGATGATAAATATGTGTATAACTTGCCTTCTGCTGTTTTTGTCAACTGCACTGGTTATCAATATG…	1.71296	0.113672	0.431405	0.349746	0.322678	4.65902	0.0641045	1.08115	1	0.512031	0.702401	1.70644	0.857697	1.8345	1.63649	1.40045	2.1177	1.57567	0.0957199	0.245296	0	0.387527	0.475284	0.36555	0.333943	0.151492	0.493864
TcasOR229	ATGAGCGCAAGACCTCTACATCTGAGAAATTTTCCATACTATTTTCTCAAAGTGTTAGTTTTCGATTTCGAGCAATACTCAGCCGGGAAAGTCCTCTCGTACTTTTGCGCCATCGTCCACTCCATCAGCATTTTCCTCCAAATGCATTATCTCGTCAAAAATTTCACCAAAGAGACAATGTTTCAGTATGGGTGTGTCTTGACTGTTTTAACCTACTGCGTGGTGGCTTTGTTCTTTGCCATAGCTTCTGGAAACTTTGTCGAAAAACTAGAATCCGAAATAAGTAGTTTCGTCTGGCCGTTGGACATTTGCGGAGAAGACGTGAAAGCAGCAATTCTAAAACGGGCTTTTTACACCAGTCTTGTCGCCTATATAACTATCATCGCCTTTCCGATTTTT…	0.270237	1.40193	0.142939	0.294379	0.0406826	6.04191	0.143084	7.78199	0.253842	32.8428	0.00263738	4.71842	0.429339	0.10493	0.372989	0.262157	0.266657	0.344454	1.28115	1.34693	1.57769	0.122765	0.163113	0.165598	0.42316	0.0389929	0.0423723
TcasOR230	ATGCGTGAGAAACCGCTACATCTGAGCCATTTTCCGTACTACCTACTAAAAATAATGCTCTGCGATACTGAGCAATACCGCCTTGGTAGATTTCTTTCCTACTCTTGTGCCGTAATTCACTCAATCAGTCTTCTCTTACAAATGTATTACCTCATTGATAATTTCAATAAAGAGACAGTTTCGCGGTATGGATGTGTCGTAATAGTAACAACATACTGCGTGGTGGCTTTAATCTACGAAATCCTTTACGCACAACCGTCCGTATCTATGATGTCGCAACAAATTTCGACTTTATGGCCCATGGACGCATGTGGCGAAAAAGTGAAGCAAATGATTTTAAAGCGTGCTTTCTTCACCAGTGTTGTCACCTATTCCATTCTTTTCTCCTTCCCCATTTTT…	0.116809	0.488954	0.0305836	0.137525	0.0796754	1.42958	0.928451	1.87756	0.843141	5.96969	0.427072	0.547116	1	0.10493	0.038585	0.154911	0.141172	0.144448	0.492751	0.392854	0.581255	0	0.0611673	0.195707	0.0793425	0.116979	0.0423723
TcasOR231	ATGGAAGTAACCGGAAAAAAAGTCACTTCCGGTGACCCTTTCATCACTTTAAAGAAGCTTTATATTGATCTAGGATACCACAAAGTTACGAAACTTGTCAACGTCTTCTTCATCGTCTTTTATGGTTTCGTTTATTTGCTCCAAATTTATTACCTGATTGTACATTTCAATTTTGAGATTATCGCAAAATACAGCACAATTCTTCTACTTTCGACCTACCTGTTCAACGTGATGATATTTTCCATAATCTACGAGAAATGTATTCTGGACGCTTATAAAACCTTCAGCCAAATTGCTTGGCCTTGTGATAACGCCTCTAAACCACTTCAGATAATTATTTTACAAAGGTCCAAGACCATCAAATACTTGAATTATTTTTTCCTGGGTTTTATTTTTTTC…	0.0114723	0.51339	0	1.14152	0	Inf	0.997986	Inf	0.00429314	Inf	0.0235058	NA	NA	0	0.0249846	0	0	0.0323769	0.701946	0.354316	0.483909	0	0	0.818832	1.46421	0	0
TcasOR232	ATGTTAGATTTAAACGATCCCTTCGCCGTTCTGAAGAAATTCTATATCGACTTTGGTTACCACAAAATTGTCAAATCTTGTAACACTTTCTTCATAACCCTCTACAGCCTGGCCTATGCTCTTCAAATATACTACCTCATTTATCATTTCACTCCTGACATTATTCAAAAATATAGCTTAGCCCTTTTGATGTCAATCTACTTGCTTAGCACATTGATTTTTTCGGCAGTTTACGAAAAAACCATCCTACAAACGTACGACATGTTTATTCGGGTTGCTTGGCCTCATACCAACGTGTCACAAAAACTTGAAACAATTATACAAAAACGAGTAACAATAATAAAAATTTTAAATAATTTCTTCGTGAGTGCCATTTGTGTGATGTGTGTTTTTAATATG…	0.00563376	0	0.0605684	0.0297094	0.153903	0.038254	0.440856	0.216546	0.984646	0	0.825524	0.591246	1	0	0.0126911	0	0.0154777	0	0	0	0	0.121137	0	0.0594188	0	0.307806	0
TcasOR233PSE	TAGACTGTTCAGGATATTGTCAAGTTTGGGTTCCCAATTTTAGGCTACAATGCAGCTCGTATGCTGTTCATACTTTTGTACGGAGTCTTGCATTTGGAAGTCCAAATACTCCTCATAAACGAACTTGTTTTCAAAATCTTGGAAATTGCCAATTTAGATGATTTTGAAAATGAAGAATATCAAAGCTGTGTTTACATGATTTTGCGTGATTGTATCACACACGACGTTGTTTTAAAAAAAGTAACACCATTTATTTTAATAGAGGTAATAACGACAAGAATTTGCAGAATTATGTCCGATTTGAGTCGAAAAGTCCAAAACGGAATTCCAATTTTCCTAATTGTGTTACTTTTCTGCCTGATTTCTTTGTTTTTCTTTATGTTAACAGTAAGTTAAAAC…	0.0104679	0.0211953	0.034773	0.0299649	0.0220894	0.464665	0.965684	1.68695	1	1.65533	1	2.36499	1	0	0.0145722	0	0	0.0377675	0	0.063586	0	0.069546	0	0	0.0599297	0.0441787	0
TcasOR234	ATGCAGCAAGCAGCGCTTAGAAATTTCCCTTGGCATTACATCAAAAGAATTTTTATTGATTTCGGCTATCACAGAACTATGAAAATTTTTACCATTGTCTATTTCATTTTATATTCCGGCAGTCTGTTACTAGATCTTTACTACCTGTTTAACAATTTTAGCATAGCAGCAATGGTGAGATACGGATGTATGATAATGCTTATCAGTTATGTAATAGCGGGCATGCTTTTCTGCTTCATTTTTGAAAAACAACTCCTAAATTTGTTATCTGAAGCCGAAACCATATTCTGGCCTCCTGAAATGATAACCTCAGAACTTCCAAAATTTATACATCGAACAAATGTTCTTAATTATTTCATCATCGCCTGGTTTGGATTATTAGGAGTTATCTTGTTCCCG…	0.0265475	0.218205	0	0.0279031	0.0384757	0.717809	1	0.854828	1	8.53589	0.63739	0	0.934818	0	0.0253822	0.0235164	0.0619108	0.0219281	0.129658	0.443022	0.0819352	0	0	0.0297094	0.0260967	0.0769514	0
TcasOR235PSE	AAAAGAAGCGTGCAGCAATTATCAATTTTTAAAAACTTACCTCACCATTGCATCAAAAAAATTTTCATAAATCTCGGATATCACAAAATTATGAAAAATTTTATTAAAGTTTACTTCATCTTGTACTTGAGCAGCTTCATAATTGATGTGGATACATGTAATACATGTGGTACATGTAACCACAACTTCAGTAAGGAATTGATGATAAAGTACGGAAGCACGATGATGCTTATTAGTTACGTAAGAGCATTATATACAGTGTTCCGTATAAAATAATCCGTCTATTACGGTCAATCGATAACAGCTTGGGCATCTGTTTGTCTACTCTTTCACATGTTCAACTTCAGCCAACAAATTAATTTACAAGTATTTCTACTCAATCAAAAAATACGTGGAATT…	n/a	n/a	n/a	n/a	n/a	n/a	n/a	n/a	n/a	n/a	n/a	n/a	n/a
TcasOR236	ATGATGTCCGAATTTAATGACCCCATCATTGTGTGGAGAATGATATTTATGATTAATTTCAAGAAGCACAAAATAACAAAGTTTTGCGAAATTGTGCTCATTGAAATTTTCTCACTCATTCATTGTTTACTGTTATACTACATTTTCACAAACTTCAGTGTAAATCTCTTAATTAGATACGGACCAACGACACTATTCGGCATATTTATTATTGCGGTTACAATTTTTTCTGTCGCTTTGAAAAAAAAACTATCTGGAGCAATCGATATTCTGGATGAAATTTGTTGGCCTCTTAATATGATAGGAAAAGAAGCCCAACTAAAGCTTGAAAGAAAATGTCGTATGAGAAACATGTGTACAGCATTTGTTGTGCTAATTAATCTAACTGTAATCATTGTC…	0.0596915	0.304559	0.0296549	0.503025	0.218648	0.242965	0.133589	2.37896	0.814531	1.97509	0.834495	0.176166	0.373295	0.101387	0.0248548	0.0345416	0.0303122	0.107362	0.412631	0.46093	0.0401163	0.0593098	0	0.392743	0.613307	0.150705	0.286591
TcasOR237PSE	ATGACGTTCGAATTCAATGGGAAGACTAGAGCTAAATTGCAATTATTTATTTAATTTTCAGACCCTTTCATTGCGTGGAGAATGATTTTTATGATTAATGTCAAGACGCACAAAATAACAAAGTATTGCGAACTTGTGCTTATTGTAAATTACTCACTCGTTCATTGTTTACTGTTATACTACATGTTCACAAACTTCAGTGTAAATCTTGTAATTAGATATGGACCAATGATAATATTCTACATATTTGTAAGTGTATAAAACTTATCTTTAATGTAATGATTTATTTTTGAGACGATTGCGGTAACAATTTTTTCTATCGCTTTTGAAGAGGAAATTTGTGAAGGGATCACATTACTGGATGAAATTTCTTGGCCTCTCAATATCATAGAGAAAGAT…	0.0173039	0.0912249	0.0235567	0.0346644	0.0774151	0.200398	0.533354	0.456464	0.990435	1.82697	0.978201	0.415436	0.934818	0	0	0.0182923	0	0.0682274	0.252137	0.0215379	0	0.0471133	0	0.0693288	0	0.0897855	0.0650447
TcasOR238	ATGATGTCCGAATTTAATGACCCCTTCATTGTGTGGAGAATGATATTTATGATTAATTTCAAGAAGCACAAAATAACAAAGTTTTGCGAAATTGTGCTCATTGTAATTTTCTCACTCATTCATTGTTTACTGTTATACTACATGTTCACAAACTTCAGTGTAAATCTCTTAATTAGATATGGACCAACGACACTATTCGGCATATTTATTATTGCGGTTACAATTTTTTCTGTCGCTTTGGAAAAAGAACTATCAGGAGGGATCGATATTCTGGATGAAATTTGTTGGCCTTTTAATATGATAGGAAAAGAAGCCCAACTAAAGCTCGAAAGAAAATGTCGTATGAGAAACATGTGTACAGCATTTGTTGTGCTAATTATTCTAACTACAATCATTGTC…	0.02246	0.301105	0	0.0636884	0.236293	0.0933606	0.139464	0.305772	0.842566	1.87583	0.798241	0	0.222266	0	0.0248548	0.0230277	0	0.0644173	0.34915	0.433816	0.120349	0	0	0.101822	0.0255545	0.452115	0.0204708
TcasOR239	ATGGTTGAATTTAATGACCCATTCATTGTATGGAGACTGATATTTATGATTAATTTCAAAAAGTACAAAATACCAAAGTTTTGCGAAATTGCGCTCATTGTAATTTACTCGCTCATTCACTGTTTGCTGTTATACTACATTTTCACAAACTTCAATGTAAATCTCGTAATTAGGTATGGACCCATAATGATATTCTACATATTTATGATTGCGGCCACAATTTTTTCCGTCGCTTTGGAAGAAGAACTATCTGGAGGGATCGCATATTTGGATGAAATTTCTTGGCCCCTTAGTACGATAGGAAAAGAAGCCCAACTAAAGCTCAAGAGAAAATGTCGTATCATAAATATGTGTATAGCGTTTGTTCTGCTAATTATTCTAAGTGAAATCATTGTCAAC…	0.147738	0.571432	0.00987596	0.0839567	1.2079	0.121359	0.000139137	0.0771091	0.00746096	0.485528	0.699618	0.0118643	0.000131545	0.203302	0.124598	0.138526	0.121564	0.150698	0.445529	0.625235	0.643532	0	0.0197519	0.116671	0.051242	1.96427	0.45153
TcasOR240PSE	ATGTCCGAAATTAATGGTAATCACTAGAGCTAAATTCCCATTGTTTATTTTATTTTCAGACCCTTTCATTGTGTGGAGAATGATATTTATGATTAATTTCAAGAAGCACAAAATAACAAAGTTTTGCGAAATTGTGCTCATTATAATTTACTCACTCATTCACTGTTTACTGTTATACTACATGTTCACAAACTTCAGTGTAAATCTCTTAATTAGATATGGAGCAATGACAATATTCTACATATTTGTAAGTGTATAAAACTTATCTTTAATGTAATGATTTGTATTTTGAGATGATTGCGGCAACAATTTTTTATGTCGCTTTCGAAGAAGAATTATCTGAAGGGCTCACATTTTTGGATGAAATTTCTTGGCCCCTTAGTACGATAAGAAAAGAAG…	0.0674846	0.179207	0	0.0609088	0.741073	0.0852143	0.000564585	0.0881283	0.0436577	0.222744	0.239004	0	0.00061804	0	0.118789	0.0641997	0.060363	0.0940715	0.227549	0.0863892	0.223683	0	0	0.0811067	0.0407109	0.960354	0.521793
TcasOR241FIX	ATGATGGCCAAATTTAATGGTAATATTTGCACTAGAGCTAAATTTTCATAACTAATTTATAATTTGCAGATCCCTTCATTGTGTGGAGAAAGCTATTTCTGATTAATGTCAAAAAGTACAAAATAACAAAATCGTGTGAAATTGCGCTTATTATAACGTACGCACTCGTCCACTGTTTACTGTTGTACTACATGTTCACAAACTTCAGTGTAAACCTTTTGATTAGATACGGACCAGTAACAATATTCTACATATTTGTAAGTGAAGAAAAGCTTTGCTTTAAATGTAATGATTTCTTTGAGATGCTTGCGGCAACAATTTTTTCTGTCGCTTTGGAAGAAGAACTATCTGAAGGGCTCACATTTCTGGATGAAAATTGCTGGCCCCTTAATACAATAG…	0.0507775	0	0	0.0506789	0.720486	0.0675234	0.000162281	0.0813387	0.0254587	0	0.00146024	0	0.00165512	0.0804272	0.0492913	0.0730688	0	0.0511003	0	0	0	0	0	0	0.101358	0.986284	0.454687
TcasOR242	ATGGGCAACTTTGATGACCCTTTTCTCGTGTTAAGAATGCTACTTTTTATTGATATCATCAATTACAAAATAACAAAATTTTGTAGTGTTTTGCTTATTACATTTTACACAATTGAACATTGTTTAGAGATATACTACATAGCTAACAACTTCAACATCAACCTTTTAATTAGATATGGCCCTGTAACGACATTTTCTCTTCTATTGATTGTCGCCGCAGTTTTTTCTGGAGCTTTGGGAAACGAAATTTTCAAAATAGCAGCGTTTCATTGTAAAATTTCTTGGCCTCTTGATATGATAAGAAACGGTGCTCAAACAAAACTCAAGAAAAAATGCCAGACTATAAATGGCTGTCTATTAGGCATTGTGTTGATTCTTGTGAGTGGGTTAAGTATCAAC…	0.0341335	0.108584	0	0.0804099	0.116597	0.282174	0.454411	0.76295	1	1.10553	1	0	0.595762	0.101651	0	0	0.0151956	0.0538209	0.190941	0.0543682	0.0804416	0	0	0.0583357	0.102484	0.151097	0.0820963
TcasOR243	ATGGGCGAACATGATGATCCTTTTAGCGTCCTCAGAATGCTACTTTATATTAATATCGATTCCAAAATAACAAATGTTTTGACCGTTTTGCTTGTTATAATTTACACACTCGAGCATTGTTTGGAAATAAATTACATGATCACCAACTTCAACTTAAACCTTTTAATTAGATATGGTCCAGTAACAACATTTTCTCTACTTATGACTGTCGGAGCACTTATTCCTGTGGCTTTGGGAAAAGAAATTTTCGAAGTGGTAGCGTTTCATCGTAATACTTGTTGGCCGCTTAATATGATAAGAGAAGATGCCCAAACAAAACTCAAGAGACAATGCTACGTTGTTAATGGCTGTCTATTCGTCATTGTGTTGCTACTTTTAAGCACATTAATTATCTACCTT…	0.0254406	0.158649	0	0.117175	0.0860348	0.289317	0.702695	1.55605	0.94862	2.29173	0.877074	0	0.735775	0	0.0124923	0.034722	0.0152352	0.0647537	0.19144	0.163531	0.120977	0	0	0.131598	0.102752	0.151492	0.0205777
TcasOR244	ATGATGTGCGAATTTGATGACCCTTTTATTGTGTTAAGAACACTACTTTTTATTAATGTCAGTTACAAAGTAACAATATTTTGGAGCATTTTTATTATTATATTCTACACAATTGAAATTTGTTTAGAGATTTACTACATGCTCACCAACTTTAACATAAACCTTTTAATTAGATATGGTCCTATAACGACATTTTTTCTACTTATGATTGTCACAGCTGTTCTTCCTGTGATTTTGGGAAAGGAAATTTTCGAAGTGTTGGCGTTTCAGTGTAACACTCGTTGGCCTCTTAACATGATACGAAAAGATGCCCAAACAAGACTCAAGAGAAAATGCCAGACTATAAATGGCTGTCTGTTGTGCATCTTGGTGATTCTTTTGAGTGCATTAGGTGTCAAT…	0.0135599	0.183689	0.118308	0.0910116	0	Inf	0.999831	Inf	0.579889	Inf	0.340059	Inf	0.382004	0	0.0248548	0	0	0.0429449	0.253927	0.216908	0.0802326	0.0593098	0.177306	0.130914	0.0511089	0	0
TcasOR245	ATGCAGTCTTTAATATTTTTTCGATATTTGTCTAGACACAAAGACAATTATATTTTAGTCGAGAGTTTTCAACACAGCCAGATGGCCGAATTTAATGATCCTTTCATCCTATTGAGAACAATCCTTTTTACTAACATGAACAGTTACAAAATATTAAAACAGTGTAACGTTTTGCTTAATATTATTTACTTACTTATTCACTGCTTACTGATATATTACATGTTTAACAATTTAAACCTAAACCTATTGATCAGATATGGTCCAGGGATGTTATTTTTCATAGTGGTGACTGCTGCTGCAGTTCTCTTCCTTCATTTGGAAAAGAAAATTCTGGAAATAGTAACATTTTGTGATAAAATTTGTTGGTCCCTTAGTTTAATAAGGAAAAGTGCTCAAACA…	0.0164899	0.0349633	0	0.0546887	0.0176464	0.971656	1	3.80699	0.958264	0.957286	1	0	1	0	0.0116412	0.0323565	0.0283946	0.010057	0.0297329	0	0.0751571	0	0	0.0136259	0.0957515	0.0352928	0
TcasOR246PSE	ATGGCGAGTTGTCAACAAAGCAAGATGGCTGAATTTAATGGTAGTAACCGGAGCTAATCTATAATTACCTAAAATTATTAATTTTCAGATCCTTGCATGTTTGTGAGGACGATAATTTTTGTTGATATAAACAGTTACAAAATAATCAAAGCGTGGAATGTTTTGCTTATTGTAATTTACTCACTCATTCACTGTTTGCTGGTATATTACATGTTCAAAAATTTGGACTTAAACCTTTTAATTAGAATGGTCATATTGGTGAGTCAAATAAAACAGTAGTTTCCAATGTGAGTACTTGTTTTTTATGAGGTGATTGGTGGAGCAGCATTTTCTGTTTATATCGACAAATATATTCTATAAGTACGAACAATTTTTCGTAAATTCGTTGGTCTCTTTAAT…	1.87567	1.07315	1.50756	1.78403	2.97645	0.580422	0.283135	0.627177	0.725829	0.422145	0.222942	0.682927	0.744304	1.62978	1.89533	1.82025	1.85644	2.17655	1.42527	1.03739	0.756783	1.51283	1.50229	2.12182	1.44623	2.98316	2.96975
TcasOR247	ATGTATGAATTTGAAGACCCCTTTATCTGGCTGAGAAATAGTTTTCATATTAATGAAAGCAACAACACCATGACAAAAAAAATTTATGTTTTACTTATTTTAATTTACTCATTTGCCCAGTGTTTCCAAATTTATTACATGTTCAAAAATTTCAACATGAACCTTTTAATTAGATATGGTCCAGCGATTATACTTTTCATACTTGTAATTCTTGTTGCTACGCTTTTTCTCTATATAGAACAGGATATGTTCAAAGCACTGACATTTTTTGATAAAATTAGTTGGTCTTTTAGTATGATAAGGGAAGATGCTCAGATTAGGCTCAAGAGAAAATGTCTAATAATAAACATTTGTATATTATTTATTCTGCTACTTGTCGTAACAACAATAACTATCGGT…	0.14458	0.360484	0.0804736	0.335954	0.803295	0.174257	0.052615	0.469613	0.797701	0.613818	0.874048	0.142032	0.178365	0.103265	0.189863	0.0586354	0.185241	0.185896	0.614245	0.303772	0.163437	0.120816	0.0401309	0.281493	0.390415	1.18959	0.416997
TcasOR248PSE	TAACAGTTACAAAGTACTAAAATCGTGCAATGTTTCACTTATTGTACTATACTCACTCATCCACTTTTAATGATTTTCTACATGTTCAAAAATTTATACATAAACCTTGTAATTAGATTTAGTCCAGGATTGCTACTGTTCATACTGGTGAGTGAAGTGAAAGTTAGTGTTCAGTGTGATGATTTGTATTTTTTTAGGTGATTGTTGGTGGTTCTGTCTTTATGGGAAAGGATATGCAGGAAATAGATAAAGTTTTTCGTAAAACTCGATGGTCTCTTAATATGATGACGGAAGATGCTCAGATAATGTTAAAAAGAAAGTGTTCTGTCATAAATATTTGAATATTATTTGTTCTGCTGGCTATCGTGCTATGTTATATGCTATGCTGCTATGTTAACT…	0	0	0	0	0.0625324	0	0.457401	0	0.927064	0	0.938059	0	0.938203	0	0	0	0	0	0	0	0	0	0	0	0	0.0810354	0.0440293
TcasOR249PSE	ATGATGCCTGAATTCAGTGGTAATCACTACATTAAATTAACAACTACTTAAATTAAATGTAATTTTCTGACCCATTTATCCTGCTGAGAAAGATGATTTTTATAAAAAAATCACAAAATAACAAAATTTTGTGACTTTCTGTTTATTGCAATTTACACATTCGCGCACTGTTTACAGGTATACTACTTGTGCAAAAATTTCAGCCTTGGCCTTTTAATTCAGTATAGCCCAGCGTTAATATGTTACACATTTGTGAGTGAAATCACTGTACAGTGCGTTCAAAAAGTCTTTAGACCAACTCTTGCTGTGAAATTTTGAACGTATGTTGATTTCTTACGATCACTACATAACAAACTAGTGGCGTTGGAGAAAATCGGAAGTAGCGCAACTGACACTTCA…	0.580161	1.13435	0.152421	1.41722	1.39103	0.389798	0.174581	1.12093	1	0.890784	0.989263	0.150712	0.0250803	0.357836	0.625025	0.741628	0.427936	0.748378	1.20429	1.17226	1.02651	0.183163	0.12168	0.872762	1.96168	1.66219	1.11987
TcasOR250PSE	ATGACGGATTTTAAAGGTAAACTAAACATAAGTTAGTAATGATTAATGAATCACTCTTCAGACCCTTTTATTATGTTGAGGACGATGTTTTTTAACGTTTATAATTACAAAATAACTAAATTTTGCGACGTTTTCCTTATTATATTTTACACGTTCGTTGATTGTTTGCAGTTATAATACATGTACATAAATTTCAATATAAACCTTTGCATCAGATATGTCCCAATGACATCATTTTCCATATTTGTAAGTAAAAAACATATTCAGTGTAATAACACTAACTTTTAAGATGATTGTCGCAGCAGTTTATTCTGTAGCTTTGGAAAAAGAGATTTTCAGAATGCTAACATTTTTTCATAAAACTTGTTGGTCTCTTAATATGGTCAAAAAAGACGCTCA…	0	0	0.021147	0	0.0404424	0	0.770961	0	1	0	1	0.79266	1	0	0	0	0	0	0	0	0	0	0.0422941	0	0	0.0808848	0
TcasOR251PSE	ATGAGTTTTCGATATTTTGTGAGCGAAAAAGGTCGAATTGTAGTAGTCGAGAGTTTTGATCAAAGCAAGATGGCTGAATTTAAGGGTAGTAACAGGAGCTAGTCTATAATTACATTTACTAATTTTCAGATCCTTGCATGATTGTGAGAACAATACTTTTTGTTGATATGAACAGTTACAAAATAATCAAAACGTGTAATGTTTTGCTTAACATAATCTACTCACTCATTCACTGTTTACTTGTATATTACATGTTCAAAAATTTAAATATCAACCTTTTAATTAGATATGGTCCAGCAATATTGTTGTTCATACTGGTGAGTGAATAGAACTGTAGTCTCCAATGTGTTTATTTTTTTATGAGGTGATTATTGGGGCAGTATTTTCTGTCTATATGGA…	0.0276721	0.316635	0	0.0437518	0.0849923	0.323754	0.735231	0.577455	1	4.75155	0.616996	0	0.600637	0	0.0186896	0	0.0227933	0.0968776	0.525088	0.183493	0.241325	0	0	0.0875035	0	0.169985	0
TcasOR252PSE	CCTTTTATTACTATGAGGGTGATGTTCATTAACATCAGCAATTATAAAATAATCAAACGTTGCGACATTTCTCTCACTATATTTTGTTCACTCGCTTTTTGTTTACAAATATATTATATGATTTGTTTCGTTGTGTACGATTTGAGTTGTGCATATTTAGTTTAA	0	0	0	0	0	NA	NA	NA	NA	NA	NA	NA	NA	0	0	0	0	0	0	0	0	0	0	0	0	0	0
TcasOR253PSE	ATGGATAAATTCGATGGTAAAAACTGGAACTAAATTGTAATTAAAATAACAATTTACAAACTTTCAGACCCTTTTATCATGTTCAGAAAGATGATTTTCATTGAAGCCAAAAACTGCAAACTAACCAGATTTTGCGATGTTTTGCTTATTGTGTTGTTCTCACTTGCTCATTGTTTGCAGATATACTACATGTGGCAAAATTTCACTTTTAGCTTTTTAATGTATTCATATTTTTCCTTTTGGTAAGTGAAAAGAACTGTTATCGTCAGTGTCATGATTTGTCGTTTTTAAGGTAATTATCACAGCGGTTCTTTCCGTGGGTTTGGAAAAAAAATTATGAAAACGGGTGCAGTTTGTTGTAAAATTTGTTGGTCTCTAAATATCGCAAAGAAACAAACT…	0.0151748	0.0343024	0	0.0235799	0.0610751	0.261149	0.744165	0.433091	1	0.957286	1	0	0.910485	0	0	0.00933229	0.0491376	0.017404	0.102907	0	0	0	0	0.0471598	0	0.12215	0
TcasOR254FIX	ATGGACAAACTCGATGGTAAAAACTGGAACTAAATTGTAATTAAAATAATTATTTACAAATTTTTAGACCCTTTTATCGTGTTGCAGAGGCTGATTTTCATTGAAGCCAAAAATTGGGGGGGGGGGAGATTTTTTGATGTTCTGCTTATCGTACTGGACTCACTCGCTCATTGTTTGCAGATATACTATATGTGTCAAAATTTCGCCTTTAGCCTTTTAATCAGATATGGCCCTGTATTCATATTTTTCCTTTTGGTAAGTGAACTAAAAGTGTTCTCGCCAGTGTCATGATCTGTCGTTCTTAAGGTAATTGTCACGGCGGTTATTTCCGTGGGTTTAGAAAAGGAAATTATCGAGACTTATGCAGTTTATTGTAAAACTTGTTGGCCTCTGAATATC…	0.062676	0.110555	0.0312524	0.0561373	0.059611	1.11821	1	1.07705	0.982098	2.26359	0.849531	0.789411	1	0.200517	0.00983126	0.00910857	0.0599496	0.0339735	0.15066	0.0857975	0.0952075	0.0469197	0.0155851	0.0920585	0.020216	0.119222	0
TcasOR255PSE	GTGATTGTTTCTGCAGTTCTTTTTCTCTACATGGGACACAATATTCTCGAAGCAACAACATTTTATGATAAAATTTGTTAGTTTCTTAGTATAATACGAAAAGATGCTCAGATACAGATTAGGAGAAAATGTTTGATTATAAATATTTGTATATTTTTTTGCTGCTTATCATAAGTATATTAACAATCAATCTTCTGTATTTTGACTGAGAGAACTTTTTATATGTATTTAAATTTTTGAGAAATATTTAAAAAATTAAAATTTATTGTTTCGTCATTATTCCCCAATTTCTCCTTTACTCAGGGAGGTTAATGTAATTGTAATGTAA	0	0	0	0	0	NA	NA	NA	NA	NA	NA	NA	NA	0	0	0	0	0	0	0	0	0	0	0	0	0	0
TcasOR256PSE	ATGACGGATAAACTCAGTTATGGTAAAAACTGAAATTAGATTCTTATTAAAATAATAATTTACAAACTTTCAGCCCCTTTAACCTTGCTGAGAAAACTTTCATTGAAGGCAAACATTGCAAACTAGCCAGATTTTGTGATGTTTTGCTTATCGTATTGTACTCACTCGCTCAGTGTTTAAACATTTACTACATGTTTCAGCATTTTAATCTAGGCCTTTTAATCAGATATGGCCCAGTATTAGTATTTTCCCTTTTGGCAAGTGAAATAAAACTGTCAGCGTCAACTAGTTGATTTGTTTTTTTTTAAGGTAATTGCCACATCGCTCATTTCTGTGGCTTTGGAAAAAGAAATTTTCGAACTGCATATGGTTTATCGTTAAATGTTTTGGCCACTGAAT…	0.00875112	0.105826	0.016058	0.0222713	0.318104	0.0259459	0.117966	0.0800177	0.750236	0.552121	0.975237	0.0741983	0.722369	0	0	0	0	0.0437556	0.206976	0.110501	0	0	0.032116	0.023713	0.0208295	0.55278	0.0834289
TcasOR257PSE	ATGATGAATGAACGCAAGGGTAAAAATCATTGAACAAAATTATAATTAAAATAATAACTTACAAATTTTCAGACCCGTTTATCATGTTGCGAAAGATGATTTTCATTGAAGCCAGAAATTGCAAACTAGCCAGATTTTGTGAAGTTATGCTTATTGTATTGTACTCACTCGCTCAGTGTTTACAGATATACTACATGTGTCGAAATTTCAATTTAAACCTTTTGATCAAATATAGCCCAGCTATATTATGTTTTCTTTTGGTAAGTGAAATAGAACTGTAATCGTCAGTGTGTTGATTTGTCTTTCTAAAGGAAATTGGTACATCGGTTATTTCTGTCGGTTTGGAAAAGAAAATTTTCGATGCGTATACAGTTTGTTGTAACATTGGTTGGCCTTTAG…	0.0444321	0.405316	0.0544436	0.1308	0.253769	0.175891	0.321007	0.612398	0.965072	1.91946	0.843771	0.319123	0.865445	0.0399665	0	0.0363099	0.035847	0.110037	0.675658	0.192386	0.347903	0.0467596	0.0621276	0.0802763	0.181323	0.47526	0.0322781
TcasOR258PSE	ATGAAAACATTTATTTTAAAAAGCCACAGCATGTTGGATGAACTCAGTGGTAATAACTAATAAATGAAGTTGAATTATAACTAAAATAATAATATTTACAAATTTTCAGACCCTTTTATCATGTTATTAAAGACAAAAGTTACAAAATAGCAAAATTTTGTGATATTTTCCTTATTGTATTTTACTCATTCGCTTTGGACATATACTACATGTATCAACATTTCAATTTAAACCTTTTGATTAGATATAGCCCAGCTACAGTATCTTTCCTGTTGGTACGTGAAATAGATCTGTTATCGTCATTGTGTTGATTTGTCTTTTCAAGGTAATTGTTACAGCGGTTATTTCTGTGGGTTTAGAAAAGGAAACTTTTGAGGCGTATACAGTTTGTTGCAAAAT…	0	0	0	0.041381	0.0582358	0	0.668256	0.643337	1	0	1	0	1	0	0	0	0	0	0	0	0	0	0	0.082762	0	0	0.116472
TcasOR259	ATGATGCCCGAATTTAATGACCCTTTTCTCGTGTGGAGAATGATATTTACGATTAATTTCAAGAAGTTCAAAATAACAAAGTTTTGCGAAATTGTGCTTATTGTAATTTACGCACTCGTTCACTGTCTACTGTTATACTACACGTTCACAAACTTCAGTGCAAATCTCTTAATTAGATATGGACCAGTAATGATATTCTACATATTTATGATTGCGGCAACAACTTTTTCTATTGCTTTGGAAGCGGAACTTTCTGAAGTGATCACATTTCTGGATGAAATTTGTTGGCCCCTTAATATGATAGCGGAAGATGCCCAAGTGAAGCTTCAACGAAAATGTCGCATCATAAATATGTGTATAGCATTTCTTGTGCTAATTATCTTAAGTGCAATCATTGTC…	0.162213	0.152241	0.0197006	0.162171	0.058147	2.62237	0.702626	3.05859	0.813594	3.77251	0.746368	0.47374	1	0.101387	0.173983	0.161194	0.106093	0.268405	0.253927	0.162681	0.0401163	0	0.0394012	0.14546	0.178881	0.0753524	0.0409415
TcasOR260PSE	ATGATGTCCGAATTTAATGGTAATGAACAGAGCTCAATTATAAGTATCGATTCATTAATTTCCAGACCCTTTCATTGTGTGGCGAATGATATTCACGATTAATTTCAATGTTATACTACACGTTCACAAACTTCAGTGCAAATCTCTTAATTAGATATGGACCAATAATGATATTCTACATATTTGTAAGTGAAAAAGGTGACTTTATTGTAACGATTTGTTTTTTTTTTTGAGATGATTGCGGCAACAACTTTTTCTATTGCTTTGGAAGCGGAACTTTCCGAAGTGATTACATTTCTGGATGAAATTTGTTGGCCCCTTAATATGATAGCGGAAGATGCCCAAGTGAAGCTTCAACGAAAATGTCGCATCATAAATATGTGTATAGCATTTCTTGTG…	0.0318617	0.0693959	0.0162646	0.0571247	0.0507014	0.516521	0.735235	1.06098	1	1.29364	1	0.392486	0.945718	0	0.0512996	0.0475286	0.0250254	0.0354548	0.0524099	0.0895385	0.0662392	0	0.0325293	0.0720544	0.042195	0	0.101403
TcasOR261PSE	ATGATGTCCGAATTTAATGGTAATGAACAGAGCTCAATTATAAGTATCGATTCATTAATTTCCAGACCCTTTCATTGTGTGGCGAATGATATTCACGATTAATTTCAATGTTATACTACACGTTCACAAACTTCAGTGCAAATCTCTTAATTAGATATGGACCAATAATGATATTCTACATATTTGTAAGTGAAAAAGGTGACTTTATTGTAACGATTTGTTTTTTTTTTTGAGATGATTGCGGCAACAACTTTTTCTATTGCTTTGGAAGCGGAACTTTCCGAAGTGATTACATTTCTGGATGAAATTTGTTGGCCCCTTAATATGATAGCGGAAGATGCCCAAGTGAAGCTTCAACGAAAATGTCGCATCATAAATATGTGTATAGCATTTCTTGTG…	0.0522988	0.0524099	0.0244828	0.0345669	0.0591516	0.737076	0.790775	0.546613	0.958205	1.21886	1	0.501868	0.934818	0.0837041	0.0615596	0.0380229	0.0250254	0.0531823	0.15723	0	0	0.0489656	0	0.0480362	0.0210975	0	0.118303
TcasOR262PSE	ATGGAGGTAACCGGAAAAAAGTCACTTCCGGTGACCCTTTCATCACTTTAAAGAAGCTTTATATTGATCTAGGATACCACAAAGTTACGAAACTTGTCAACGTCTTCTTCATCGTCTTTTATGGTTTCGTTTATTTGCTCCAAATTTATTACCTGATTGTACATTTCAATTTTGAGATTATCGCAAAATACAGCACAATTCTTCTCCTCTCGACCTACGTAAGTGTAATAAATTTTTCAATCAATGGATTTACTAACTTTCCAGCTGTTCAACGTGATGATATTTTCCATAATCTACGAGAAATATATTCTGGACGCTTATAAAACCTTCAGCCTAATTGCTTGGCCTTGTGATAACGCCTCCAAACCACTTCAGATAATTATTTTACAAAGGTCCAAA…	0.00751535	0.0316324	0	0.261439	0	Inf	1	Inf	0.768323	Inf	0.94642	NA	NA	0	0	0	0	0.0375768	0	0.0948973	0	0	0	0.254556	0.268322	0	0
TcasOR263	ATGTGGAATAACAATCCTTTTATCGTTATAAGAACAATATTTCTAGACATCAACAATTATAAAATAGTAAAATTTTGCTACGTTTCCCTCACTGTGTTTTATTCACTAGTTCATTGTCTACAATTTTATTACATAATCAAGAATTTTAACTTAAATCTTATAATCAGATACGGATTTATAACGTCACTTTTATCATATGTACTGGCCGCAGGAATCCTTTCTTTGGTTGTGGAGAAAAGGATTCGAAAAACGCAAATATTTTTCGACGAAATCGGTTGGTCTTTAAATATTGTAGGCAAAGATGCTGAAATGAAGCTCGAGAAAAAATGCAAACTGATAAATATCAGTATATACGCCATTATGCTCTTTTTAGTAATCACTCTGCTTGTTAACTTGCCC…	1.63412	0.301959	0.137502	0.11616	0.068029	21.9179	0.191007	1.89422	0.990995	5.05836	0.744303	2.75109	0.922212	0.353021	2.03992	2.42832	0.497566	2.85176	0.315768	0.350654	0.239454	0.17701	0.097994	0.0289417	0.203379	0.074963	0.0610949
TcasOR264	ATGGTCTATTTGAAAGATCCTTTTATTACTTTGCGAGTGATGTTTTTAAACTTCAACAAGTATAAAATAGTCAAATGTTGCGACTTTTCTTTTATTATATTTTATTCGTTAGTTTTTTGTTTACAAATATATTACTTGATCAGTTATTTCAGCGCAAATCCTTTAATCAGGTACGCCACAACAATCCTACTTGTCCTGTGGGGGATAGTCGGAGCAATTTTATCTGTAACTTTGGAAAAACAAATCTTGGAAGCGACTGCTTTTTTAGACGAAATGTGCTGGCCTTTGAACATGGTCAGAAAAGAGGCTCAAACAAAGCTTGAGCGAAGTTGTCGAATCATAAATATTTACATAACTTGCTCGCTCCTGCTCATTTTGATTACGGTAGTGTTCAACATG…	0.126409	2.00517	0	0.438502	0.203419	0.597683	0.905348	2.44511	0.534468	11.6671	0.00726028	0	0.102374	0	0.100993	0.140354	0.030792	0.359904	2.12806	2.17588	1.71156	0	0	0.487619	0.389385	0.344454	0.0623845
TcasOR265PSE	ATGGCTGATTTTAGAGGTAAAAACAAAACCATTTCACTTTTTGTTATTAACTCATCAACTTTTAGACCCGTTTATTATGTTGAGAAGAATATTTATTAACGTCAACAGTTACAAGATAACGAAACTTTGCGACTTTTCTGTTGTTACATTTCATTTGCTGGTTCTTTGCTTACAAATATTATACATGATTAGAAATTTCAACGTAAATCTGTTGATCAGATACGGCCCGACGACTGCACTTTTCCTGCTTGTAAATGAAATAGAACTGTTGTGATATGTGTTGACTTAACGTTTTTTTGAGATGATTGTGTCAGCAGTTCTTTCTGGGGCTTTGGAAAATGACATTGGCACAACACTAGGATTTTCTCAGAAAATTTGTTGGTCGCTTGATGTAATAGG…	0.0391341	0.181092	0	0.00582952	0.207111	0.183391	0.372143	0.030147	0.489108	1.17237	1	0	0.354874	0.0406322	0.0199218	0.0369147	0.012148	0.0860537	0.381617	0.0651966	0.0964629	0	0	0.011659	0	0.332183	0.0820394
TcasOR267PSE	ATGGATCAACTCGATGGTAAAAACTGGAACTAAATTGTAATAAAAATAATAATTTCAAAATTTCAGACCCTTTTATCATGTTCCGAAAGATGTTTTTTATTGAAGCCAGAAATTGCAAACTTGCCAGATTTTGTGATGTTTTGCTTATCGTATTGTACTCACTCGCTCATTGTTTACAGATATACTACATGTGGCAAAATTTCACTTTGAGCCTTTTAATTAGATATTACCCTGCATTCATATTTTTCCTTTTGGTAAGTGAAATAAAACTGTTATTGCCAGTGTCACGATTTGACTTTCTTAAGGTAATAGTCACTGCGGTTCTGTCCGTGGGTTTGGAAAAGGAAATTATTGAAGCGTTTTCATTTTACAGTAAAATTGGTTGGTCTTGGAATTTCC…	0.0264057	0.0241507	0	0.0498044	0	Inf	1	Inf	0.990995	Inf	1	NA	NA	0	0.0567337	0.0262816	0	0.0490132	0.072452	0	0	0	0	0.0996088	0	0	0
TcasOR268PSE	ATGATGGATGATTTTAATAGTAATAAGTGTAGCTACGAGTAAATTATAACTAAAATAATAATATGTACAGATTTTCAGACCTTTTTATCATGTTGAGAAACACGACTTTTATTAATGCCAGAAATAACAAAATAGTGAAATTTTGTGATATTTTCTTTATTATTTCTACTCACTCATTCAGTTTTTTAACATATACTAACTACATCTCTAAAAATTTTAATATTAGTCTTTAATTTCCG	0	0	0	0	0	NA	NA	NA	NA	NA	NA	NA	NA	0	0	0	0	0	0	0	0	0	0	0	0	0	0
TcasOR269	ATGGCGCAACAATCAAACTTAGAACCCAGTGATTCACTTAAAACTTTATACTTGATGACTTTCGGCGTCATGCGTTTACGACTCGTGAAAGCAATTTTAATAATAATTTTCATTTTCCACAGTACAATCGGAGTAATTCAAATAATCGAATTACTGGTAACTTTCGACGGCAATCAATTGCTACAATACGGACCTTTTTTCCTCGTTAGCTGCTCTTGCCTAGTAACAATTTCATCCGTCTTTACTGCTGAAAAAATCTTAACCAAGTTATTTATAAAGCTTGCAGTCGTAAGATTTTGGACTCTGACGCGGTTTCCTCCGGAAATCTCCAAAAAAATCGCATTTGAATCAAAAATCGTAACAGGGGCATCTATTATTGCCCTCACAGTAATGTTCTTA…	0.00854459	0.0315768	0.0195988	0	0.132372	0.0506754	0.428128	0	0.815269	0.328155	0.949991	0.181148	0.934818	0	0	0	0	0.0427229	0.0947305	0	0	0	0.0391976	0	0	0	0.264745
TcasOR270	ATGAATTATCGTAAGCAAGAAGTAATGAAAGACGACCCATTAAAACTTGTTCGCATCATGGGTCAAGATTTTTTATATATAAAGTTTATAAACATTCTTTTAAAAATCTGTCTCTCTTACAATATAATATTACTTGGGTTTACAGTCTATTACTGTCTTTCTACTTTTGACATAACTGAAGTGTGGACCTACAGCTGGCTGATGTTGCAGTTTCCTTATTTTGTGCTTATCTTATTCACCCATATAATTAAACATGGTGTAGTGGACGACGCAATGAGCGTTGAATCACCCTGGAGCATTGATTCAGCCGGAGAAGAATTGTCATTGAAAATTAAAAGAGAATCAAAGCTCCTGAATATTTTTACTGTCGTAAATACAGTGTTTGTGATTGTGGGGGTA…	0.00896993	0.118042	0	0.0404154	0.361052	0.0201848	0.301909	0.108359	0.874996	0.351274	0.958973	0	0.788105	0	0	0.0232086	0	0.0216411	0	0.273264	0.0808627	0	0	0.0293206	0.0515103	0	0.722104
TcasOR271PSE	ATGGATTATCGGAACCCAAGTCCGATGAAAAGTAAGTCATCAAAAATCAATTTTCGATTTCTATTTTTCAAAATTATAGATGACGTATTAAGAATTGTCCGTTTCTTGGGACAGAACGTATTTTACGTGAATATCGTTAAAAGCGTTTTAAAGATCTCTGTATGTTACTCTATGATAATCTGGGCGTACATAATTTACCACCTCTTTTTTGTTTTTGATGTAAATCAGACTTTGAATTTCGTTCCCACACTTTTGCAAATGCTTTACGTAAGTCGAGCACTTGTGAAAGTTTTAAAAAGTTTGTCTCAATTTTAGTTTACGCTTACACAATTGACACTTATTTTCAAACATGGTCTAGCGGACCAAATATTGAGCGTTCTGCCATTGTGGGAAATCGAC…	0.169826	1.20348	0	0.147903	0.237305	0.671649	0.686708	0.674058	0.880704	5.0471	0.169611	0	0.0287986	0.246877	0.0706082	0.168217	0.110715	0.252712	1.33967	0.968312	1.30244	0	0	0.129872	0.165933	0.275224	0.199385
TcasOR272	ATGACTCGAACTCCAACGGACGACACCACTTTCGATTTAGACAATTTTATGAAGAATGATTCCATGAAATTAGTAAGAGTCATCGCCTACGATACTCTGAAATTTAAAATAACGAAACTAATTTTATTCATAACTTTTTTGGTCCACTTTTCGACTACACTTATCCAAGTGTATTTTGTCTGCGTTGATTTCAACGTTTACTTCTTCGTCAAATACGCTCCCGCAATGTTTGGGTCTTTATTTGTCATGGTATCCATCATTGCATTATTTGTAACTGCAGAAACGGACATGGTGGTTCGCGTATTCAGGAAAGCTCAATTACGAAAGCTTACAGTTGAGGATGGTCCCTCTTTCCATGTGTTTCAAAAAGAGTGCAAGATTTTTACAGTATTTTTCGTG…	0.0419485	1.06832	0	0.238476	0	Inf	0.447472	Inf	0.0524974	Inf	0.000964764	NA	NA	0	0	0.0223317	0	0.187411	1.3236	1.02546	0.855882	0	0	0.253915	0.223038	0	0
TcasOR273PSE	AGTAGTTATATTTTTTTGACTTGGACTGGAGCTTCCTGGTATTATTGGAATCTTGGCAACATTAAAGTGCTTTTAATGTTTCTAACAAATTGTACCAAAAATATTTTTTGGCTGGGATTTGTATAGGTTATGGAATGTTTGTTGCGGTATGAACGATTTAGTTTGTGCTAATTTACTATAAGTTTTATTTTAGGTCATGCGTGCATTAGTCTCATATGCTCTAGTTTTGTACAATCTTCGGAAATAA	0	0	0	0.0340095	0.0478618	0	0.772984	0.643337	1	0	1	0	1	0	0	0	0	0	0	0	0	0	0	0.0680189	0	0	0.0957237
TcasOR275FIX	ATGGTTCACTTCCCTTCGCAAAAACGCCCTCTTAAAGATGATCCTTTTCAATATTTACGCCGCTGTCTGGAACCATGGGGCCAAAAACCGTCCTTGTTACCGCTCTGTCTCCTCATCCTACTAATAAAAATATTCTTTTTCACAGCGAGAACTGTTTTCATTTTGAAATGGATGAAAGAAATTGACGTTTTGGAAATTTCAGTCACATGGCCTGTACCACTTTTGGTCGTTATAAAAATGTGCTACACTCTGTATCAGCGCGATAAAATCGGTTTTTTATTCAGAAGCGTAACAGAAAAGTTTTGGGATTTGGGTGTTGGGGGGCCTGGTTTGGAAAAAGAGCTTGAAAAACGTTTTAAATTGATTAATCGATTTCTTTTTGGGCATGTTTCATTGGGA…	5.24923	1.87395	2.72554	2.31873	1.78307	2.73231	0.089296	1.35099	0.816951	1.38662	0.830234	2.0601	0.491511	5.3721	4.48249	5.08209	6.42449	4.88498	2.65389	2.18791	0.780039	3.28675	2.16433	3.09709	1.54037	1.79485	1.77129
TcasOR276	ATGACAATGCAATTTATCGTCAAACGTGCAACCAGAGATGATTTGCGAGTGTTGAAATTTATTTCATCCGACATTTTCGACATCAAAATTATGAAACTGTGTTTGTTTATAACATTTCTAATACATTTGACTGCATGCGCGATTACAATCCATGCCTTTATGTTTAACAATTTCAGTAGGAGAGAGTTTATTTCATGTGCTCCTGTACTTTTCGGTTGCTTCTACGGATTGTTGGGTCTTGGTACTATTTTATTCAAACCCAGCATGACTAGAACTTTAATGCTGGAGTTAAAAGCATGGGACATAACGGCTGCTGATGATGCAGTTTCTTCACGAATTAAATTTGAAATTAATGTTATAACAGTGTTTTGCTTGGTTAATTATCTATTAGCTTTAGTT…	0.0880041	2.42953	0.00985031	0.258687	0.337768	0.209404	0.0176885	0.73059	0.813339	7.48172	0.050628	0.0356806	0.0168638	0	0.0248548	0.0690832	0.0454682	0.300614	3.20583	2.27753	1.80523	0	0.0197006	0.261829	0.255545	0	0.675536
TcasOR277	ATGGACCAAGTTCTGGAAAAATTTCCAGAAAACGATTGGTTACGGGGAGTAAAATTTATTTCATCTGATATTTTCCAACGGAAATTGGTAAAGGCAGTCCTGTTCATGGTCCTTTTAGTACACTTAACAGCAAGCGTAATAACAATCCGTGCAATTTTAATAAAAGACATAACAGCGAAAGAATTCACTTTCTACGGGCCGGTCTTTTTCGGATGTTTTTATGGGATGCTCGCAATTTATATCATTCTGTTTGAAAAAAATTTCATTGCAAATTTGAGTGGCGAACTGAAAATGTGGTCCTTTCGCAGCGCTGGAGCGGAAATCACCAGACAAATCAGATTTGAATCGAGAGTGGTAACAATCTACGCTATAATTAATTTTGTAATGGTTGTTATAGCG…	0.0101124	0	0	0.0127441	0	Inf	1	Inf	1	NA	NA	NA	NA	0.0505622	0	0	0	0	0	0	0	0	0	0	0.0254883	0	0
TcasOR278	ATGAACCAGCCCCAGGAATCATTTTTAAAAAACGATTACTTAAAGGTGTTGAAACTGATTTCGTCCGATGTTTTCGAACCCAGACTCGTTAGAGCCATTCTTTTCGTAGTCTTTGCAGTGCAGCTAACTGCAAGCATAATTACAGTCCGCGCACTTTTAATCAAAGAACTAACAGCGAAAGAATTCGTCCTTTATGGGCCGGTTTTTTTCGGATGTTTTTACGGAATGCTAGCGATTTACATTATTATTTTCCAAAGCAGTTTTATAACGAATATGAGCCAGGAGCTCGAAATGTGGTCGTACAGCAGCGGCGGAGAAGAAATCAACAGACGAGTTAAATTTCAGTCGAGAGTTATAACAATCTATGCTTTAGTTAATTTTCTATTGGCTATTGTAGCC…	0	0	0	0.0127441	0	NA	NA	Inf	1	NA	NA	NA	NA	0	0	0	0	0	0	0	0	0	0	0	0.0254883	0	0
TcasOR279PSE	ATGGAGATTTTTTACAAAACTATAATAAAGGGTGACTATTACTTTAACATCGATTAAAAATCAACTTGTTCCTCTGTAGAAGACTACTTAAAAGTGCTTAGACTGATGTCATCCGACATTTTTCAATCAAAAATTGCCAAAACTGTCCTTTGGACAATGTTTGTAATACACCTAAGTGTAAGCGGTTTCTTGTACGATTTGAAAATGGATGAGTTGGTTTCTTATTCACCTATATTTTTCGGGAGTTTCTACGTAGTG	0.91654	0.175651	0	0.391599	0	Inf	0.220572	Inf	0.601476	Inf	0.719933	NA	NA	0	1.22395	1.34016	1.15345	0.86514	0.284192	0.24276	0	0	0	0.325595	0.457603	0	0
TcasOR280PSE	ATGGATTATTCCGAAAAGTCTTTAATGCAAGGCGTAAAACACGAAGTTTAATGAAATCGATCAAAGGGTTTTTCCAGGCGATTGTCTCAAGCTTCTTAAAGTCATTTCATCCGATATTTTTCAACCAAAACTTGTCAAACTAATTTTATTAATAGTTTTTGGGGTACACCTTATTGTGGATCTGTTAACACTTCGTGCTCTGCTGGTGAACGAGCTTGATTTTAAGGAATTTGTTTTTTACGGTCCTGTATTTTTCGGATCTTTTTACGTAAGTAATTTTTGTAAGGAACGAGAAGGAATAAGTCACTCTAGGGCATGATGGCACTCTTGACCCTGGTACTGAAAGACGACTTCATCTCCAATTTGAAGCAAGAGTTTCGCTTGTGGCCTTTAGACTGT…	0.0552073	0.0144681	0	0	0	Inf	0.834947	NA	NA	Inf	0.948113	NA	NA	0.162304	0.0596825	0.0368635	0	0.0171869	0	0.0434042	0	0	0	0	0	0	0
TcasOR281	ATGGATTATTCCGAAAAGTCTTTAATACAAGGCGATTGTCTCAAGCTTCTTAAAGTCATTTCATCCGATATTTTTCAACCAAAACTTGTCAAACTAATTTTATTAATAGTTTTTGGGGTACACCTTGTTGTGGATCTGTTAACACTTCGTGCTCTGCTGGTGAACGAGCTTGATTTTAAGGAATTTATTTTTTACGGTCCTGTATTTTTCGGATCTTTTTACGGCATGATGGCTCTCTTGACCCTGGTACTGAAAGACGACTTCATCTCCAATTTGAAGCAAGAGTTTCGCTTGTGGCCTTTGGATTGTGCAGGAGATGAGATTTATTCCCAAATTAAATTCGAAAATAAAATTATCAAGATTTTTGTAGTGTTTAACTGCATTGTCACTTTCATTGGT…	0.0291018	0	0	0	0	Inf	1	NA	NA	NA	NA	NA	NA	0.101124	0	0.0229681	0	0.0214168	0	0	0	0	0	0	0	0	0
TcasOR282	ATGCACGATTACTGCTTTGAACCTTTAACTAAAAATGACTATCTCAAGACAGTCAGATTTCTTTGTTGCGATGTATTTGAAGCAAAAATAGTCAAGTTGGGCTTATGGATAACTTTTGGAACACACTTAATTGTTTCTGTGGTAACAGTTCGTGCATTACTATACGACTTGACAATAAACGAGTTTGTTCATTATGCTCCTGTATTTGTGGGAAGCTTTTATGGTTTGCTAGCACTTTGGACAATTTTATTTCGAATTGAAATGGTTAGAGACGTGCGAAAACAGTTCAAATTTTGGACTATAGATTGTGCAGGACAGGAAGCTCACTCGCGCATTAAATCCGAAATAAGGATTACAACTGTACTGTCTGTGTTAAATTTTATAATCACTCTGTATGCG…	0.0452791	0.0600847	0	0	0.0374815	1.24088	1	0	0.924038	2.74224	0.945627	0	0.952381	0	0.0989053	0.0458174	0.060311	0.0213615	0.126307	0.0539468	0	0	0	0	0	0.074963	0
TcasOR283	ATGTTAAAATTCGAACCAAAACCTACAACTAAAGACGAATTATTATGGGTTGTGCGAACGATATACGTCGACTTGTTCCGCAACAAATTAATACAATTTGCATTAAAAATGTTATTTTATGGTTCCATAATAATGGCAATTTATCAAGGTGTTTTGTTTCTGTACGAATTTGAAATACACTATTTTGTGAAATATAGTTCAATGTATTGCTTCACATGTTTCATACTTTTAGCCGCGTATTCTGTTCCCATCATAGCAGAGGTTGCCACTACTGCTTTTACAACTATAAAATGTTGGAAAATTGATAGTGGGGGTGCTTTAGTCGAAAACAAAATAAAACAAGAGGCACATTTTACTAATATAATAACAGCGATCAACTGTATTTTTGGTTTGATGGTC…	0.296691	0.132297	0	0.0142499	0.010027	25.2826	0.540165	1.28667	1	10.9909	0.799293	0	1	0.794585	0.133919	0.146633	0.282104	0.126212	0.186568	0.0531232	0.157199	0	0	0.0284999	0	0	0.0200541
TcasOR284	ATGATATCGTTCCATAAAAAAGCCGCGTTAAACTTAGACCAAGAAGATAAATTGTGGTTTCTGCGCAAAATTTACATCGATATCTTCACAAGTAAAATATCAAAAATCCTGCTAAGTCTATTGTTGATCAACGGCATATTTTTAATGTTAGTGCAAGCCGTTCTTTTCTTGGAAAAATTTGAAACCACTTATCTACTGAAATACGTTTCAAGCTACAGTGCAGCATTTTTTGTTTTAGCATGTCTATATGCTCTCCCACTCGTAGCAAAAACTATAAAACTGAAATTTATTCAACAATTCCAATTGTGGCCAATCGACTCAGCTTCAGACGAAATCAAAAACCAAATCAAGAAAACGGCATTTTTTGTCAATTTTTACACAGTTGTTAGTTTAGCTGTT…	0.0366388	0	0	0.0428589	0.0370034	1.01049	1	1.29927	0.998853	0	0.963847	0	0.964731	0	0.0244109	0	0.0744272	0.084356	0	0	0	0	0	0.0857177	0	0.0740069	0
TcasOR285	ATGATTTCGTTCAACGAAAAACTACTTTTAGACTCAAACCAAAAAGACGAATTGTGGTTTCTGCGAAAAGTTTACATTGACATCTACACAACAAAAATAGCAAAAATCCTGTTGCGTCTGTTATTTATCAACTGTATATTCTTAATGTCAGTTCAAGCCGTCCTATTCTTGCAAAAATTCGAAGCTTCTTATTTATTGAAATACGTCGCAGGCTACAGTGGATCATTTTTTGTTTTAGCCTGTTTCTATGCCGTCCCAATAATGGTAAAAACCATGAAAGTGAAATTCATTGCAGGGATAAAAAAGTGGCGAGTTGACTCAGCTTCAGAAAAAATCAAAAATGAAATCAAAACAACAGCATTTATTATCAATATTTACACAGGTGTTACTGTGGTTCTT…	0.0491126	0	0	0.0142499	0.0938726	0.51442	0.835493	0.162013	0.904593	0	0.769683	0	0.797472	0	0.133919	0.022559	0.0890854	0	0	0	0	0	0	0.0284999	0	0.147637	0.0401081
TcasOR286	ATGAGTGTGCAAAAGGTGTCCCCTGACAATTTGTGGCTTTCGGCCAAAATCTGCTTACACATATTCCAGTATAAAGCAATAAAAATCATTTTAAAAATCCTCTCTTTATCGATAATAATCCTGACATGTATTCAAACGTTTCTCTATTTGAAACGTTTCGATAGCGCTTATTTCATGAAATATCTTCCGGTTTATGCGGGATCTCTTTTCATTTTGGCATCAATTTTCTGTATTGAGCACATATCACATGTGATATTATCAACTGTTGAGGAGTTTGAGTTTTGGGATTACGCTGATTCTAAACCAGAAATCCGAAATTGGATAAAATGGGAGGCACTTTATATTAACACTTTTATGGTGGTTGACGCGTTTGTGGCATATTTAAGCGGAATTTTTCAC…	0.144214	0.0390335	0.0882981	0.133954	0.149926	0.982014	1	1.02291	0.966865	0.446238	0.947579	0.890118	1	0	0.185447	0.125998	0.196011	0.213615	0.0631537	0.0539468	0	0.0590033	0.117593	0.217063	0.0508448	0.299852	0
TcasOR287	ATGATTTCTTTTGAAGAAAAACATCTGACCAACGTCCGGGAAAGCGATGTTTTGTGGTTGGGGAGAATAATGAGCCTGGAAATAGTTCAATATAAACCGATGAGATTTATTTTGAACATTATTGCAGTCAGTATAATTGCACTGACTTTGATTCAAACTTATCTCTTTTTGCAAAAATTTGACGGGCTCTATTTGATCAAATATGCATCTGTTTATACCGCATCGTTATTTATTTTATTTTCGATCATTGCTGCGCCCTTCTTGACGAAATTTTCAACTGAAGCTTTAAATAATTTAGAATACTGGCCGATTGAAAGCGCCGGTGCTCAGATTGAAAAACAAATTCAAAGAGAAGCGATTTACATAAACACGTTTTTTGTTGTAAATATGGTTGTGTCT…	0.0802734	0.26426	0	0.0906243	0	Inf	0.415927	Inf	0.559948	Inf	0.257021	NA	NA	0	0.0847894	0.112224	0.162496	0.0418577	0.123749	0.317125	0.351906	0	0	0.0567111	0.124538	0	0
TcasOR288	ATGTTCAGTTTTGAAGTAAAACTTGATGAAAACTTATTCAAAAACGACGTTTTGTGGCTTTCGCGTAAACTTTGCCTCGACTATTACAACACAAAACTCGTCAAAATTATTCTTTTTGTGTTATCAATCGGTGTTGCAATTTTGACAATAATTCAAACTTTTCTGTTTTTACAACGATTTGATGGTCGCTATTTTATTAAATATGCACCAGTTTACGCTGGAAGCTTCCTAATTTTTCTCTCTGTTGAGCACATTCCATTCGCTTTGATGTTAATTAATTCGTTTAAAACTATAACATTTTGGAGAATAGACAGTTGTGGTCCAGAAATTGAACAAAAAATTAAAAAACATGCAATGTGGACCAATATTTGTTTGATTAGTTGTACTGTAGTTGGTTTA…	0.744526	0.326571	0.145052	0.167727	0.0200541	31.8289	0.44956	7.94051	0.815763	15.294	0.713521	8.80199	0.824988	2.08579	0.146093	0.22559	0.876006	0.389154	0.373137	0.292177	0.314398	0.174307	0.115798	0.185249	0.150206	0	0.0401081
TcasOR289FIX	ATGTTGAATTTTGAAGAAAAACTAGATGAAAACATATTCAAAAACGACGTTTTGTGGCTTTCGCGTAAACTCTGCTACGACTACTACAACACCAAGATCGTCAAAATTATCCTTTTTGTGTTATCAATCAGAGTTGCAATTTTGACATTACTTCAAACTTTACTGTTTTTACAACGATTTGATGGTCGCTATATTATTAAATATGCACCAGTTTACGCTGGAAGCTTCCTAGTAAGTGTTGAAATATCACGTCACTGAATGATATGTAATTTCAAGATTTTCCTCTCTGTTAAACACATTCCACTCTCTTTGATGTTAATTAATTCTTTTAAAACTATAACACTTTGGAGAATAGACAGTTGTGGTCCAGAAATCGAACGAAAAATAAAAAAACATGCA…	0.201016	0.075421	0.00806315	0.104428	0	Inf	0.479776	Inf	0.721654	Inf	0.702169	Inf	1	0.580945	0.0508633	0.084824	0.235719	0.05273	0.181875	0.0443885	0	0	0.0161263	0.0833485	0.125508	0	0
TcasOR290	ATGACAGCAATGTTAAATTTTGAAGAAAAACCAGATGAAAACATATTCAAAAACGACGTTTTGTGGCTTTCGCGTAAACTCTGCTTCGACTATTACAACAACAAAATCGTCAAAATTCTTCTTCGTGTGTTATCGATCGGTGTTGCAATTTTGACAATACTTCAAACTTGTCTATTTTTGTACCGTTTTGATGGTCGCTACTTTATTAAATATGCACCACTATATGCTGGGAGCTTTTTCATTTGTGTGTCTGTTGAATACATTCCATTATCGCTGACTATAACCAGATATTTTCAAAGTATAACTTTCTGGGAAATAGACAGTGGTGGACCTGATATCGCAAAAAAAATTCAAAAGCATGCAATGTGCACCAATGTTTGTTTGGTCAGTTGTACGATA…	0.0857206	0.0351471	0	0.0460576	0.00995107	7.00119	0.790931	4.43589	0.942985	4.91783	0.922082	0	1	0	0.157068	0.156716	0	0.114818	0	0.105441	0	0	0	0.042426	0.0496892	0	0.0199021
TcasOR291PSE	ATGTTCAATTATGAAGAAAAACCAGACGAAAACATTTTCAAAAATGATGTTTTGTGGCTTTCGCGTAAACTCTATTTCGACTATTACAACACCAAAATCGTCAAAATTCTTCTACGTGTGTTATCAGTCGGTATTGCAATTTTAACAGTAATTCAAACTTGTCTGTTTTTGTATCGATTCAATGGACGTTATTTTATAAAATATGCCCCAATTTATGCTGGAAGCTTCTTCGTAAGTTTTATAAAACATTTAAATATATAGACTGATTCGTAATTTTAAGATTTTCCTGTCTGTGGAACACATTCCACTCTCTCTAGAGTTAGCTAATTCTGCTAAAAATGTAACATTTTGGAAAATAGACTGTTGTGGTCCTGAAATCGAAAGAAGAATTAAAAAACA…	0.0222612	0.0726211	0	0	0	Inf	1	NA	NA	Inf	0.794191	NA	NA	0	0.035914	0.0443653	0	0.0310267	0.0611521	0.156711	0	0	0	0	0	0	0
TcasOR292	ATGCAACCAAACCTACAGAAAAACGATATTTTGTGGCTTATACGAAAGCTCACTTTTGACTTGTTCCAGTTAAAAATAACTAAAATGTTTCTAATAATAACTTCAGTCAGTATAATATTACTGACCATAATTCAAACATTCCTGTTTTTAAAAAAATTCAATGGTTATTATTTTATTATGTATTCAGCAGTTTATACCGGTTCATTATTTATTTTGGTTTCGTCACTTTCGGTTTTGCCAATTTCAAAACTTATAAAAACAGCTTGGGTCAAGTTTAGTTTTTGGGAAATAAACAGCGCCACTCCTAAAATTGAACGCAAAATCAGAAAGGAAATTTTCTATATTAACTGTGTAGTGTTTTTTAACACGATTGTGGCAATAATCTCTGGAATATTTCAC…	0.0231825	0.0778129	0	0	0	Inf	1	NA	NA	Inf	0.795096	NA	NA	0	0.0256544	0.0237686	0	0.0664897	0.0655241	0.167915	0	0	0	0	0	0	0
TcasOR293	ATGATCTCTTTTGAAGAAAACATAGACCATGACATATACAAAGACGATGTTTTGTGGATTATGCGCAAAATTTCAATAGATTATTTCCACTACAAAGTGGTCAAAATTTTACTAACATTGCTGTCGATTGGTATTACTATTTTGACAGTGATCCAAACTTTTCTTTTCTTAGAACGATTCGAAGGACGCTATTTTGTTAAATATGCCCCTGCATATATTGCAACTTTTCTCATGGTGGTCGCAATGCAATATATTTCGTTTTCAATTCGATTGGCTGCACTTATTAAGAGAATAACTTTCTGGACAATAAACAGTGCAAGAGTAGAAACGGAACGCAAAATTAAAAAACATGCCATGTATACAAACATTTTTTTTCTTGGTACTGTTATAATGGGTGTA…	0.0286782	0.194298	0	0.106497	0	Inf	0.798922	Inf	0.570032	Inf	0.389662	NA	NA	0	0.0246626	0.0228497	0	0.0958789	0.314955	0.188327	0.0796123	0	0	0.187636	0.0253569	0	0
TcasOR294	ATGATCGTTTACGAAGAAAAAATAGATCAAGATGTGAACGGAAACGACATTTTGTGGGTTATGCGCAAAGTTTGTATTGACTGTTTCCAATACAAAATAGTCAAAATTTTGCTGTTGTTGCTCGCAATTTTTATAGCTATTTTGACTTTGGTCCAAGGATTTCGTTTTCTGGAGCGATTCGACGGACCCTATTTCATTAAATACGCACCTGCATTTATTAGAACTTTTGTCATTTTGGTCGCTATTGCATTTATTTCATTTGGAATGGAAACAGCTATTTATGTAAAAGATACTACTTTTTGGCTAATAGACAGTGCTGGGCTTGAGAGTGAAAAAAGAATTAAAAAACATGCAATGTACACAAATATATTTTTCGTGAGTTATATTGTAGTGGGTGTA…	0.025114	0.163433	0	0.0477456	0	Inf	0.88176	Inf	0.815633	Inf	0.578142	NA	NA	0	0.02505	0.0464171	0	0.0541027	0.191941	0.136632	0.161725	0	0	0.0439808	0.0515103	0	0
TcasOR295	ATGAAATTTGCCGAACCACAAATACAAGAAGAAGATTATTTAAAACTAATCAAAATCTGTTTTATCGATGTGTTTGAAACAAATCTCGCTAAATTGGCTTTAATTGTTGCCTTTGTCATTGCTACCGGATTAACAATATTGCAAAGTTATTATTCAATAAACAACTTCACTGCTAATCAGTTTTTAAAATATGCTCCCGTGTATTTCGGACGTTTTTATGTGTTGGTCTGCTTGGTATTTATCTTTTACTACACCAAAGTTATATTTAAGATTTTTGATACCGTTCCTAAATGGAAATATGAGACCGTTAGCAAAAAATACAACCAACACGTTAGAAGAGACGCTTTGTATATGAATTATTTTTGCCTGTTTAGTGTTCTGGCTGGTCTCTGTACTGCA…	0.00214724	0	0.384162	0.00727302	0.114661	0.0174701	0.477966	0.0682422	0.953577	0	0.900452	4.87107	0.934818	0	0	0	0	0.0107362	0	0	0	0	0.768324	0.014546	0	0.188381	0.0409415
TcasOR296	ATGAACTTCGATTTTAGCGAACCCGAAAAGCAAGAAGAAGATTATTTGGAACTACTTAAACTTTGCTTCATCGATTTGTTTCGGACCTATTTCGCCAAGTTCTTTCTCACCATTGCGTTCATCAACATTACAGCATTGACCATTCTTCAGACGTACTACTCTCTCACCAGTTTCAATACGGTACAATTTTTAAAATACGCTCCTGTTTATTTCGGACGCTTTCACGCATTCATATGTTTGTGTTTCATCTTGCATTATATACATGTTACGGACAAGTTGTTTGAAAATGTTCCCCGGTGGAGTTATACCACTATTGGAAAAAAGTATGATAACGAGGTTAAGAGAAACGCCCTGTATACAAACATCTTGGTCGCTTGCATTGCGATAGCAGGTTTTGGG…	0.054966	0.107831	0	0.0596857	0.370173	0.148148	0.202284	0.184899	0.70363	0.477108	0.904135	0	0.212859	0.100603	0.0493252	0.114248	0	0.0106532	0.188973	0.134519	0	0	0	0.0433007	0.0760706	0.598159	0.142187
TcasOR297	ATGAAATTTGAAGAACCGGAAGAAGAAAACGATGATTGTTTGGAAATTATACGAATTTGTTTCATTGATTTCTTCCAAACACATTTCGCAAAATTAGTTTTGGTGATTGCTTTCTTCAACGTCACGGGTTTAACTATTATGCAAACTTATTATTCGATAAACGGCTTCACCGCTATACAATTTGTTAAGTACGCCCCTGTTTACTTCGGACGGTTTTATGTTTTGGTGTGTTTGTCGTTCATTTTGTATTTCATTACTACGATGTATAATTCTTTCCAAAAATATCCCTTATGGAAAGTCGACACTGTTGGAACAGCTTACAAAAAAATCGTGGAACGAGATGCCCTTTACACAAAAATTTATATCGTCGTTATCATAGTTATAGGTTTTTGCACTGGC…	0.0045465	0.272141	0	0.0324066	0.299157	0.0155292	0.0135943	0.129695	0.647765	0.788157	1	0	0.298601	0	0	0.0227325	0	0	0.313339	0.107064	0.39602	0	0	0.0143596	0.0504537	0.557898	0.0404167
TcasOR298PSE	TAGTTGAAGCAAGTCCCAAAATTGAACTTTGATTTTCGGGGAAAAAAGCAAAAAGGTTTTAGTGCACTTGATTTTATTAAATTTTATGCTAACTGTGAGTTCTAGAAGATTATTTATGCCCTTGTTTATTTCGGACGCTTTCATGTATTAAATATCTTGTTTTATGCTGATGATTATTTCAATGTTTCTAATTGTTAGGCATTAGTATGTTTACTCTTCATCTTGCATTATATAAATGTTATGGACAAGACTTTCCAAAATATTCCTCGGTGGAGTTACACCATTATTGGAAAAAAATATGACAAGGAGGTTGAAAGAAACGCCCTGTATACATATATCTTGGTCGCTTGCATTATAATCGCAGGTTTTGGGAGTAGTGTTCTTTATGCAATGCCAACG…	0.0183689	0.0095845	0.0447103	0.0197655	0.0868046	0.217003	0.415207	0.243019	0.957809	0.179053	0.893306	0.738873	1	0.0918447	0	0	0	0	0.0287535	0	0	0.0537277	0.0356929	0.039531	0	0.136521	0.0370882
TcasOR299	ATGAACTTTGATTTTCGGGGCGAACCCAAAAAGCAAGAAGAAGATTATTTAGAACTACTTAAACTTTGCTTTATCGATTCGTTTCGGACCTATTTCGCCAAGTTCTTTCTCACCATTGCGTTTGTTAACGTTATAGCATTGACCATACTTCAGACTTACTACTCTCTTACTAGTTTCAGTACGGTACAATTTTTAAAATACGCACCTATTTATTTTGGACGCTTTCATGTATTAGTATGTTTGCTTTTCATCTTGCATTATATAAATGTTACGGACAAGAATTTCCAAAATATTCCTCGGTGGAGTTACACCACTATTGGAAGAACGTATGACAATGAGGTTAAGAAAAACGCCCTATATACTTACATCTTGGTCGCGTGCATTGTAATGGCAGGTTTT…	0.00983968	0.282516	0.0389961	0.0396882	0.849128	0.0115648	0.158555	0.0559	0.805648	0.408931	0.970447	0.0694201	0.844157	0	0.0491984	0	0	0	0.314145	0.295182	0.238223	0	0.0779922	0.0287929	0.0505834	1.678	0.0202603
TcasOR300	ATGATTGGTCTTACAAATGGCGACTACAGTCCCAGACCTTCCATGGAAGGAGATTGTCTTAAAATTTTGAAATTTTTTGCAGTTGATATTTTTAATCCAAAAATCGTGAGGTTTTTTTTGTGGATTATGTTGCTATACCACGTCGTGTTCACACTTGTTACAGCATATTTCATGCTGTATGTACTGAGTAATAGCGAAATAATAGGCTATACTCCAGCTTTTTTGGGGAATTTTTACCCAATGTTGTGTGTGTGGTCAGTTTTATTTATATCTAGACTAATCTATGTAAAAGAGGATATGCCATTGTGGGCAATTGACACCGCCGGTGCGAAAGTCCAAGCTAGTATAAAGAGAAAAATTTTCCTATATACGGCTTTTGGCATTTTCAATTTAGTGCTA…	0.0231882	0.714513	0.0147508	0.0434126	0.020365	0.990921	0.743257	1.93001	0.950901	35.9281	0.0596037	0.878269	1	0.100863	0	0	0.0150778	0	0.69469	0.890122	0.558726	0.0295016	0	0.0868252	0	0	0.04073
TcasOR301	ATGTCATTCGAAAATGAACATCTGGGTATAAAATTAACGCACTTTCTCTGTGTAGATCTGATTAAAAAAAGACCAGTAAAATTCCTAAAAAATCTTATTTTCTTTCAGTACTTCGTAGTCCAAATAATACAAACCTATTACTTTCTGAAAATATTTGAAATCAGGTTTTTTGTAAAATATGCGCCTGTATATTTCGGCACGTATTTTCTACTGTTTGTTATAATCGTTTCATGGTTTTCAGAAAATATAGACAATTACACCACTGCCCAGTTCGACAAGTGGGAACTTGAAAACATGACTCAAACCTTCGATGAAAAATTATATAAAAAAATTAAAACACCATCAATGATTGTTTCAATCGTCATTATAACAAATTTCGCTTTGGCTTTAGTGTCTGGT…	0.0635808	0.812577	0	0.258936	0.0189861	3.32779	0.556402	16.2077	0.160073	57.5073	0.00974274	0	1	0	0.0751499	0.0696257	0	0.173129	1.11966	0.792467	0.525608	0	0	0.234564	0.283307	0.0379721	0
TcasOR302	ATGGATTTTTCGGAGCCAGCACCTTTCCATGCTGACGCTCTCTGGATTGTTCGCCTCCTCGCTGTGGACATTTTGAACAAACCTTTCGTCCGCTTTTTAATGTTCACTGTCTTACTTTTCCACGTCACAGTTCTCCTAATCCAAATTTACTTCATTTGCTTCGTTCAAACCTTCGGCGAGTTTGTCAAATACAGCGCAATTTTTTGTGCCATGTTTTACGTTAATTTGAGCATGATTACGCTACTTTACGAAAAGAATATGGTCAAACACATTTTGGAAAAATGCAAACTTTGGGCCTTGAACAGTATCGATGATAAAATCTACCAAGACATTCGGAGAGAAGCGCTTTTTGGCACAGTTTTCGTAATAACAAATTTGATTTTGGTTTTTGTAACAACA…	0.0979837	0.494205	0.0928729	0.369056	0.0575491	1.5999	0.871346	6.70951	0.24573	10.6679	0.138799	2.24056	0.919855	0.100344	0.0983968	0.0911638	0.0300005	0.170013	0.62829	0.536694	0.31763	0.14675	0.0389961	0.662237	0.0758751	0.0745776	0.0405206
TcasOR303	ATGGACTTCCCAGCGAAAAGACCTTTCAAAGATGATCCTTTATGGATCGTGCGTTTGCTTACTGTTGATACAGTCACCAAAAAAATTTCCAAGTTTCTAATGACCTTAGTTTTGATTATTCTTGCTGCAGCCCAAGTCACTCAAATTTATTATCACTGCTTCGTCTTGCCTTTCAACGATTTTATCAAATACGGCCCTGTTTTCTTCTCCATGTTTTACATAATTCTCAGCATCTGTGCGCTGCTTTTCAAGGGCGAGATGGTGATCACACTTTTGGCACAAAGTAATAGATGGGCTGTCGATTCCATAAACAACCAAATACTTCCCGAAATCAAACGCGAGGCATTTTTTTGCAACACTTTCGTCATAATTAACCTTATCCTAACCCTGATCCCGGCC…	0.00804256	0.0207298	0	0.0267671	0.0200541	0.34079	0.77263	1.26981	1	1.422	1	0	0.988259	0	0	0	0.0296951	0.0105177	0.0621895	0	0	0	0	0.0284999	0.0250343	0	0.0401081
TcasOR304	ATGAGATGTTATAACCATGATGTTTTGTGGTTACTTCGATTTTGGTGTTGTGACATTTTCCAGTACAAACTATTGAAGTTTGTAATATTTGTAATGTTGGTGGCCAACACAGTGCTTATGGTACTTCAAGGATATCATTTTCTTATCAATTTCAACAGCCTTTACTTCATATCGTATTCGCCTTACTGGTTTGGATCCTTTTTTATCATTCTCTCACTTACAACATGTTTAACTATATCTAACATTGGACCTGAAGGCATTAAATCAGCAACGCTGTGGCAAATAAAATCCACTGACCCAAAATTAATCAATCGAATCAAATTTCAAGTTAAATTAATCACAGCTTACATCATTGTTAACACAGTTATTGCACTAATTGCTGGTCTTGCCCACACTTTT…	0.563289	0.213192	0.0741218	0.179149	0.192146	2.85199	0.355622	1.07235	1	1.69355	0.833784	0.55537	0.950042	0.304953	0.535769	0.565649	0.516649	0.893427	0.381882	0.217473	0.0402208	0.0297321	0.118512	0.102087	0.25621	0.302195	0.0820963
TcasOR305	ATGTTTAGAGAACAATCATTAATGAACATTCCAAATGACGATTGTTTATGGCCTTTGCGATTCATTTTCCAAAATCTGTACAAAATCAAAGTGACAAACTTTATCATAAAAAAGATGTTAACCAATTTAACAATTTTGCTAATAATCCAAACTTACTTATTTTTAAGAGAAAACAGTGGTTCATATTTTTTAAAATTTCTTCCAGCGTTTGCAGGATCATTTTTTTTTCTAGCATCATACTATTCCACACCCATTATCGGAAAGTGTGTATTTGACGCTATTGAAAATGCTCAATTGTGGCAACTCAACACTTCTAGTCCAAAATTAACAAAACAGGTTCGAAGGGAAGCGTTTTTTACCAATCTGGTCGGTATTGTAGCTTCGATTCTTGCTATTTTG…	0.0469433	0	0.0388961	0	0.343542	0.11638	0.456762	0	0.798652	0	0.780265	0.138525	0.934818	0.150131	0.0122681	0	0.0299235	0.0423943	0	0	0	0	0.0777922	0	0	0	0.687083
TcasOR306FIX	ATGCAGTTTGTAGAAGAAAACATAATTGAAGGTTTAGCTCGTTCCAAAATTTTTTTATTTAATTATTTTTTTTTACAGATGATCCGTTGCGGATCCTTCGTTTCTGTGCCATTGACATTTTCCAAAATGTTTTCGTCGATTTTGTACTTAAAGTTATATTTGTGTGTATTTGTGGCACAATTATGGTACAAGGCTACTACACACTGCATTACTTCGATGGGGCTACGTTTCTCAAATTTGCGCCTTTTTATTTTATCCAGTTTTATGTAAGTAACAATAGTTATATTTTCGAAAAAATAGCTATGAACAAAATTTAATCTGATAAAATGTGCTATAAAAGGGAGTTTTTATTTTTTTTATAATTTTTTGGATTCTTTTAATATATTTTACTTTCTTTTT…	1.51895	0.9895	0.443104	1.13961	4.79443	0.309882	0.322057	0.265479	0.621135	0.273879	0.549928	0.133169	0.200982	1.11647	1.65393	1.65552	1.14206	2.02675	1.17842	1.22842	0.561667	0.396536	0.489671	1.37069	0.908537	7.66954	1.91932
TcasOR307	ATGATTTTCAAAGAAGAGAAATTTTTACAACTAAGTAACAACGACTGTTTATGGCCTTTGGGCAAATTGCTCCACAATCTGATGAAAAATAAAGTTTCCATGTTTTTGTTCAGAGAAAATTTAATCATTTTATTGTTTTTACTAACAGTGCAAATATACCTATTTTTAAAAGAAAGCTCGATGAAATATTTTATTAGATTTTCGGCTTCCTACTCAGGCTCTTTTTTCTTTTTGGTAGCGCCGTATTCTACACCCACTTTCAGCCAATGTGTTTTCGATACCTTTCAAAAACTGAAATTATGGCAGTATGATGTGGCAGGTCCGGAACTTGATAAGCGAATTAGAATGGAAGTATTATCTGTCAATTTTTCGTTCATTGTAAACGTCATTTTGGCTCAA…	0	0	0	0	0.0188872	0	0.78216	0	1	0	1	0	1	0	0	0	0	0	0	0	0	0	0	0	0	0.0377743	0
TcasOR308PSE	ATGGTGCATTTAAATTATTATTTCAGTTGCTGGCGTGCCATTGTAACAATGACTCGTAAAGTTTTTGAGAATAGAGGCGATTTTTCCATGTCAGTGGTTTACTTTGTGGCTACTGGATTTTTTCAAATAAAATGCAACCGCTTCTTGGCCTATTGGGCACTAACTGCCAACGCACTGTCCTTTCTAATCATGCTATACCAGTTTATTTTGGACGCGAAATTGGTCTACATCATTCAATACGGCCCTGTTATCTCAGGCCTAACTTACGTAAGTTTTCTCGACAACTCCAAAAATTACAATATTGTCCAGCAGGTCTTAGTATCACTTTTGGGGGTGATTTTTATGACAGACACCGAAGAGTTCCAACAAGAGTTTGACTTTTGGGACGAACTTGATGCA…	0.0556654	0.0244759	0.0306661	0.0113212	0.0293235	2.01004	0.998635	0.433091	1	0.827665	1	1.58532	0.952351	0.157819	0.038689	0.0179225	0.047184	0.016712	0	0.042205	0.0312226	0	0.0613321	0.0226424	0	0.0586469	0
TcasOR309	ATGCCATTTGAGTGGACAATTCGCAAAAACAAAATCAAACCAATTTTGCAAAACGACGTTTTATTGAACTTGATGCTAGTCCCGAACACAATCATCAGTAACAAATTTCTGGTCATTTTGAATTATTTTTATTTCGGTTTTATCATCTTACAAAGTGTTTTCGTGGCAGTGATAATAATCACAAAAGATGAATGGAAGTTACTAAACGGCCAATACGCCGGATACACAAGTGGTTGTGCCATTGTGTGGTCTAGTTATATCACAATGTACACTTATGTGGACAAATTTTTGAATTTGTACAAAGAAATTTTCCCTCATTTGTGGTCTCTGGACGTTGTGGGACAAGACCATTTTAATAAATTCAGTAAAATGGCCAAGGTTTTAAAACTGGGGAAAAAT…	0.00962651	0	0	0	0.0308665	0.256462	0.74863	0	0.982098	0	0.982803	0	0.986695	0	0.0249846	0.023148	0	0	0	0	0	0	0	0	0	0	0.061733
TcasOR310	ATGAAACAGAAAGCTGTTGGTGCAAAAAAACAGTTAAAAACCGATAATCGCGACGTTTTGGTCACTGTGAAGCTGCTGGCAAACGATGTATTTCACGCAAAAGCGGCTAAAATTGTATTAAAATTGTTGGTTCTAATCCATGGTAGTATTTCACTGATTCAAATTTACACAATACTTTTCAAACCCAACATTGAAGAATTTACGCTAAAAGCACCAATTTTTTTCGGCTTGATTTATCCAATATCTGGTGCTCTCACCCTACTTCTAAAACCCGAATTGATTGATAACTTCCCTAACTATACAAAAATTTCTCTTACTGACAACATCGACCCCAAAACTTACCAATCCATAAAAAAGTCCGCCAAAATAGCATTTTACTACACTGTGGCAACTATTTCG…	2.98157	2.27151	1.68693	2.11212	1.91673	1.40258	0.770961	1.11942	0.984646	1.40415	0.862953	1.1576	0.990789	3.15118	2.79098	3.1861	2.76559	3.01397	3.15053	2.25628	1.40773	1.7542	1.61966	2.71261	1.51164	1.4732	2.36027
TcasOR311	ATGCATCATAAAAACATACAACCAATGACAGACGACTACTTGAAATTTATCAAATTTGTGTCAAGCGATATTTTTCAACTGCTCCCAGTTAAAATATTCCTGGCCGTTGTTTTCCTAACTCATGCCGTTTTGGATTTGTTGACAATTTATTTCGTACTTTTTGTGATAGAGCCGCACGATTTCATCACTTATATTTCAGTGTTTCTGGGCGAATTTTATCCACTTTTTGCAATTGTAATGTTACTGTTTCGTGGAAAAATAACCGACAGTTTGAAACACAAATTGGCAATGTGGACAATCACTAGTACAGACGAGAAGACTCAGTCGGACATAAAACGGCAAATAGTTTTTTTCAACGGCTTTGTTGTTCTAAATTCTGTAATAATTTCGATTGCGAGT…	0.444653	0.110679	0.0571532	0.302302	0.27181	1.59915	0.709995	1.20272	0.878623	0.496994	0.860163	0.302112	0.649636	0.373276	0.496756	0.472352	0.271029	0.609852	0.133554	0.114084	0.0843977	0.0935831	0.0207233	0.550842	0.0537621	0.435953	0.107667
TcasOR313	ATGGAACAACTACCAAAAAATGATCCATTATTGGTCTTGCGTGTCTTGCCAGAACTTTTGCTGCTACATAAAATAGTCAGACATTTTGTTGTATTTATTGTGTGTTACTTGACGGCAACGACGATTTTTTGTCTCTACGTTCTTGCAACAGTCCGTGGACTCTGGGACTTGTTTTGGAGTCAGTACAGTTTATTGACTTTTGGTTCAGTTATCGGTTTTTCGTGCTATTTTGTCGCATTTTGGAAAGGTTTCAAGTTTTTGGAACTGCGTCGGCGCGTTTTTGCCGATTACTGGGCTTTGACAAGTCTTGGCGAAGAGTCGTTTCAAAAGATCAAAAAACTGAGTAAATCTGCGAATATTTTTACGGTGGGCACAATTTTGGCTTCAATTGCAACGTCG…	0	0	0	0	0.26933	0	0.468946	0	0.938765	0	0.933417	0	0.934882	0	0	0	0	0	0	0	0	0	0	0	0	0.53866	0
TcasOR314	ATGGAACAACTACCAAAAAACGATCCATTATTGGTCTTGCGAGCTTTGCCAGAGATTTTAATGCAACATAAAATCATCAAATATGTGGTGCTGTTTATCATATGCTACATGACAGTCACGATGATTTTATGCTCCTACGTTCTTGCAACAGTCCGAGGACTCTGGGACTTGTTTTGGAGTCAGTACAGTTTGTTGGCTTTTGGTTCATCTATAGGTTTTTCGTGCTATTTTGTAGCATTTTGGAAAGGTTCCGAATTTATCAAACTGCGTCGGCGCGTTTTTGCAAATTACTGGCCTTTGACAAGTCTCGGCGAAGAGTCGTTTCAAAAAATCAAAAAGCTGAGTATTTTTGCGAATGTTTTTATGGTGGCCACAATTTTGGCTTCACTTGCAACGTCA…	0	0.0184104	0	0.0204216	0.0871728	0	0.365718	0.273167	0.984515	0.354218	0.99438	0	0.929364	0	0	0	0	0	0	0.0552312	0	0	0	0.0148154	0.0260277	0.153496	0.0208499
TcasOR315	ATGACACTCGTGAGAAAATTACAAGCTGCAGCAACAAACGCGTTTGAAATCCGAATTAAAGATGATATTTTGGCCGAGCTGTTCAACTGGCCGTTCCTAGTCCTTGATTCCAAATGGTCGACGAAGTTTGCAGTTTTTTTGACAGTATATTGCGTTTTTGAGACACTTGCTTGCGCTTTGGTTTATTCAACACTGGACGTTAATATGATGGGAACATATGCGATTGTTATTGCAAGATTTGCTACTACTTTCTGTTCCTTCTTCTCGTTTTTTACGAAACGGAAACAATACTTTGAAATCATCAACGAGAATTTCCCTCACTTTTGGCCACTGCAAAGTTTGGGAAAAAGCACGTTTAACAGAATAAAAATGAGAGCCTCTAGTGTGAAATTTTATTCT…	0.012108	0.163072	0.00969916	0.0429685	0.215293	0.04915	0.0603816	0.193564	0.790848	0.940375	1	0.0590448	0.530936	0	0.0244734	0	0.0149235	0.0211429	0.25003	0.160185	0.0790014	0	0.0193983	0.085937	0	0.148392	0.282193
TcasOR316	ATGACACTCATGAGAAAACTACAAACTGCAATAAGAAACCTGTTTGAAATCCAAATTAAAGATGATATTTTGGCCGAGTTGCTCGACTGGCCTACCCTTGTTCTTTTTTCGAAATGGCCTAAAAACTTTGCAATTTTTTCAACCATATACTGTGTGTTTGACACACTAGTTTGCACTTTGGTGTATTCTACATTAGACGTTGAAATGCTGGGAAAATATGCAATTTTTATTGCAAAATCCACAATTGCTTTGTGTTCGTTCTTCTCGTTTTTTGCTAAACGGAAACAATATCACAAAATTATCAACGAGAATTTTCCGCACTTTTGGCAGTTGCAAAGTATGGGAGAAAGCACGTTTGACCAAATGAAAAAAATAGCCACAACTGTAAAATTTTACTCT…	0.0126858	0.256984	0	0.0681308	0.0943528	0.124426	0.423069	0.801568	1	4.44651	0.716156	0	0.653307	0	0	0	0	0.0634288	0.343792	0.427159	0	0	0	0.085937	0.0503246	0.148392	0.0403133
TcasOR317PAR	ATGCAACGTCTTATCACAAACTTAATTATAATTCGAAGCAAAATTTTGAAAATTTTCAAGGACCCAGACGATCGTAAGTTGAATTATTTCAAAAATAGACCCAAACCTACAATTTCAGGCGATGTTTTAAGAGTGGTCAAACTTTTGTCTAGTGACATTTTCCATACTAAATATGCCAAAATTTTGTTGATTATTCTAATACTTGTGCATGGGAGCGTCACTTTTTGCCAAATTTACTTCATTGTAATGGAACCAAACGTCCAGGATTTTATCCTAAAAGCACCGATTTTTGTCGGAATTTTATTCGTAAAATGAGTGAAAAAAATATGGAAAAAAATCAGTCAATACGTATTTTCAGCCACTGACTAGCGTCATAACATTATTGTTGCGACTCAATTT…	0.0211672	0.122218	0	0.0280025	0	Inf	1	Inf	0.972249	Inf	0.706603	NA	NA	0	0	0	0.105836	0	0.177319	0.189336	0	0	0	0.0203152	0.0356897	0	0
TcasOR318	ATGACTCAAACCGATGTTCTCCACCTAATCAAATTTCTAACAAACGACATTTTCCGCTCGAAAATCGCCAAAATTTTTCTGCTTTCCAGCACAATTTTCAGCGCAAGTGTGACCTTAATCCACAGTTATTTCATGCTTTTTCGCCCGAATTTGCGCGAATTTTCCCTAAAAGCGCCAATGTTTTTCGGGTTTTGTTACCCGTTTCTCGCCGGTGTTGTCCTTTTATTCGAGAACAAATTGATCGAAAACATCCCCAAACAAGTAAAATCGGGGCCAATCGACCAAAAACTGCGAAAAAAAATCAAAACGATCAAACTTTACGTAATATTCGTCATGATTTCGGCCGTTTTGGCTGGACTTTCCTACGTTCAGAATGTGACAAACGAGGCCGAGATTGCT…	0.0180145	0.0510896	0	0.0893057	0	Inf	1	Inf	0.80456	Inf	0.944578	NA	NA	0.0540637	0	0.0245587	0	0.01145	0.0677021	0	0.0855666	0	0	0.124105	0.0545067	0	0
TcasOR319	ATGCTAATTAACTGTTACATTTTCACGATTCTGATTAGTTTTTCTGAAATGTTGAACCCACAACATGACCGTGACGCTTTGAAAATAGTCAAATTTTTGGCTAGTGATATTTTCCATAATAAATCTGCGAAATTATTTCTACTAATTGTGGCACTAATTCATGGAAGTGTCACTCTCATCCAAATCTATTGCACTTTAGCGAACCCCGACATTAAGGATTTTATCCTAAAAGCGCCGATTTTTTTCGGAATGTTTTTTCCTCTGACTGGTGTCATTACACTCCTGTTACGTCCCGAATTAATTGACGACGTCCCACAATACATGAAAAACTGGAGTATGGAAAACGTGGACGCAAAAATCCATACTTGGGTCCAAATAACGCGAATTTACGGCGTGGGC…	0.00950246	0.134368	0.0195483	0	0.0101562	0.769385	1	0	1	14.6793	0.778309	2.35492	1	0	0.0246626	0.0228497	0	0	0.188973	0.134519	0.0796123	0	0.0390966	0	0	0	0.0203125
TcasOR320	ATGTTGATTTATAACAGATTCTCTAAAAATTATTTTAGCATGAAAAAATTAAATGACCCATTGCGGTTTATTTACAAAATGACATTGGATGCGATCGACTATAAAATTATGCAATTTTTCTTAACACTAACTTTCGTTTTACACTCTTTTGTGAGTGTGGCCTTTATTTTGGAATTAACTCTAACATTCGATGCAGACTTGTTGGTTACATATGGTCCTATAATTTTTACTTTTGGCAGTGGAATTGGAGGATTTTTGGTGGTTTACAAAATTCGGCGCACACTTAAACTACTTTTGCAAAAATGTAAGCTACCAGCACCTGACTCAAAATCCCAAATGTTGGAAAGGATTAAACGGGAATCTAAAATAATACTAAACGCAGTTTATTTTGATAATATT…	0.0895567	0.0263604	0.00957669	0.0760612	0.0931615	0.959141	1	0.886822	1	0.464424	0.96862	0.148261	0.84366	0.147856	0.0362466	0.0223881	0.147351	0.0939419	0	0.0790811	0	0	0.0191534	0.127278	0.0248446	0.146519	0.0398043
TcasOR321	ATGGGAAAAATGAACGATCCCTTGCAGTTTATCTGCAAAATGACGTTGGGTGCAATTGACTACAAGTTTGTGCAACTTTGCTTATTACTAACTTTTCTTTTACACTCTTTTGTGAGTTTGGCCTTTAGTTGGGAATTGATTCTAACATTTGATGCAAATTTGTTGGTCGCATACGGTCCCATAATATTTACTTTTGGCAGTGGGATTGGGGGCTTTTTAGTGATTTATAAAATTCGAGGTACACTTAAACTAGTTCTAAAAAAATGTAGCTTACCGGCACTTGACTCAAATCCCATAATATTTGAAAGAATTCAAAGCGATTCTAAAATAATACTAAAAGCAATTTATTTTAATAACATTCTCATGGTGGTTACAGTGTATTTACATTGGCCTGTAAGT…	0.190062	0.0790888	0.00992767	0.126594	0.0293018	6.08696	0.445811	4.61842	0.73477	4.26717	0.768674	0.47374	1	0	0.3006	0.139251	0.229127	0.281334	0.127961	0.109306	0	0	0.0198553	0.175923	0.0772654	0.0379721	0.0206315
TcasOR322	ATGACTTTTCATTGGATTACTACACCACTTGAGCCCATACTGAAAGACGATCCTCTCTTTGTTTTGATGGCTCTCCCGAACAAGCTCATTGGTAGCAAATTACAAGCACTTGTTAATTACTTTTTCTTCGTTTATATGGTAATTCTCCCAGTTTCGTGTTTCTTAGTAATTGTGGCAACAAACCAGTGGCAAATATTTTACAGTCCCTATTCGGGCTATGCCAGTGGTGTTTTTATCGTATGGTCATGTTATGTTTCTTTCTTTATTTTTGGGTCAAAATATCGGAGGGTTTACAGAGACGTGTTCCCACACCTTTGGTCCTTGGACGTTGCCGGAGAGGAGCATCACAACAGATTGAAAAAAATTGGGAAACAGTTGAGAACTTTCAAGTTGGTGTTG…	0.187996	0.820285	0.658934	0.364392	0.238711	0.778713	0.787049	1.70731	0.831467	3.91241	0.270364	3.89386	0.23516	0.301033	0.0983968	0.0911638	0.375006	0.0743807	0.565461	1.18073	0.714668	0.498949	0.818918	0.273533	0.45525	0.335599	0.141822
TcasOR323	ATGAATTTCAATTTTTTTGATAAAAGTGACGATTTTTCCATGCCCGTCGTCTACTTTGTAGCTGAAGGAATATTTCACATAAAATTTATAAGATTTTTAGCGTATTTGGCACTGATTTCAAATGCACTGGGACTTTTACTTATGCTATACCAGTTTGTTCTGGATGCAGAATCGTTGTACATAATTAAATACGGCCCTGTACTTTCAGGAGCAATTTTCGCCCTTGTATCTCTGCACGCAATACTTTTCATGCGAGATTTAGAAACGTTTAAGCAAGAATTCGATTGCTGGAGTGAACATGATGCAAGCCAAGAAACCCAGAATCGAATCAAGCAACACATTAATTCCGTTACCATTTTCGTAATTTTTAATTCAGTGCTTGCTTTTGTAGCTGGTGTA…	0.460743	1.34467	0.107897	0.423962	0.236259	1.74945	0.660327	1.83946	0.80283	6.50097	0.0662693	0.603565	0.90771	0.403452	0.370895	0.458174	0.376944	0.694248	1.67357	1.40262	0.957816	0.0590033	0.15679	0.492009	0.355914	0.187408	0.28511
TcasOR324	ATGAATATTAAATTTCTTGATAAAAGTGGCGGTTTTTCCATGGCAGTGGTCTACTTTGTAGCTGAAGGAGTGTTTCATATAAAATTTATAAGACTTTACACGTATTCAGCACTAATTTCAAATTCACTAGGATTCTTATTCATGCTGTATCAATTTATTGTGGGAGCAGAATCGTTGTACATAATTAAATACGGCCCTGTACTTACAGGCTGTACATACGTTCTTGTATCCCTGTGGGGAATACTTTTCTTGAGAAAAACAGAAGAGTTTAAACAAGAGTTCCATTTCTGGAGTGAACATAATGCAAGCAAAGAAATCCAGAATCGAATCAAGCAACACATTAATTCCGTTACCGTTTACGTAATTTTAAATATTGTGCTTGCTTTTACAGCTGGTACA…	0.313686	0.785061	0.288595	0.45154	0.274655	1.0318	1	1.665	0.804515	2.83972	0.485373	1.39233	0.916531	0.251508	0.345276	0.274196	0.345895	0.351556	0.913368	0.645693	0.796123	0.147128	0.430063	0.649511	0.253569	0.224309	0.325
TcasOR325	ATGTGTAATTTACATGATAGGTACAGTCAATTTGGTTGTTTTATCGTCATCACATTCCGGCAAGATTCTAAGGTTTTTTTTCTCACAAATATGTATAGTAAACTTTTTGGTGAAAGGGGCGAGTTTTCCATGTCAGTCGTCTATTTCGTGGCCACAGGACTGTTTCAAATAAAACTTATAAGACTCATGGTCTATCTGTTACTGATTGCAAATACACTGGGATTTTTAGCAATACTATATCAATTTATTTTGGATGCAGAATTGGTGTACATAATTCAATACGGTCCTATAATCTCGGGTAGCACTTACGCTCTAGGATCTTTGTACGGAATAATTTTCTTGAGAGATGCAGAAGAGTTTCAACATGGATTCCAGTTCTGGAATGAACATGAAGGAAGC…	0.0613232	0.0194435	0.018102	0.0384718	0.0188097	2.64855	1	1.91314	1	1.422	1	1.17746	1	0	0.0685138	0.105796	0.0139262	0.11838	0.0583305	0	0	0	0.036204	0.0534628	0.0234808	0	0.0376193
TcasOR326PSE	ATGTTCCCTAAACTTTTATTTGAAATAATTGTATTCTCACATGAGAAGGAAAATAAAAGTTTAATATGTAGGACTTCCCATTGAGTTAACTAACGAGTTGTTTAAATTTACGAAACCATTTTCGTATTTTTTAACTCGCTTCGTTCGTTGAAATTAGTTACAACCTTCAAATTTTAGATGATGTTTTGTGGTTACTCCGATTTTGGTGTTGTGACATTTTCCAGTACAAACTATTGAAGTTTGTAATATTTGTAATGTTGGTGGCCAACACAGTGCTTATGGTACTTCAAGGATATCATTTTCTTATCAATTTCAACAGCCTTTACTTCATATCGTATTCACCTTACTGGTTTGGATCATTTTTTGTAATATACATTCGAAAAACTTGAGTGCATCATA…	0.638524	0.168987	0.163012	0.247747	0.292597	2.08134	0.302195	0.921172	1	0.923333	1	0.784942	0.961113	0.413858	0.942093	0.617703	0.430119	0.788847	0.296148	0.210812	0	0.149872	0.176152	0.316674	0.178821	0.410114	0.17508
TcasOR327	ATGTACGGCTTTAAACTGAGTTACCGAGCTTTTCATGATGTTTTGAGGTTACTCCGATTCTGGTGTTGTGACATTTTCCAATACAAACTAATGAAGTTTGTAATATTTGTGATGTTGGTGGCCAACACAGTGCTTATGGTACTTCAAGGATATCATTTTCTCATCAATTTCAACAGCCTTTACTTCATATCGTATTCGCCTTACTGGTTTGGATCATTTTTTATCATTCTTTCACTTACATCATGTTTAACTTTACCCACCATTGGACCTGAAGCGCTCCAGTCAATGGACCTGTGGAAAATACAACCAATGAAGCGAATCAAATTTCAAACAGAGTTGATCAGAGCTTACACCACTATTAACACAGTCATTTCATTAATTGCTGGTCTTGCTCACACT…	6.81431	1.91529	0.45913	0.55135	1.28578	4.61357	0.0100629	0.416927	0.296338	1.53224	0.837035	0.451038	0.271741	8.47911	4.80914	7.40706	6.99011	6.38612	2.29326	1.82476	1.62786	0.528299	0.389961	0.748616	0.354084	0.484754	2.08681
TcasOR328	ATGAGCTACAATATAAAGCTTACAAAAGACGATCGGCTCAAATTACTCAAAATAATGGCCTCTGATGTTTTTCAGTCAAAAACCGTTAAAATTATTCTCATTGTCGTGTTCTTAGTGCACGCTATTGCAAATTCATTAACAATTTATTTCGCCCTACACGTCTCAGACACAAAACAGTTTATAAGCTATGCCTCTGTATTTTTCTCGGAATTTTATCCAATGCTTGCAATTTTAACCATTATATTCAAAGGAGAAGTCGTTCAACATTTAACCGACGACATAAACATTTGGACGATAGATGGTGCAAGCAAAAAATTACAATCCGAAATTAAACTCAAAATAAAAATCTTGACCGCATTCGTAATCATTAATTCGTTTAGTGTTGTAATTGGAGGTTTC…	0.0996124	0.171643	0.0197519	0.0693728	0.215943	0.434692	0.480792	0.336594	0.814774	0.841168	1	0.124515	0.585239	0.203302	0.0747585	0.0230877	0.121564	0.0753492	0.190941	0.163105	0.160883	0	0.0395039	0.0875035	0.051242	0.226646	0.205241
TcasOR329	ATGAACTGCGAAAATCAGTTTGCTAAAGATGATTACCTCAAAACACTCAAAATAATGGCCTCTGAAGTTTTCCAGTCAAAAGCAGTGAAAGTTATTCTCATTTTTGTGTTCCTAGTGCATGCTATTGCAAACTTATTAACAATTTATTTCGTTCTATACGTCTCCGATACCAAATTGTTTGTAAACTACGCCTCTGTATTTTTCTCCGAATTTTATCCAATGCTCGCCATTTTAACGGTAATATTCAAAGGACAAATCGTCCAACATTTAACCGACGAATTCAAAATTTGGGCAATCGACAGTGCAAGCAAAAAATTACAATCCGAAATTAAACTCAAAATAAAAATCATAACGGCGTTCGTAATAACAAATTCGTTGATTGCAGTATGGGGGGGTTTT…	0.0416012	0.0817698	0.0148661	0.051242	0.194979	0.176681	0.373643	0.263777	0.801101	0.57847	0.941374	0.0924494	0.684996	0	0.0249195	0.0577192	0.0607822	0.0645851	0.190941	0.0543682	0	0.0297321	0	0	0.102484	0	0.389958
TcasOR330	ATGAACTACAAAAAACAGTTTGCTAAAGACGATCGGCTCAAAACACTCAAATTAATGGCCTCTGATGTTTTCCAGTCAAAAACCGTTAAAATTATTCTCACAGTTGTGTTCTTAGTGCACTTTATTGCAAATTCACTAACAATTTATTTCGTTCTATACGTTTTCGAAACAAAATTGTTTATAAATTACGCCTCTGTATTTTTCTCCGAATTTTATCCAATGCTTGCTATTTTAACTATTATATTCAAAGGAGACGTCGTTCAAAATTTAACCGACGAAATAACATTTTGGACGATAGACAGTGCAAGCAAAAACTTACAACACGAAATTAAACTCAAAATAAAATTCTTGACCGCATTTGTAATCATTAATTCGTTCACTGTAGTAATGGGAAGTTTC…	0.191462	0.122437	0.192946	0.0364598	0.679372	0.250495	0.200598	0.0499274	0.523197	0.257043	0.778868	0.355329	0.865883	0.711557	0.0124598	0.0230877	0.167151	0.0430567	0.0954706	0.271841	0	0.208125	0.177767	0.0729196	0	0.188872	1.16987
TcasOR331	ATGAACTTCTTCCAAAAGAAGCTTGCAAAAGGCGATTTCTTTAAAACACTCAAATTTATAGCATCTGACGTGTTCCAATCAAAAGCCGTAAAAATGGTTCTCATTTTGCTTTTCTTAATTCATGCCATTATTTACCTTTTGACAATTTATTTCCTTCTGTATGTTTTGGAGCCGAAACAGTTCGTAAATTACGCCACTGTGTTTTTCGCCGAATTTTATCCAATGCTCGCTATTTTAACCGTTATACTCAAAGGAAAAATCATCGAAAATCTAACAGACGAAATCAAAATTTGGGCGATAGAGAATGCCAGCAAAAATTTACAGTCCGAAATCAATCTCAAGATAAAAATCATAACAACATTTGTAATTGTTAATACGTTGATTGCAGTATCGGGAGGT…	0.191688	0.615071	0.148171	0.143889	0.150265	1.14273	0.859901	0.954943	1	5.69884	0.326251	1.25866	1	0.557628	0.0248548	0.115139	0.121249	0.139571	0.761781	1.0032	0.0802326	0.237239	0.0591019	0.160006	0.127772	0.0753524	0.225179
TcasOR332	ATGGAGTTTGGCAATTATAAACTTATGACAGATGATTACCTAAAGACAATCAAATTTATGTCATCTGATATTTTCCAACCGATACCAGTCAAAATCCTGTTAGGCTTTATTTTTGCCTTACATTCCGCTGTAAATTTAGTAACTGCTTACTACATGTTAACTACCTTTGACGCAAAATTATTCATTAATTATTCCTCTGTATTTTTTGGCGATTTCTATCCACTTCTCGCCACTTTCGCACTAATTTCAAAAAACAATACCGTACGTAACTTAAAAGACGAACTCGAAATTTGGACCATAGACAGCGCCGGCGAAAAACTACGTTCGGAAATTAAATTGAAAATCAAATTTTTAAACATTTTCGTTGTTTGTAATTCTCTACTAGTTCTAGTAACTGGT…	0.0145538	0	0.0150225	0.114516	0.192514	0.0750909	0.334461	0.698437	1	0	0.619588	0.11429	0.78684	0	0.0377727	0.0349961	0	0	0	0	0	0.0300451	0	0.0736872	0.155344	0.343548	0.0414803
TcasOR333	ATGGAATTCGAAGTGAAAACATTTATGACACGTGATTATCTCAAAGTAGTGAAATTTTTAGCATCTGATATTTTTCTAGCCAAACCTATGAAAATTCTACTGTTATTAATTTTCATTGTGCAGGCTTCTGTGCAAGCAATGACTGGCTACTTCATGGCAACTGCCTTTAATGCGAAATTTTTTAATAATTATGCTCCTATATTTTTTGGAACATTTTTTCCTCTTCTGGCAATTTCCATTTTATTACTTAAAAACAAAATATTTCATAATTTAAAAAATGAGTTGAAAATATGGAGCTTAGACAATGCTGGCGAAAAAATACATTCGGGAATTACAACGGAAATAAAGGTTGTAACGTATTTCGTTATTGTCAATTCTGTATTCGTCTTGTTGGCAAAT…	0.0216225	0.0531777	0	0.0549319	0.277041	0.0759652	0.28344	0.227657	0.85789	0.318679	0.877074	0	0.513566	0	0.0749537	0.011574	0	0.0215846	0.159533	0	0	0	0	0.058488	0.0513758	0.492349	0.061733
TcasOR334	ATGGATCACCCCGACATCAAACCCATGACAGATGACTCTTTAAAACTCATCAGATTTATCGCATCCGATATTTTGCAACCATTGCCCGTTAAAATCTTTCTAGGTGTGATTTTTCTGTTTTTCACAGTGGGCTCAAATCTCTTGATGATTTACTTCGTTTTGTATGTGTACGACATTCGAGAGTTTATGGATTATGCACCAGTTTTATTTGCGTCATTCTATTCAGGGGTTGCCATTTTATCAGCGATATTTAAAGGCAAAATTATTCACACTTTACCAGACGATATAAGCCTTTGGGCCCTAGACTCCGGTGGTGAGAAAATCCACTCCGAAATTAGGTTTAAAGCCAGGATGGTGACAATTTTTGTTATTTGCAATACTCTACTCATTATTGGTGGT…	0.174517	0.0718572	0.0543327	0.145658	0.583103	0.277659	0.24298	0.266312	0.611834	0.0849403	0.143191	0.128367	0.208778	0.15208	0.248548	0.115139	0.0454682	0.31135	0.0952226	0	0.120349	0.0889647	0.0197006	0.189099	0.102218	0.715848	0.450357
TcasOR335	ATGGACCACCCAGATATAAAACCCATGACAGATGATCCTTTAAAACTCATCAAATTTATGGCATCTGATATTTTGCAACCGTTGCCTGTTAAAATCATCCTACTAGTAACTCTTCTGGCGTTACCAGTGGGTTCAAATGTCTTGATGATTTACTTCGTTTTGTATGTGATCGATATTCGAGAGTTTATTGATTATGCACCGGTCTTATTTGGGGGATTCTACCCATCACTTGCCATTTTAATAGCAGTATTCAAAGGCAAATTAATTCACAATTTACAAGACGAGATAAAACTTTGGGCCATAGATTCTGCCGGTGAAAAAATCCACTCCAAAATTAAGTTGAAAGTCAGGATGGTGACAATTTTTGCTATTTGCAATACTCTACTCCTTATTGTTGCA…	0.130038	0.47856	0.0982009	1.22358	0.144616	0.868472	0.903334	8.91247	0.541755	4.93823	0.726123	0.944374	1	0.252158	0.0618158	0.0572718	0.150778	0.128169	0.789421	0.566441	0.079818	0.118007	0.0783952	2.04039	0.406758	0.187408	0.101825
TcasOR336PSE	ATGTTTAGGGAAAAGTTGTTGAGCATTTCAAATGGCGACTGTTTGTTGTCATTGCACTTCACTTATCGAAATCTGTACAATAATAAAGTGGCAAATTTTATCATAAAAAGATGTTGATTAAATTAACAATTCTGTTAATATGCCAAACTTACTTATTTGTAAAAGAAAACAGTAAATCGTATCTTTTAAAATATCTTTCAGCGTACGCAGGTTCACTTTTTGTGAGTGAAATAATATAATAGGGTAAGTAATGAACATATTTCAAATATTTGTTCAGTTTTTGGCATCATACTATTCTACACTCATTAAAGAAAATAATAATAATTGA	0.0106739	0	0	0	0.0720846	0.129221	0.745953	0	1	0	1	0	1	0	0	0	0.0533697	0	0	0	0	0	0	0	0	0	0.144169
TcasOR337PSE	GAAAGTTGTTTAAAAAATCAATATTTACGGATTTCAACTTTTCACATTTTAATCATCGGCCAATTGCATAAAGATATTGTAAGTAACTTAGCTGAATGTTTGTAATAATTAAAATTCTAGCTGGAGTAGTAATTTTTTAATAATTTAAAAAATGGTTAACTGGGAAAGTTGGAACACTAGGAGTAAGACAATATTTTCAGGAGGAAGTAAAATTACAATTTTCTCACAAGTTGTTAGTCAATTACGCATTAGGCATCTCTGAGTAGTTGTTTTTGTAAAAATGCAATTTAAATTTTCAGTGCAGCTATGGAAAGCAATTTATTCGGTA	0	0	0	0.044993	0	NA	NA	Inf	1	NA	NA	NA	NA	0	0	0	0	0	0	0	0	0	0	0	0.089986	0	0
TcasOR338PSE	TAAGGACAAAACTTATTTACAACTAATTAACTTCTAACTATTTTAAAAACGATCAAATGGCAAATGTGGAATAATAAAAAATGAAAATTTTGATTATAATGTTAAAGAATACACAAGAGGGAATAAAATTGCAATTTTCCTAAAACTTGTCTGTCAATTATGCATTAGGGGTCTCTGTGAGTGGTTGTTTTTTTAAAAATTCAATTTTTGTAGCTAAAATTGTAGCTATGGAAAGCAATTTATTCTGTTTTCTCCATGATGAAAAGCCTTAAAGCGCACTGA	0	0	0	0	0	NA	NA	NA	NA	NA	NA	NA	NA	0	0	0	0	0	0	0	0	0	0	0	0	0	0
TcasOR339	ATGATGTTGTTCCGTAACACAGAAATCAGACGATTCCAAACTAAAGCCAAAGACCCGCTGCATTTTCTCTACGCGTCAACGTTCGGACTTTTCCGAGTGAAACTAGTCCGATTAGTGTCAATTTTCACGCTGGTTTTCCACAGTGTAATAAGCTGTGCGTTTTTTTGCGAAATGTTGTATAGTTTCGACCCGAATCTATTGATTGAATATGGACCAATGATCTTTATTTTTGGCAGCGGCGTCATGGCCATCGCTGTCTTTTTTTACATTGAACAGAACGGTAGATTATTATTAAGGCAAAGTGTTGGCCGTCTTTGGAACTTTGACTCGTCTTCAAATTTATACAAAAAGATGAAATTGGAATCAAAGTATATTCTACAAGTCGTCCACTTTAATAAT…	0.694674	0.272467	0.0675803	0.0658836	0.290046	2.01079	0.751091	0.218351	0.242739	0.738077	0.856288	0.282883	0.334631	0.891639	0.546458	0.686302	0.740494	0.608477	0.279142	0.185459	0.352799	0.11591	0.0192506	0.0568551	0.0749122	0	0.580092
TcasOR340	ATGCCTTACGTTCAGAAAGGTAGATTGAATTTTAAGCCAACTAACCCTTATTTTAATTTCAGACGACCCTTTTTGGGTCCTGAAAAAACTGTCCATCGACATCGTGTCTCACACCGTAATGAAAAAACTAAATTTCGCCATTTGCTCATTCAATTCGACACTTCTATTGTCATTTTCCAAGCGCTTGCCCAAACAGTTTACGAGAAAACTGTCCTAGAGCTTTTGTGTGAATTCTATTCCCTATACTGGCCGCTGGATAACGTCAATCCTGGCAAATTTCTAAAACAATTTCGGTTTTTGTATGTTATTTCATTCGTTACTGGTGGTATGTTCATAACTTCAGTTTTACTCGTTTCTCCCGTATTTAAGAACGAAAAAGACATATTCCTGATCAGAGAA…	0.271141	0.206431	0.242347	0.125204	0.4153	0.577216	0.506656	0.303948	0.544238	0.518462	0.788861	0.744813	0.921997	0.276445	0.162647	0.31394	0.38019	0.22248	0.207709	0.236571	0.175012	0.355775	0.128919	0.111053	0.139355	0.205458	0.625141
TcasOR341PSE	ATGATGGATGATTTTAATAGTAATAAGTGTAGCTACGAGTAAGTTATAACTAAAATAATAATATATACAGATTTTCAGACCTTTTTATCATGTTGAGAAACACGACTTTTATTAATGCCAGAAATAACAAAATAGTAAAATTTTGTGATGTTTTCTTTATTATTTCTACTCACTCGTTCAGTTTTTTAATATATACTAACTACATGTCTAAAATTTTAATATTAGTCTTTATTTCGGGTTCTAGAACGATTTTCGCATTTGTTTACGCATGGCTATAAGCACAGTTACAATACCTCTTCAATGAGAAATATTTGTTTTAAACATATCATTCAACTGATAATTTGAAAGATTGTAAATATTTGCAGGACAAGCACCAAATCAAGGTAAAAAAAGACATTG…	0	0	0	0.0193925	0	NA	NA	Inf	1	NA	NA	NA	NA	0	0	0	0	0	0	0	0	0	0	0	0.038785	0	0
TcasSNMP3	ATGCGCCTAAGTACGCCCGTAATTGTGGCCATTTCAGGCTTCTGTATCTTACTCTTAGCCCTACTTTGCTCAAGTGTGATTTTTCCTGAACTGGAAAACTACTTAATAAGTAAGGAAACCGCGTTCGTAGAAGGGAGCAAGACATTTGAGACCTGGAAAAAAATACCGTTCCCGTTCAAATTAAAAATTTATTTTCTCAATGTGACCAACGTTGATGATTTCCAAATGGGGGCCAAACCAACTTTTAGGGAAATAGGGCCCTATGTTTACGACGAATTTCGGGAACGCGAAGTTTTAGCAGTTAGTGAAGACAACGACACTGTTAGGTATAATCAAAAAAAGACCTATTTTTTCAATAGAGAGGACTCAGGGTGTCGGACGGAAGAAGATGTAGTAACG…	2.30829	2.88241	0.0359126	0.323931	0.0274722	87.8302	1.49792e-08	13.7227	0.00797538	115.299	9.76715e-08	1.98165	0.802056	3.77033	1.47705	2.04011	2.45339	1.80055	3.19393	2.35266	3.10066	0	0.0718252	0.42426	0.223602	0.0549445	0
TcasSNMP1a	ATGAAACCGATTCGTCGGAAGGACTTCTTATTTTTACTTTTTCCTAAGTTGCGTTTACTTAAGTTCTCTTTTGATTCGTTAAAGTGCATTTATCATTGTTACACGAAGAAGAAAACTAAAAAGGAAATGCGGCTGCCGGTCAAAATCGCGATCGGATGCACGATTGGGCTCGTTGTTATCATTGTTTTCGGATTTATTGCTTTTCCTAAAATGATCAAAGGCAAAGTGAAGAGTATGATAAATTTGAACAAGGGGAGCGAAATCCGCCAAATGTTCGTCAAAGTCCCGTTCGCTCTAGACTTTAAAATTTATATGTTTAACGTAACAAATCCGATGGATGTCCAGAAGGGTGCTTTGCCTGTCCTAAAAGAAGTGGGACCGTTCTGTTTCGAAGAATGG…	2512.76	36.4566	11.1016	3.0242	2.09017	1106.91	1.242e-09	1.54921	0.891502	17.3209	0.0129663	7.20327	0.10911	1617.77	2887	3437.57	1578.27	3043.19	28.8722	41.5112	38.9863	11.7861	10.4171	2.60405	3.44435	2.21356	1.96677
TcasSNMP1b	ATGACCACTTGCTTTAACACAAAATTAAAATCGTTTCATGTAATTTTGATTGTCTCCACAATAACTCTCGTTAATACCCTATTACTCGGCTTCATATTTTACATGCCATGTCTAAGGTCTATGGTCAAATGGCAAAGACAGCTAAAACCGGGAAACGAAGTGCGCGATTTCTACATCAAACTACCAATTCCTTTAGATTTCCGAGTCTATTTTTTTAACATTTCTAATCCGGAGGAAGTAAAACAAGGCGAAAAACCCATTCTGAAACAGATTGGTCCGTACTGTTACGATGCCTACAAGGAAAAAATCAACGTCGAAGACGACAAAGACAATGACACTCTCACTTACAACCCTTACGACACTTATTTTTTTAACCAAATGAGGACGGGTGATTTATCA…	23.5294	16.5135	0.793719	2.9063	0.199391	119.095	2.05461e-05	17.0844	0.0184477	96.0196	0.000192603	5.95116	0.173117	10.81	31.6739	37.1219	8.23972	29.8014	17.7413	16.0626	15.7367	0.884882	0.702556	2.91127	2.90132	0.383884	0.0148984
TcasSNMP1c	ATGCTTTCTTACAAGAAGATAACTATTATATCAGCATGTTGCTTTGTTGTGACGATCATTTTTGGGTTCGTTGCTTACGAACCAATTTTTGAATATGCAATTAGAGACCAAATTTCTCTGCATCGGAGGAACTTTGTGAGACAGTTTTACCTAAAGTACCCAATACCGTTGGATTTCCGTGTCAATTTTTTCAACGTTTCAAACCCTGACGAAGTAGAAAACGGTGGAGTCCCTGTTTTGAGTGAAGTCGGACCTTACTGCTATGATCTTTACAAGGAGAGAATAGACGTGGAGGACAACGAGGCCGAGGACAGCCTCACCTACACCCCTTACGACATTTACTTATTTAATCAGGAGAGATCGGGAAACTTAAGTCAGGATGATTACGTTACAATTATT…	791.422	51.3142	2.97711	19.6969	5.50861	131.785	0.0258652	3.79521	0.774797	10.5624	0.462055	0.735105	0.961001	303.856	1052.88	1273.61	270.044	1056.73	56.9609	55.8803	41.1015	3.5869	2.36731	21.6764	17.7173	6.01659	5.00063
TcasSNMP1d	ATGCACAAGTCGAAGAAAATACTAGCCGGTTCGGTAGTCGCGACCCTTTTCGTTGTGGTTTTCGGTTTTATTACCTTCTCAGGTTTCGTCAAGTTTGCGGTTCGAGACCAAACTGCGCTTAGGCGGAGAAATATAATGAAGAAGGTGTACTTGAAAATCCCCATGCCGTTGGATTTTCGCGTCTATTTTTTCAACATCACGAATCCGTCTGAAGTGCAAAACGGCGAACTGCCGGTGGTTAAAGAAGTCGGACCGTACTGTTACGATGCCTTTAAGGAAAAAATCGACGTTTTGGAGAACGAGGGCGAGGACAGTCTCACTTACACCCCCTACGAAACTTATTTTTTCAATCAGGACAAATCCGGGCGCTTGACTGCCGACGATTACGTGACGGTTCTC…	23.5134	7.43611	0.145052	0.960006	0.242171	85.1092	6.51516e-08	4.03642	0.198302	29.644	7.05587e-06	0.771413	0.904149	20.9324	25.8859	32.265	11.4586	27.0252	7.39278	7.31107	7.60449	0.174307	0.115798	0.812246	1.10777	0.13841	0.345933
TcasSNMP2	ATGGGGAGGCGAAAAATGGGGTGTTCATGTTGTACCATCAAAGTATTACTAGTTTGTGTAGTAATCAGTGTAGCCCTTTTGATAGTGTCCCTAGCGCTAGCTTTTAAGGTATTTCCCGACCTCCTGGAATCTGAAGTAAATAAGGCTGTTAGGCTCGAGGATGGCACTAAACAGTATGACAGATTTGTTGAACTACCGTTTCCAGTTGACTTCAAAGTGTACCTCTTTAACGTCTCAAACCCCCAACAAGTTCTAGATGGAACTGAAAAACCTAAACTCGAGGAAATTGGACCCTTTGTGTACAAGCAATACAGGAAAAAGACAATACTGGGCAAAAATGAGGAAGAAGACACAATTTCATACACACAAAAGGAAACTTTCGAATTTGACGCCGAGGCA…	0.882667	30.5689	0.133066	7.44294	351.411	0.00234496	1.49726e-19	0.0241513	0.000103152	0.111525	0.0289915	0.000530569	8.43874e-11	0.152179	0.093266	0.553025	1.01233	2.60254	55.1459	19.2495	17.3114	0	0.266131	1.21174	13.6741	462.022	240.801
TcasnorpA	ATGACGAAAAAATTCGAGTTCGATTGGCATGTCCCCGTGCCGGAGCCCCTGCTCACGGGCTGCGTCGTGGACAGGTGGTCGGAGGAGCCCAACGAAATCGAATGGAAAGCCCTTTTCCGGGTGGACGAGTACGGATTTTTCATCTATTGGAAGAGCGAGGGAAAGGAGGGCGACGTCATCGAACTGTGCCAAGTGAGCGATGTGAGGGCCGGTGGGCTGCCCAAAGACCTCAAACTGTTCAGCCAGCTCGAAAGCCGACACGGGCCCGATCTTGAGAAGAGATCGCTGACCATCTGTAGCGGGACCGACTATATCAACATTAATTACCAGCACATCGTGTGCCCCAATGCCGAGACGGCAAAGGTTTGGTTGGACGGTTTGCGAAAGATAACACATAAC…	27.157	33.6115	15.9605	71.2131	11.7784	2.13862	0.514134	6.56282	0.173519	3.03116	0.497342	1.83124	0.798869	28.7068	32.0357	16.0009	33.5261	25.5157	30.4432	39.2731	31.1182	14.9764	16.9446	36.3419	106.084	12.0229	11.5339
TcasrdgA	ATGCAGCGGCTCAGGACCACGTTTAAACGGTCCCGAACTCCGACTGGTGCCGAAATGAAGACTCAAAGCAGTCTGGAGGTGCCCAAGCAGGTGCGCTCTGCCTCTTTCGACGAGATTCAGTTGGAGGCGAAGCGACTGCAATCGGGGGGTCAGTCGACCGACCCTTCGGCGCTTCTCAGAGTGCCCCAGTTCCCCGGACAGCGTTCGAGGAGTGTCGATTCGGGAGGTAGCGAAGAATCCGGCAATTTCCTCGAAGTACCGGCGCGACGATTTCAACGGCGCCGCTCCTCAAGCAGCAAAAGTCCGGTCTGTGTGCACTGCGTTTGCTTGGAGGAGTACGCCAAACTACATCCGGCGGAAGAACAGCCGCCGGAACCGCCGGACGAGTTGCCGCTACCC…	28.4091	18.9656	15.1879	27.4786	19.1726	1.30095	0.849253	1.4462	0.860606	1.08339	1	1.02016	1	23.4267	32.4641	25.5486	28.4666	32.1398	21.3436	21.2889	14.2644	11.3988	18.9771	26.9694	27.9878	10.561	27.7841
TcasrdgB	ATGCTCATCAAGGAATATCGTATTCCTCTGCCTCTCACGGTGGAGGAATATCGAATTGCTCAGCTGTATATGATTGCTAAAAAAAGTCGCGAGGAGAGCAGCGGGGCAGGCAGTGGTGTCGAAATTCTGGTCAATGAGCCTTACAAAGATGGGCCTGGCGGACAAGGACAGTACACCCGTAAGATATATCATGTGGGGAGCCATTTACCAGGATGGCTGAAGGGCATCCTCCCGAAAACCGCCCTAATGGTGGAAGAGGAGGCGTGGAACGCGTATCCATACACCAAGACGCGGTACACATGTCCCTTTGTCGAAAAGTTCTCCCTCGAGATCGAGACCTATTATTACCAGGATAACGGGCACCAGGAGAATGTGTTTAATTTAACTGGGAGTGATCTA…	40.2292	20.8783	14.7338	46.4936	12.6655	2.85449	0.032967	3.80198	0.0310169	1.91409	0.500826	1.54166	0.660662	25.828	59.7213	32.2127	36.456	46.9282	25.0296	23.3417	14.2636	10.4016	19.0659	47.7858	45.2013	10.466	14.865
TcasGalphaq	ATGACCATGCAGTGTTGCCAGTCGGATGAGGCTAGGGAACAGAAACGCATCAACGCTGAAATCGAAAAACAACTCCGGCGAGATAAGCGAGATGCACGACGCGAACTCAAACTTTTGCTGCTGGGCACAGGAGAATCTGGCAAATCCACGTTCATTAAACAGATGCGAATCATTCATGGTGCTGGATACTCTGATGAAGACAAAAGGGGATTTATCAAACTGGTCTATCAGAACATCTTTATGGCCATGCAAAGCATGATCAAGGCTATGGATCTATTAAAAATTCAATATGCCGAGTCTTCCAGTCCAGGAAAAGCCGAATTAATCAAGTCAGTCGATTACGAAACGGTAACAACATTCGAAAGTCCATTTGTAGACGCAATTAAAGATCTATGGAAC…	79.3097	127.814	65.2283	222.627	65.8701	1.13903	0.85282	3.66386	0.0242611	1.89613	0.413513	1.36944	0.776664	70.3379	106.214	52.4345	91.4765	76.0856	107.442	130.924	145.077	61.7038	68.7527	220.407	224.848	81.287	50.4533
TcasGalphas	ATGGGCTGCTTCGGCAACAGGGACGCCGCCGCCGCCTCCTCGGAGGACATCAGGAGTCAGAAGAGGATCAACGACCACATCAACAGACAACTCGCCAAGGAGAAGCAGGTCTACAGGGCCACGCACAGGCTGCTCCTCCTGGGGGCGGGCGAGTCCGGCAAGTCCACCATCGTCAAGCAGATGCGGATTCTGCACGTCAACGGCTTCAGCGAGAGGGAAAAGAAGCAGAAGATTGAAGACATCAAGAAGAATATCAGAGATGCCATTATTACAATAACGGGAGCGATGTCGACTTTGTCTCCTCAGGTGCAATTAGAAAAGCCAGAGAATCAAGCCCGAGTGGACTGGATTCAGGATTGCGCGACTGGTCCCGACTTCGATTACCCACCAGAGTTTTAT…	67.7849	64.4928	78.1752	87.9316	46.2774	1.3449	0.686249	2.0053	0.462773	1.6129	0.672249	2.27332	0.221185	57.424	91.6347	52.4378	68.7653	68.6629	73.9308	72.6051	46.9424	67.3641	88.9863	85.6643	90.1989	45.2673	47.2875
TcasGalphai	ATGGGTTGTGCGGTCAGTACAACGGGCGATAAAGAAGCTACAGAACGGTCGAAGAAAATTGATAGAGACCTTCGAGCCGATGGCGAAAGGGCAGCAAGCGAAGTCAAGCTGTTGCTGCTTGGCGCCGGCGAATCAGGCAAGAGCACAATCGTCAAACAAATGAAGATCATACACGAGACGGGCTACTCGAAGGAGGAATGCGAACAGTACAGGCCCGTTGTTTACAGTAACACTATTCAGAGCCTAATGGCCATCATTCGGGCCATGGGTCAGTTGCGAATCGATTTCGCTGATCCTAGCCGAGCTGACATCGCGCGCCAGTTCTTCACATACGCTAGTGCAGCCGAGGAGGGCGAACTGACCCCCGAACTTGTGATGTTGATGAAGAAGCTGTGGCAG…	31.208	44.3755	32.5123	29.5652	43.8309	0.694694	0.571132	0.751039	0.875389	1.08905	0.928472	1.05124	0.953674	36.4025	28.7342	29.0625	34.7647	27.0764	41.2261	47.6486	44.2519	33.5138	31.5108	28.2056	30.9248	63.9295	23.7323
Tcasplc21c	ATGTCGGCGACTCCGGGAGGCAGGACCGGAGCGGCGGCCACCCCTTCCAACGCTGTCTCCCTCAAATCTATCGAGGTGCCCCAGGCCCTGCAGAACGGTGAAAAATTCATCAAATGGGATGAGGACTCTGGGGTGGGAACCCCCGTCACCCTGCGCGTGGACAAATACGGTTTCTACCTCCACTGGGTGGACCAAAACCACGAAATGGACCTTCTGGACATAGCCACCATCAGAGATACGCGGACAGGTCGCTATGCAAAAATCCCAAAGGACCCCAAATTAAGACAGATCGTGACAATGGGCTCTCAAGACACGCTCGAAGAGAAGACAGTGACTGTTTGTTGTGCCAATGACTTTGTGAATATGAATTTTATAAATTTCTGTTGTACGAGGAAAGAA…	15.8927	10.0932	8.93764	21.0749	8.42921	1.76184	0.296035	2.72032	0.178179	1.4084	0.774725	1.45696	0.741363	11.6616	27.8576	10.3151	14.5466	15.0828	12.0174	10.8025	7.45964	8.75472	9.12057	16.7821	25.3677	9.91901	6.93942
Tcasitpr	ATGAATGAAATGGGTTCGTCTAGCCTTCTGCATTTAGGGGACATCGTGTCCTTATATGCAGAAGGTACAGTTAGTGGGTTCCTCAGCACTTTAGGGTTAGTAGATGACCGTTCTGTTGTATGTCCTGAAGCTGGAGATCTGTCTAATCCACCCAAAAAATTCAGAGACTGTCTGTTCAAAATATGTCCCATGAACAGATATTCAGCACAGAAGCAATTCTGGAAGGCTGCAAAACAGAGCATGAGCTCAAATACAGACACCAACCTTTTAAAGAGGTTACATCACGCGGCCGAGATCGAAAAAAAGCAGAACGATACAGAAAACAAAAAGTTGCTTGGTACCAACGTCCAGTACGGTAGCGTAGTCCAACTCCTTCATTTAAAATCCAACAAATACTTA…	38.3724	23.5937	10.9265	37.604	13.5594	2.60247	0.0525631	2.89284	0.088581	2.18399	0.316407	1.08618	0.95999	32.0788	44.2283	36.4234	37.5822	41.5494	30.9328	27.1444	12.704	8.868	12.9851	46.1255	29.0825	13.4399	13.679
TcasIP3K1	ATGCGCAACTCGGCCTTTATCCACAGAAGGCGTGTTTACGAATGGATAGTTGGCGATGGGACGGCGTTTGTTTATGTGTGTTCACACGGTTTGACTGCAATTTTAGTGACTTGTGCCCCCATGGCCGAAATTGCAACGAATTTCCCGCCCCAGACGTACTCCTCGTCGTTTTTCCTCAACTCTTTGACCGACGATGAGAAAAACAGCAGCGAGGCGGCGAAACAAGACAATGCTCCCCTTCTGGACTGCCTCATAACGAATGGCGATAAGGATATCGAAGTGAGCGATTTTTGGAAACGGAAGAAGGCGGTAAGGGCCGGATCGCCGCACGGGGCGTTCAAGAGATGGCGCAAGTCGGCGGGGTTGAAGCTGGCGGAGTCGAAGAGTGCCATCAACGGA…	42.1997	40.1398	48.4524	63.9371	55.3539	0.71578	0.535172	1.25805	0.9201	0.616825	0.655654	1.20225	0.915708	41.7622	53.4737	32.0594	41.6487	42.0545	31.9303	33.7181	54.7708	44.0726	52.8322	48.6798	79.1944	64.7593	45.9485
Tcasdgk	ATGACGCTACAATGGGACAAACTGTCCCCGCAGGAGTTCCAACAGCTGCAGGATTTAGCCGCATACTCCACTAAGAAGTTGCAGGACGTTCTGGTGGAGTTTTGCGGAAGTGGACCACCCTATAAGCATAATCCTGATGGGGACATCGACTACGACGGCTTCCGCAAGTTCCTGGACACATTTCTGGAGGTGACCACCCCCGAAGAGCTATGCCGCCACCTTTTCCTCTCCTTCGTCCGTAAAGGGGTAAAAGTCGAAGGTAAAGCGTTTAAAGAAATGGCCGTACTTAGTTCCACCACTGCTTGCGCTCCTATCACTTCTCATAACAAAGGTTCCACACCCAACGTCAATTCCATCGGCGAACCCATCGAGACCAAAAGCCAACTCTCTTCGGAAAAA…	2.52875	4.02405	4.64722	16.9888	5.24472	0.468791	0.102252	3.5766	0.0294061	0.863704	0.976828	1.24609	0.826431	3.12185	2.39762	1.60157	3.73341	1.78931	4.33313	4.18015	3.55886	3.678	5.61644	16.0615	17.9161	7.23645	3.253
Tcasdgkepsilon	ATGTGGCTAGTGGGTGACTTGACGCCCCCTCTGAGCGTCCCCACAGTGCTTAGCACTTTTATCGTATGCGTCATAAGTTTTTACCTTTTTAAATGGTTGAGTGGCGATGGTAATGTCCCCATTCGAGACTCCTCCAAGAATCACAATTGGACCCCCATTAAAATCACCGCAAAGGCGTGGTATTGTTCAATTTGTGAGTCATTTTTAATCAACGGGATTGGGGTTTATTGTGACTGTTGTGGTGTCTGTGCCGACCCTGAATGCGTTAAAAAGGCCAACGCGAAATTGCAGTGCAAGGTCGTGACCAGTAATAATGAAAATCAGGCGCACCACTGGGTTAAGGGTAATTTACCCCTGGGGGCTGTGTGTTGCTTGTGCAACGAGGACTGTTCACTGGAG…	91.4689	45.2805	36.6217	41.2695	33.8004	2.43116	0.087543	1.26518	0.930784	1.51292	0.75941	1.43226	0.803857	62.2706	100.947	108.207	72.7686	113.151	48.8535	53.2935	33.6945	33.381	39.8624	40.7586	41.7804	27.4171	40.1838
Tcasdgkd	ATGGCTTTAGAAGAATTATCTTCGTTTAAAGAATGTGGAAGGGGAGTGCCTCAAGGATCGGTACTGGGGCCGGTTCTGTTTATTATTTATGTGAATGACATGTTCTATAATATGGGCCTTTCGGGTTTATTGATGTATGCTGATGATGCCTCCATTACTAATATTAGCACAAATATAGAAAATTTAAAAGACTTAACGAAAGTTTCATTGAATAAAGCGGAAGATTGGTACAATGGCAACAGTTTAAAGATAAATCGAGATAAAACTCAACAACTAATAATATCTAAAAAAATTAAAAACGAAAAGATCAATAGTATAAAGCTCCTGGGAATTCACATAGATAATAGACTCAACTGCTCTCACCACTCTACAATAGATGGAAGCTGCCAGAGATATGAT…	6.34174	2.97974	1.17395	9.13437	2.08814	2.80416	0.0395081	4.67075	0.0099148	1.87344	0.495095	0.761002	0.89792	6.14112	9.11833	3.79958	6.20517	6.44451	3.79249	3.84381	1.30292	0.956115	1.39178	7.82445	10.4443	2.15258	2.02369
Tcasdgkt	ATGGCGTCGGTGGCGGGCTCGACCGAACAGCCGCCCGCCGCGCACGGGCACAGCTTCTGCAAGAAGACCTTCCACAAGCCCACGTACTGCCACCACTGCAGCGACATGCTCTGGGGCCTCATCCAGCAGGGCTTCATCTGCGAAGTGTGTAACTTCGTGGTGCATGATCGCTGCTTCAAGACTGTGGTGTCCCCGTGTTCCAGCATTGCCGCCAGCCTTATCAAGAATCCGGTAGCCCACTGTTGGTCAGAACCGTTCCATCATAAGCGAAAATTTTGTAATGTGTGTAGGAAAAGGCTAGATGATAGCGTATCCATCCACTGTGAGATTTGCGAGTACTTCGTACACACCGAATGTCAGGATTTCGCCGTTGCTGATTGCAAGGAAAACGCTACATAT…	72.4515	36.0804	33.8777	172.269	19.3391	3.39502	0.0115403	9.16595	3.84523e-05	2.06193	0.418179	2.31905	0.229513	58.854	81.3274	61.6926	87.8344	72.5492	42.9732	36.6327	28.6352	30.0202	37.7353	197.898	146.64	15.9319	22.7463
Tcasrut	ATGGACCACAGCGTGAAAGCGATGACATCCCCTCGCATCCTCACCCGGATGCTGAACCCTCACCGCTTTGAAAACGACGAGCTCGAGCAGCTCTACCAGCGCTACATTTGCAAACTGCAGCACTCCAGTGTAGCCGCGGTGGTCGCCCTCTTCGTCGTGTTGACGGCCCTCTTGGCCAACCTGGGCCTGATCTACTCGCAAGGGCCCACCGCCCAGAACGTGTACCATGCCGCCCATTGCATCCTCTTTGCCTTGCTCTTAGGCTTCCTCCACACCCGCTTCATGCAAGATGCGTATCTGCTGTGGGTCTGCTACGTGGTGTTGTTCTTCTTGGCGATTTTCTGCGCGTTGGCGTTGCCGCTCTATCCGGAAAGTTCGACGGCGAAAGTGGCGGCGGAA…	11.2702	18.2934	20.7439	43.093	13.1734	0.794111	0.65044	3.47009	0.0384085	1.66323	0.613295	2.13694	0.287076	10.8794	15.6574	5.77525	12.8511	11.1876	20.0713	22.5436	12.2652	20.4384	21.0494	45.1638	41.0221	13.986	12.3607
Tcasdnc	ATGAAAGCAACGTCGATCAAATTCAAGGTGACTCGTGAGGAGTCTCACGCAATATCCGTGCCTACGTCTTCCGGTGGCTTTTCCGGAGGGGAATTGTTGACGCCTCATCTGTTGGCACCCCGGAATTCCCTCTCGTCGGTGGCCGAATGCTCGACGAGACGGAGGCGACCTATAACGCTCCGGATTATGCCTCGGCTGAGTATGAGCTTGCCGGCAAGGAGCACTTCTGCACCGGCCTCCACCACGGAATCTGAATGGCCGGCCGCAAGGTTGGAAAAAGACGGGAAATTGTGCGCGAAAAGTCACCGCTCGGCGTCGGAACAGGGACCCCATCCGGGGTACCACTTGTGGGGCACGAAGAGGTCGCGGAAGAGGACGTCGGCGCCCCAGATGGGCGCC…	36.8642	24.5466	67.0133	82.6888	18.2014	1.83655	0.564912	4.84703	0.212917	1.33175	0.930215	4.89967	0.109282	32.3495	58.8258	21.9636	36.481	34.701	22.8867	25.2418	25.5113	50.5466	83.4799	43.9069	121.471	15.8014	20.6014
TcasGSTd1	ATGCCCATCGACCTGTACTATCTTCCTGGAAGTGCCCCATGCAGGGCCGTCCTTTTGGCGGCGAAAGCCGTCGGTGTGGAGCTCAATTTAAAACTCACAGACCTCATGAAAGGCGAACACCTAACGCCTGAATTTATTAAGATCAACCCGCAACATACGATCCCGACCATGGTCGACAACGGCTTTGCCCTGTGGGAGAGCAGGGCCATAATGACCTACCTGGCCGACCAATACGGCAAAAACGATGCGCTTTACCCGAAAGACCCGAAAAAACGCGCCCTGGTTGACCAGAGATTGTACTTCGACATTGGCACTTTGTACGCCAGATTTGCCGATTATTACTACCCGGTGATTTTTGGAGGCGCTGAATACGAGCCCGCCAAACTGGAAAAAATCAAA…	875.17	1207.34	938.34	690.335	446.758	1.89729	0.335757	1.674	0.595121	2.70178	0.134189	2.91838	0.103235	1573.23	448.909	637.9	1136.96	578.854	1135.13	1156.58	1330.31	1091.15	785.527	768.599	612.07	574.599	318.918
TcasGSTd2	ATGCTGAGTGGTCACAATAAATCGAAGCCAGGCACAGTGGTTCACTTTAATAATTCCCATTGTGCCATGGGGAATTGTATGGAAAATGAAAGTGTTGTTCCTGTTAATAACCCTACGTTTGATCCAAAAACCATCAATCATACCATTGATGTTTATTTCTATCCGTTAAGCCCCCCGTCAAGAGCAGCTTTAATGCTTATTAAAGCCCTTGGAATTAAACATAATGTGAAAATCGTCAATATAATGGCTGGAGAACAAATGACACCTGAATTTTTAAAAATGAATCCCATGCATACTGTCCCTACGATAAATGACGGAGGGTTTATTTTATGGGACAGTCATGTTATAATGAAATATCTGGTTGAACAATACGCAAAAGATGATAGTCTTTACCCGAAA…	522.91	28.8607	3.95797	4.86042	2.44576	189.359	1.98718e-19	2.02332	0.599448	10.7754	1.95757e-05	2.08791	0.46167	624.026	445.869	605.25	427.641	511.764	24.5793	29.2995	32.7031	4.32467	3.59126	4.2426	5.47824	1.42856	3.46297
TcasGSTd3	ATGGCTTTAACTCTGTACCATTTTCCGCCAAGTGCGCCCTCAAGAGCGGCCCTCCTGAGTGCCAAAGCCGTTGGTGTGAAAGTCGACGTCCAAATTGTCGATTTGTTCGCAAAAGAACAACTCAAACCCGACTTTGTCAAGGTTAACCCACAACACACCGTTCCCACGTTAGTAGATGGGGACTTCACAGTGTGGGACAGCCATGCCATTGGGCCTTATCTCGCAAAAACCCACGGAAAAGACGACACACTTTACCCCACAGACCCCAAAGAGAAAGCATTAGTTGACCAACGGCTGTACTTCGACTGTGGCACTTTGTACCCAAGAATTCGCCAAATTTGTTTCCCAGTGTTGTTTTTGGGTGAAGATGAGATCCTGGATGAGCACAAAACCGCCCTT…	33.4413	44.2396	41.1365	38.8123	88.3076	0.366522	0.0190027	0.480474	0.499803	0.482591	0.414485	0.654239	0.695124	41.7717	25.0918	36.4455	32.9247	30.9728	39.9231	40.1016	52.6939	51.1446	31.1283	44.7258	32.8988	122.409	54.2059
TcasGSTe1	ATGGCCAAGCTCTACTACAATGACATGAGCCCCCAGAGCAGGGCCGTGCTGATGACGGCGGGCGCCATCGGGGCGCGACTCCACCTCCAGGAGGTCCACCTCTACGGCAAGGACCCCGACCCGCAGCTCCTCCAGATAAACCCCCATCACACGGTGCCCACGTTGCTCGATGGTGACTTTACCATCTGGGACAGCCACGCGATTGTGGGCTATCTCGTCGGACAGCACTCCTTCGATGAGCTCTACCCCAAAGAGACGAAACCGAGAGCTCTAGTTGATCAGTTTTTACATTTCGATTCAGGCGTCTTGTTTCCTAGAGTCAATAGCATTATCGATTCCATCGTAGTGGAGAACGATAAAGAAATATCGACGAAAAGAATAAGTGCAATTACGGAATCT…	53.3983	24.5561	7.60805	14.4348	5.39972	9.4159	1.26718e-06	2.87203	0.0896102	3.95005	0.0167517	1.94848	0.411943	63.102	46.0647	55.7186	55.211	46.8951	20.3853	20.3157	32.9673	8.44766	6.76844	17.0016	11.8679	6.69978	4.09966
TcasGSTe2	ATGTCCCTAAAACTGTACTACACATCAGTAAGCCCCCCATGCCGGGCGTCCCTTTTGACAATTAACGCCTTGGGCATTGACGTCGAACTTGTCCCAATAAATCTAAGCGCACAAGAACATCTCACTACCGAGTTTCTTCAGCTTAATCCCTTTCACACCGTGCCGACGCTTCAAGATGGATCTTTCACACTTTGTGACAGTCATGCAATTAATGCGTATCTTGTCGAAAAGTACGCAACGGATGATTCTCTCTACCCCAAAGACTTGCAACAAAAGGCCATCGTCAGCCAAAGGCTGCACTTTGATTCAAACGTACTGAGCGCAAGGCTTTCGGCAATTACGGGCCCCATTTTGCGAGGCGGTGCCAAAACTGTGGCCAAAGACAAGGCCGACGCTCTG…	1.41476	3.48393	0.33914	1.52002	22.0832	0.0617541	8.43923e-14	0.0767962	4.76522e-06	0.130603	0.000387335	0.0213529	4.07503e-10	1.91685	0.897102	1.24674	1.97976	1.03336	3.43694	2.05046	4.96439	0.305816	0.372465	0.800032	2.24001	28.2984	15.868
TcasGSTe3	ATGGCGCCCGTACTTTATGTCACACATCTGACGCCGCCAGTCCGAGCTGTTCTAATGACCGCCAAAACAATAGATCTAGATCTCGAACTCAAAAAATTAAATGTGGAAAAACGTGAACACAAAAACTCCGAATTTCTCAAGTTAAATCCTCAACACACCGTCCCCACTTTAGTCGACAATGATTTTGTCCTATGGGACAGTCACGCAATTATGGCTTATCTCGTCTCCAAATACGCCAAAGACGACTCTCTTTACCCGAACGACTTGAAACAGAGAGCCATCGTGAACCAAAGAATGCATTTTGAAAATGGGGTCGCATTTCCCGAGTTGTTAAAAATTTTGTATCCAATAATCCATGACGGGAAAAAAACAATCACACAAGAAGACGAAATCGCAGCT…	1.50122	1.19202	1.09798	1.06512	31.5461	0.0438509	3.549e-15	0.0358661	9.7065e-08	0.0267711	4.98178e-09	0.0472547	8.77496e-07	1.53606	0.97463	1.58022	1.08057	2.33463	0.678902	0.966546	1.9306	0.37	1.82596	1.03708	1.09316	32.7713	30.3209
TcasGSTe4	ATGGCGCCCACACTGTATATGATGCCTCCAAGTCCCCCAGTACGAGCTGTTCTCATAACTGCAAAATCAATCGGTCTTGACCTAGAGCTCAAACAATTAAACCTTCGAAGAGGTGACCACAAAACACCTGAATATCTTAAGCTAAACCCCCAACACACCGTCCCCACTTTGGTCGATGATGATGGTTTTGTCCTTTGGGACAGCCATGCAATTATGGTTTATCTCCTCTCAAAATACGCCAAAGACGATTCTCTGTACCCACAAGACTTGAGAAAGAGAGCGGTTATTGATCAAAGGATGCATTTTGACAGTGGTGTTGCTTTTGCCGTGTTCTTAAGAATTTTGTATCCACTAATCTATGGTGAGAAGAAAACAATCACTTCTGAAGATACGAAAGCA…	52.5794	66.6192	25.8605	29.605	86.4314	0.568934	0.332846	0.368929	0.1556	0.670434	0.746097	0.411797	0.184258	34.8967	66.9616	68.2494	34.7685	58.0206	53.3298	57.7736	88.7541	27.359	24.362	30.5561	28.654	103.275	69.5874
TcasGSTe5	ATGGCTATCACCTTGTACATGGTCGCTCCAAGCCCAGCGGTACGTGCCGTTCAAATCACAGCCAAGGCTCTAGGAATAGAGCTGAAGGAAAAACCTTTGAACTTTCTGGAAGGCGAACATCTAAAACCCGAATATCTCAAGATCAACCCCCAACACACTGTACCCACTATTGTCGAAGACGACGGGTTCACTCTTTGGGACAGCAACGCCATTAACGCCTACCTTGTCTCAAAATATGGCAAAAACGACTCCCTCTACCCCAAAGACCTGAAGAAGAGGGCACTTGTCGACCAAAGACTTCACTTCAATAACGGAGTTGCGTTCGCCACCGGTTTAAAAATTATCGGTGCTATTCTTCGCGCTGGCAAAACCACAATCGATGATAAAGACCAGGAAGAC…	4356.47	2212.64	1166.95	801.879	804.061	4.93235	0.00769777	1.05616	1	2.39987	0.318294	1.94679	0.500351	3009.75	5465.25	6284.54	2204.4	4818.42	1941.55	1857.03	2839.35	1162.18	1171.72	685.834	917.924	766.644	841.478
TcasGSTe6	ATGGCACCTACTTTGTACATGCTTCCTGCAAGTCCTCCTTGCCGAGCTGTGGTTATGACAGCTAAAGCCCTTGGCGTGGAATTTGTAGAAAAAGGTATTTACTTCTTTCGAGACGATAATGTGAAGAAGGAATTTTGCAAAATAAACCCACAACACACTATTCCAACCCTTGTTGATGAAGACGGATCGGTATTTTGGGACAGTCATGCAATTATGGCTTATCTGGTAGCCAAATATGCAAAAAATGACTCGCTCTATCCTCAAGATATTAAAAAACGAGCCATTGTTAACCAACGATTGTTTTTCGAATCTAGTGTTATATTTTTTCATATGAAAAATATTGCTTGTTCAATTCTTCTAGACGGCAAAAATTTTATAGAGTCGGAAGAGAAGGAACCT…	4.22112	4.71402	3.39336	3.12137	52.3496	0.0739917	4.4979e-11	0.0641755	1.21853e-06	0.0973247	2.46987e-05	0.0883151	1.33715e-05	1.21439	5.89031	7.42747	1.37449	5.19895	5.75709	4.12909	4.25589	3.14605	3.64067	2.61344	3.6293	57.3767	47.3225
TcasGSTe7	ATGGCACCTACACTGCACATGCTTTATGCAAGTCCTCCGGCAAGAGCTGTCATGATGACGGCCAAAGCCATCGGACTTGAACTCAATCTGAAAGAAGTTGATTTCATGAACGAGGAACATTTAAAACCCGAATATGTGAAAATGAACCCTCAACACACAATTCCAACACTTGTCGATGACGATGGTTTCATAATTTGGGACAGTCATGCCATCATGATCTACCTGGTCTCCAAATACGCCAAAGACGACGCACTTTACCCCAAAGATATCAAAAAACGGGCAGTTATTGACCAAAGACTCCACTTTGAATCGGGCGTCGTATTCGCACTTTTGAGAAGAATTGCGAGACCAATTGTTATCGGAGGTCAGGATTTTATTGAAGAGAAAAATCAAAAAGGT…	38.1799	77.2209	46.2176	86.7862	390.171	0.0944873	4.11246e-13	0.240532	0.0154713	0.205012	0.0040844	0.163322	0.000561883	77.2659	15.5771	21.2331	54.9671	21.8563	74.0468	78.9814	78.6344	53.8534	38.5817	86.6884	86.884	474.305	306.037
TcasGSTe8	ATGGCTCCGACTTTATACATGATTCAAGCGAGCCCTCCAGTGCGAGCAGTTTTGATTACGGCCAAAGCCATCGGGCTTGATTTGAACCAAAAAGACATCAATTTTTTTCAAGACGAACACTTGAAACCACATTTTCTTAAATTGAACCCTCAACACACTATCCCCACGTTGGAAGATGAGGACGGTTTCGCAGTTTGGGACAGTCATGCAATTATGACTTATCTCGTTTCAAAATATGCAAAGGACGATTCTGTTTATCCACAAGATATTAAAAAGCGAGCGGTTGTAAACCAGCGACTGTTTTTTGAATCCGGAGTAATTTTTTTCCACATGAGGAATATTGCTCGATCGCTTCTTGTTCATTGCCAAAACTTTATTAACGAGGATGACAAGGATGGC…	5.42237	5.79102	3.15604	5.3774	134.149	0.0372128	7.35271e-18	0.0431197	3.11889e-08	0.0421806	6.74869e-09	0.032305	6.1025e-10	2.94092	6.40124	7.02372	1.25228	9.49371	5.02201	5.86283	6.48822	2.50239	3.80969	5.31894	5.43587	155.982	112.317
TcasGSTe9	ATGGCCCCAACCCTGTACATGTTCCAAGCAAGCTCTAATGTACGAGCTGTCCTTATTACAGCCAAAGCTATTGATTTGAAATTCAACGAAAAGGAAATTGATTTTTTGCACCAAGACCACTTAAAACCGGAGTATCTTCAATTGAACCCACAACATACAATCCCAACCCTTGTCGACGACGATTTTATTCTGTGGGACAGCCATGCCATTATGATTTATCTGGTTTCAAAATATGCCAAAAACGACGCTCTTTATCCCGCCGATTTGAAAAAACGGGCGGTTATTCACCAAAGACTTCATTTCGAGTCGGGAGTTTTAGCGGTTCAAATGAGAAATTTTGCTTTTGCAGTTCTTTACGAAGACAAAACCACGATTGATCAGAAAGATAAGGACGCTATT…	14.2965	3.49057	1.41909	1.06405	1.74432	7.54475	0.420582	0.668492	0.958205	1.18972	1	1.11709	1	2.87808	18.4767	25.0649	1.74784	23.3149	2.98467	1.0102	6.47684	1.99931	0.838865	0.72261	1.4055	2.07219	1.41645
TcasGSTe10	ATGGCTCCAACAGTTTACGTCACACATGTAAGTCCTCCAGTTCGTGCTGTTTTGATAACTGCTAAAGCCATCGGTTTGGCTGTGGCAGAAAAAGAAGTGAATTTATTTGCTGGCGAACATCTAAAACCCGAATACCTCAAGTTGAACCCTCAACACACTGTTCCAACACTTGTTGACGATGACGGCTTTACAATTTGGGATAGTCATGCAATTATCACTTATTTGGTGTCCAAATATGCAAAAAACGACGCTTTATATCCGAAAGACTTGAAAAAACGTGCGGTGGTTGATCAGCGGTTGCATTTTGAATCGGGGTTTGTTACCCCTAGGTTAAAGGCAGTTGTTCTCCCAGTTTACTTAGAAGGTAAGAAGACAATCACCCAACAAGATAAGGAGAGA…	721.792	206.097	78.0796	93.8049	78.4399	8.49716	0.0301484	1.29716	0.968548	2.32636	0.616396	1.35799	0.925479	494.167	954.409	1062.38	269.544	828.458	180.937	172.427	264.927	69.8914	86.2679	66.4459	121.164	86.8361	70.0437
TcasGSTe11	ATGGCTCCAACTGTTTATCTCATCTATGCAAGTCCTCCAGTTCGGGCTGTTCTAATGACCGCTAAAGCCATCGGATTGACTCTAACAGAAAAGCAAGTGAATTTGTTAGCCGGCGATCATCTCAAACCCGAATACCTCAAGTTGAACCCTCAACACACCGTTCCAACACTTGTTGACGACGACGGTTTTACAATTTGGGACAGTCACGTAATCATCACTTATTTAGTGTCCAAATATGCAATAAACGATGCTTTGTATCCCAAAGACTTGAAAAAACGTGCGGTGGTTGACCAACGTTTGCATTTTGAATCGGGGTTTGTTTTCCCTCGATTAGCGGCGATTTCACGCCCGATTTTCTTTGAAGGTAAGAAGACAATAAATCAAAAAGACAAGGAGAGT…	4163.39	310.012	118.792	225.016	126.227	30.7401	0.0911247	1.9408	0.877529	2.67509	0.789071	1.30088	0.956677	2009.45	5745.54	6876.1	1167.68	5018.19	357.72	288.203	284.114	95.9558	141.628	199.241	250.791	154.548	97.9066
TcasGSTe12	ATGGCTCCTACTTTATATCTTCATCATGCAAGTCCTCCAGTTCGGGCTGTTCTAATAACTACTAAAGCTATCGGATTGCCGATAACTGAAAAAGAAGTAAACTTCGCTACTAGTGAAAACCTCAGTCCTGAATATCTGAAGATGAACCCTCAACACACTGTTCCAACACTTGTTGACGACGACGGATTTACAATTTGGGACAGTCATGCAATCATCACTTATTTAGTGTCCAAATACGCAAAAAACGACGCTTTATATCCCAAAGACTTGAAAAAACGTGCGGTGGTTGACCAAAGTTTGCATTTTGAATCGGGGGTTGTTTTTCCCCGATTAGCGGCAATTTCATGGCCGATTATCCGTGGTGGTAAAAAGTCACTAACTCAACAAGAAATGGACGGC…	0.599408	1.28016	0	1.71725	23.0033	0.0250034	1.04611e-08	0.0853048	0.0151713	0.0729169	0.0114425	0	6.43572e-08	0.354854	0.804674	0.664926	0.477417	0.69517	1.99968	1.13877	0.702035	0	0	0.661845	2.77266	32.9667	13.0399
TcasGSTe13	ATGGCGCCTACTCTGCATCTAATTTACGCTAGTCCCCCTGTACGAGCTGTTTTAATGACGGCTAAAGCCATCGGATTGACTTTAAAAGAAAATGAAATTAATCTTTTTGGTGGCGACCACATGAAGCCGGAATTTTTGAAGCTTAATCCCCAACACACTGTGCCAACACTTGTCGATGATGATGGTTTTGCAATTTGGGACAGCCATGCAATTATCACTTACTTGGTTTCAAAATATGCCAAAAATGATGCTTTGTACCCTCAAGATGTAAAAAAGAGGGCAGTGGTTGACCAAAGGTTGCATTTTGAGTCGGGTACTGTCTTTGTCCGGCTGTTAAAAATCACTAGGCCGATACTTTTCGAAGGGAAGACCACAATTGATCCAAAAGATAGAGACAAT…	0.851915	1.62671	0.338911	1.54294	2.25203	0.344262	0.0517778	0.717713	0.815763	0.823385	0.935472	0.199509	0.120839	1.39407	0.805561	0.836811	0.506105	0.717026	1.62105	2.07709	1.182	0.174752	0.503069	1.22862	1.85726	1.85017	2.65389
TcasGSTe14	ATGGCCCCAACTTTGTACATGGTGTACCCAAGTCCGCCGGTTCGAGCTGTTTTGATCACAGCAAAGGCCATTGGACTTGAATTAGAACTCAAAGAACTGAACTTGACCGAAGGCGAGCATCTAAAACCGGAATTTCTCAAGATCAATCCTCAACACACTGTACCGACTCTGGTTGAAGAGGACGGTTCCGTTATTTGGGACAGCCATGCGATTATGACATATCTTGTATCAAAATACGGTCAACACAAGGAATCCCTTTATCCCAAAGAACTCCTCAAGCGTGCTATCGTTGACCAAAGACTACATTTCGAGTCCGGGATCGCTTTCCCAAGAATGCTTCAAATTGCGGGCCCAATATTGCGCAAAGGAAAAACGAGTATAGAGCCTGAGGATGTGAAA…	65.0652	65.0574	61.534	45.3365	37.6531	1.62881	0.432668	1.28741	0.825872	1.73101	0.552912	2.24304	0.262233	80.552	59.9591	74.2903	50.4205	60.104	64.8228	60.497	69.8525	70.423	52.645	51.1402	39.5327	44.1754	31.1309
TcasGSTe15	ATGGCTCCAAAACTGTACATGATTCCATACAGCCAGCCAGTTCGGGCAACTTTAATGACAATTAAGGCTTTGAATCTTGATGTAGAACTAGTTGAAGTAAATCTATTAGACAGAGCGCAGTTTTCGTCAAATTATACCAAGTTGAATCCCCAACACTCTGTCCCAACATTAGTCGAAGAAGACGGTTTTATATTATGGGACAGTCATGCCATTATGGCCTATCTGGTCGACAAATACGGCAAAGACGATTCTCTCTACCCCAAAGACTTGCAAACGCGGGCCATAGTCACCCAAAGGTTGCATTTCGAAAATGGAATTCTTTTTCCCAGGACCATGGACCGCCCTGTTATTTACCAAAGCGTCAAGACTGTAACTTCAGCACAAAAAGACGCAATCAAG…	43.1469	34.7357	18.2228	27.465	32.7118	1.25247	0.641798	0.918619	1	0.908853	0.998999	0.777125	0.897864	30.9549	47.1111	59.3794	28.8226	49.4668	27.6234	28.5972	47.9866	21.135	15.3106	27.4281	27.5019	43.2462	22.1775
TcasGSTe16	ATGGCCGTGATTAGGTGCTTCAGTTCTTCCTTCGCCATGGCGCCCATTCTCTACATGCAGCACTTCTCGGGACCTGTAAGGTCAGTATTGTTGACGGCCGCTGCTTTAGGACTGAAACTGCAGCACAAGATCGTCGATCTGTCGAAGCAGGAACACCTAACCGAAAATTTTCTTAAGCTGAACCCGCAACACACTATACCCACTCTGGAAGACGATGGTGTTGTTATTTGGGACAGTCATGCCATTAATGCTTATTTAGTGGCGAAATACGGGAAAGATGACTCCCTCTACCCTAAGGACCTGGCCAAGAGAGCCATGGTGGACCAAAGAATGCACTTTGACAGTGGACTAATTTTCAGCTGGCTCAGGAACATTGCTGTGAGGGTGAAATACAAGGGG…	47.433	93.4978	52.0165	117.298	149.474	0.300525	0.00405674	0.850555	0.963517	0.596661	0.633351	0.482751	0.298241	40.1468	42.0117	62.1375	36.0342	56.8349	88.3823	81.2204	110.891	64.2464	39.7866	126.545	108.051	190.478	108.471
TcasGSTe17	ATGCGCCCCAAGTTGTACATGAGCGAGATATGTCCCTCAGCTAGAGCCGTCGTGTTGACAGCCAAGGTCCTCGAACTCACCCTCGAGCTGAAGGAGGTTTCTTGCGACAAAAAGTTGAATCAACAATTCTCCATCCCTACGCTGGAGGACAGCGGCTACGTGATTTGGGACAGCCATGCCATTATTGCCTTCCTGGTCGGGAAGTACGGCAAAGACGACTCCTTGTACCCCAGAGACAACCCCCGGAGGGCCATTATAGACGAACGATTGCGGTTTGACTCGGGGGTCGTGTCTTTTTTCACCAAAACGATTCTGAACTCGATACCATACGAAGATAATGAAAAAGCCGTCAATGAAATTTATTCCTTGGTTGAGGAATTCTTCGATGGTAACAACCCA…	1.82204	89.9742	23.6731	102.384	126.819	0.0135556	3.7164e-30	0.873292	0.938765	0.83295	0.918601	0.256504	0.0127762	1.66728	0.793417	2.24983	2.05254	2.34713	105.745	97.0432	67.1343	29.5469	17.7994	95.6541	109.113	150.666	102.971
TcasGSTe18	ATGGCCCCCAGAGTATTCGTGACCATCGTGAGTCCGAACGTCCGATCCACCCTCCTGACCACACACGCCCTAGGAATTAACATCGAACTGGAAGAGATCGATTTGAACAACAAGGAACAGTTCAAGCCCAGCTTCATCAAGCTCAATCCGCAACATACCGTACCTACTTTGCAAGACGATGATGATTTCGTCGTCTGGGACAGCCACGTGATCAATGGGTACTTGGTGGACAAATACGGAGGAATCGACGATTCTCTTTACCCCACCGACATGCAGGAAAGAGCCAAAGTCAACCAAAAATTGCACTTTGATACTGAATTGTCATTGCTCGCCTCCAGAATCATGAAAGGGATCCTCCATGGGGGTAAGAAGAGCGCCCCCCAGGAGCAAGTGGACGAA…	37.727	97.1269	1049.51	290.201	129.895	0.273141	6.86937e-05	2.34712	0.254841	0.752877	0.797393	10.8708	6.25094e-06	56.9395	20.8281	18.7684	70.0479	22.0514	91.5957	100.173	99.6117	1152.4	946.631	313.047	267.354	128.086	131.704
TcasGSTe19	ATGGCACCAAAGCTCTACATCATGCAGCTGAGTCCTCCCTGCAGGGCTGTGCTGATGGTGGCCAAGGCCATCGGTCTTGAACTTGACATCGAGGAGGTCGAGCGCGAGGCCCTAAAGACGCCCGAGATGCTGGAGCTCAACCCCCAGCACACCGTGCCTATTCTCGTGGACGGCGATTTCGTCGTCTGGGACAGTCATGCGATCGCTGGGTATCTGGTAGGTCAGTACGCCGAGGACGACACCCTTTATCCCAAGGACGATATCCGCAAACGGGCGATTATTGATCAGAGGCTGCACTTCGAAAACGGGGTGCTCTACGAGAGATGTCGCGCAGTTGCCCAAATTCTTTTTTCTGGTATTGGCGACATCTCGGAAGACGACCGCGACAAACTGCTTGAA…	235.369	138.531	46.9762	47.4905	4.37826	50.9985	1.25307e-12	11.6201	5.76774e-05	27.7834	7.45563e-08	14.725	9.449e-06	333.332	165.946	218.137	260.408	199.021	119.19	114.729	181.674	52.4657	41.4868	51.6002	43.3808	5.12747	3.62904
TcasGSTo1	ATGTCTGTAACACATTTAACGACTGGGTCACAACAACCACTCAAAGTGGATGGAAAACTACGACTTTATTCGGCCGAATTTTGCCCATATGCCCAACGAGTTCGATTGGTTTTAAAAGCTAAAAATATACCGCACGATATTGTTAATATTAGTCTCTCGCATAAGCCGGAATGGTACTCAAAAATCCACCCTGAAGAAAAAGTACCAGCACTTGACACCGGCACAAAAATCATCATTGAAAGCCTTGACATTGTGGAGTTTCTTGACGAGCAGTACCCCAAAAACCCCCTATACCCCCTTGAGCCTGAAGCTAAAAAACGTGACCAAGAACTGGTCAAAAAACTATCACCCCTTAGCGACGCACTTTTCAAATGTGTGTTGAGCCACAAAGTCAAAACT…	14.6984	4.20596	0.758478	1.69516	24.9896	0.578365	0.648848	0.0776145	0.00371064	0.168035	0.0511053	0.0438334	0.000190618	10.8246	17.2485	24.1944	6.91385	14.3107	5.1859	2.50002	4.93195	0.911452	0.605504	1.36476	2.02557	40.7734	9.20583
TcasGSTo2	ATGCCTCAACCACATCTGACAACCGGGTCACCACAGCCCCCCAAAATCGAGGGAAAATTGCGCCTTTATTCAATGGAATATTGTCCGTATGCGCATCGAGTTCGGTTGGTTTTAAATGCTAAAAATATTCCGCATGACATTGTCAACATTAACCTGATTAATCAACCGGAATGGTATTTCAAAATACATCCTCAAGGCTACGTTCCCGCGTTAGACACCGGTTCCCAAATCGTCATCGAAAGCCTGCACATTTGCGACTTTTTGGACGAAAAATACCCTTCTCCTCCACTTTTCCCTCAAGACCCCGCCTCAAAACAACGCGACAAAGACTTACTCAAAAAAATCCAACCAATGCATGGTGTTTTCTTGCGTTGCATTTCTCTAAACGAGAATAAATCA…	17.4449	16.4621	9.61872	14.3062	25.5775	0.670214	0.519557	0.621351	0.798652	0.677697	0.793808	0.535172	0.500299	23.0655	14.5513	17.365	18.3733	13.8692	18.1789	13.9758	17.2318	11.5587	7.67877	15.6436	12.9689	38.4212	12.7338
TcasGSTo3	ATGGCTTCACCTCATCTAACAACCGGGTCACAACAGCCCCCCAAAATCGAGGGCAAACTCCGCCTCTACTCGATGCAGTTTTGCCCTTATGCCCAGCGAGCCCGTTTGGTTTTAAAAGCAAAAAACATCCCCCACGACATAGTCAACATCAATTTGATCAACAAACCCGAATGGTACACCAAAGTGCACCCTGAAGGTAAAGTGCCGGCTCTCGACACTGGCTCAAAAATAGTGGTCGAAAGCCTGGATATTGCTGACTTTCTTGACGCCGAATACCCCAACAACAACCCCTTATACTCCTCGGACAAAAACCGGGACAAAGAATTGATCAAGAAAATAGCCCCCATAACCGATCTTTTTTACAAATGCGTGGCCAAAACCGAGAACAAATCACTAGAA…	94.667	218.114	156.489	141.413	99.9593	0.926311	0.83401	1.54739	0.651007	2.0821	0.286434	2.19099	0.222686	153.615	41.7452	61.4317	160.173	56.3698	189.414	203.076	261.853	161.505	151.474	149.269	133.557	134.537	65.3815
TcasGSTs1	ATGTCCCCTTTATATAAACTGACCTATTTTGCTACCCCAGGTAGGGCAGAAGCCATCCGTTTTCTGTTCAGTTATGCAGCTGTCGAATTCGAAGATGTGAGAATTGCTTATGAAGACTGGCCAGCATTAAAAAACCAAACACCCTTTGGTTTTCTCCCTATGTTAGAACATGAAGGCAAAAAAGCACATCAAAGCGTGGCAATTATGAGATACGTAGCCAAACAGGTGAAACTTGCAGGAAACGATGACTGGGAAGATTTAGAGATTGATGCAACCGTAGACACACTCAGAGATTGTTCTTCAAAATTTCATCCACTTCGCCTTGAGACTGACGAAGAGAAAAAGAAAGCTTTACTAGAACAACTTTTTAAAGAAACAGTTCCGTATTTTATGAGGCGT…	39.2801	4.94141	1.30405	7.13093	11.6695	3.18632	0.393445	0.664013	0.951078	0.554527	0.845237	0.156711	0.255412	16.6468	52.3251	65.7972	12.0706	49.5608	6.28983	5.88456	2.64984	1.56706	1.04104	8.81212	5.44974	15.9985	7.34038
TcasGSTs2	ATGGCACCAGCTTACAAATTGACTTATTTCGAGTACACAGGCCTTGCCGAAGTCTCCCGTTTCCTTATGAAATTCGGTGGAATTGATTTTGAAGACTGTCGGATCAAAATGGAAGAGTGGCCTCAACTGAAAGCCAAATTTCCATTCGGCCAAGTGCCTGTGTTGGAGTATAAGGGAAAAATTGCGTGTCAAAGCCTTGCAATTGCACGATATTTAGCCAAACAAGTAAAATTGAGTGGAAACGATGATTGGGAAAATCTCGAAATCGATGCTACCATTGACACCATCAACGATCTTCGCATGAAGCTTGCAACTTGGTGGTTTGAGGCAGACGAGGCGAAAAAGAAGCTCATTGTTGAGAATTTCAAAAAAGACAATTTGTCCTACTATTTACCCCGT…	439.525	190.387	62.6412	137.396	155.281	2.68776	0.283658	0.97282	1	1.47034	0.825708	0.567096	0.80565	217.475	581.711	712.355	141.853	544.23	221.891	206.769	142.503	70.2463	55.0361	144.227	130.566	215.794	94.7691
TcasGSTs3	ATGGCACCGGCATACAAATTGACTTATTTCGACGGAAGAGGTCTTGCTGAAACCTCTCGTTTCCTCATGAAATACGGAGGAATTGATTTCGAAGATTGCCGGATCAAAAGAGAAGAATGGCCTCAATGGAAACCGAAATTCCCCTTCGGTCAAGTGCCTGTCCTGGAGCACAAAGGCAAAGTTGTTGGTCAGAGCATCGCAATCGCCAGATATTTGGCCAAGCAAGTCAAATTAGTGGGAAATGACGATTGGGAAAATCTCGAAATCGATGCAATCGTTGACACCATCAACGATCTTCGAATGAAACATGCGGCTTGGTTCTACGAGCCTGACGAAGCGAAAAAGAAGGTCATTATTGAGAATATCAAAAAGGACACTTTGCCCTACTATTTGCCCCGT…	1890.7	1335.74	1101.67	1052.97	636.933	2.79035	0.0252861	1.78991	0.555478	2.03247	0.350166	2.37991	0.186113	1714.73	2030	2452.94	1375.77	1880.05	1300.35	1183.49	1523.38	1186.21	1017.13	976.734	1129.22	760.009	513.857
TcasGSTs4	ATGGCTCCTGCATATAAATTAACCTACTTCCCAGTGGAGGCCCTCGCCGAACCCATCAGATTCCTCCTCAACTACGGCGGAATCGAATTTGAGGACCACCGCTTCGACCGCGAAAACTGGCCCCAACTCAAACCCAACATGCCCTTTGGCCAAGTCCCCATTTTGGAATACAACGGGAAGGTGGCACACCAAAGTGTTGCCATGGCTAGATTTTTCGCCAAAAAGGTCAAACTAGTCGGCAATGACGATTGGGAAGATCTGGAAATCGACGCCATCGTGGACACCATCAGCGATTTGCGCCAAAAAATCGCCCTTTACCATTACGAGCAAAACGAAGCTGTTAAGGAATCTAGGAAAGAGCCCCTATTTAAGGAGACCATCCCTTATTACTTGCAACGT…	551.643	317.091	347.854	397.401	582.893	0.896943	0.890746	0.738432	0.826368	0.460518	0.301278	0.824234	0.923662	614.928	477.731	633.528	476.855	555.172	295.611	217.634	438.029	401.716	293.992	397.616	397.186	717.555	448.232
TcasGSTs5	ATGTCTCCTAACTATAAGCTGATTTACTTCAATGCTAGAGGGCGAGCCGAGCATATCCGTTTTATATTCGCTTATGCCGGCGTGGAATACGAGGACGAGAGGATCCCTCGAGAAAAATGGCCAGAAATCAAAAAAAGAACGCCGTTTGGAATGCTCCCAGTCCTTGAAATAGATGGAAAAGCGGTGGCTCAGAGCAACGCTGTGGCAAGATATCTGGCGAGACAATATGGCTTAGCAGGACGAAATGAATGGGAAGCTTTGCAATGTGACGTCTTGGTTGACACTCTAGGAGATCTCAAACAGGTTCTTGCACAATTTCGAATGGAACAGGATCCGATCAAGAAGGAAGAAAAGAAGGCCCGCTTGATGAAGGAAACAATACCTTTTTATTTATCCAAA…	63.702	32.1202	15.8875	107.651	10.6465	5.72889	0.000132076	10.8715	5.43361e-06	2.95394	0.072362	2.06628	0.353176	83.5899	45.9316	62.0165	74.6892	52.283	28.7325	31.1633	36.4647	19.1585	12.6166	128.723	86.5785	13.3732	7.91969
TcasGSTs6	ATGGCACCAGCTTACAAACTCACTTACTTCGACGGCAGAGGCCTTGCAGAAACCTCCCGTTTCATCATGAAGTACGGAGGAATCGACTTTGAAGACTGCCGAATTAAACGAGAAGACTGGCCCCAAATTAAATCAAAATATCCCTTCGGCCAATTGCCAGTTCTTGAACACAACGGCAAAACAGTGAACCAAAGTCATTCGATTGCCCGATATTTGGCCAAACAAGTCAAACTTGCAGGAAACGATGACTGGGAAAACCTCGAAATTGATGCCATTGTGGACACCTTCAACGATTTGCGCTTGAAAATTGTGGCCTATTTCTACGAACAAGACGAAGAAAAAAAGAAAACTATTCTGGAAAATCTCAACAAGGACGTTTTCCCCCAATATTTGACACGT…	38.1409	43.9435	0.805796	13.7609	204.703	0.170634	2.20502e-05	0.0741367	5.00897e-07	0.230216	0.00805623	0.00540264	4.55978e-18	2.66574	61.8023	68.9577	1.85015	55.4285	53.1133	37.7321	40.9852	0.612627	0.998966	6.69295	20.8288	236.826	172.58
TcasGSTs7	ATGGCACCGGCTTACAAACTGACTTATTTCGACGCACGGGGCCTTGCTGAAACCTCCCGTTTCCTGATGACGTACGGAGGAATTGATTTCGAAGATTGCCGGATCAGAAGAGAAGAGTGGCCTCTTTGGAAACCAAAATTTCCTTTCGGCCAAGTGCCAGTCCTGGAGCACAGAGGCAAAGTCGTCGGTCAGAGCACTGCAATCGCTCGCTATTTGGCCAAACAAGTAAAATTGGTGGGAAACGATGATTTGGAAAATCTTGAAATCGACGCTGTGGTGGAAACCATCAACGATCTTCGCTTGAAACATGCGGCGTGGTTTTACGAGCCTGACGAGGCGAAAAAGAGGATCATCATTGAGAATATCAAAAAGGACACTTTGCCCTATTATCTGCCCCGT…	0.141074	0.141582	0.31488	0.239591	0.909002	0.146034	0.0155207	0.291399	0.417448	0.24776	0.385728	0.484288	0.796347	0	0.210053	0.151365	0.142319	0.201631	0.119222	0.305523	0	0.222773	0.406986	0.191227	0.287955	1.20288	0.615122
TcasGSTt1	ATGACTCTCAAATTGTATCTCGATTTTTTATCACAGCCCTCAAGGGCTTTGTATATTTTTTTCAAAATTAATAAAGTGCCCTTTGAGCTGTCCCAGGTCGCACTGAGAAAAGGTGAACATTTGAGTGAGGAATTCAAAACAAACTTGAATCGATTTCAAAAAGTGCCTTTCATACACGATGGCGATTTTAGACTCACCGAAAGTGTGGCTATCATTAGATACGTTTCAAAAGTGCACAACATTGACAACAACTGGTACCCCAAAGAGACCAAAGCCCAAGCCCGAGTCGATGAGTACCTCGAGTGGCAACACAACAACACTAGAGCCTTCTGTGCCCTCTATTTCCAAAGAAAATGGCTTTTCCCACTGTTGACCGGACGGCAAACGAGTCCTGAAACT…	130.577	86.6817	64.2695	70.2539	102.546	1.20566	0.677094	0.745266	0.872137	0.915726	1	0.874007	0.940472	89.5031	142.525	193.639	66.7051	160.512	89.956	87.6943	82.3948	76.0472	52.4917	77.663	62.8448	135.341	69.7508
TcasGSTz1	ATGTCTGGTAAGCCTCTTTTGTATTCATATTGGCGCAGTTCGTGCTCGTGGAGGGTCCGGATAGCCCTAAATTTAAAAGAAATCCCCTACGACATCAAACCCGTGTCTCTCATCAAAACCGGGGGTGAGCAGCACACAAACGAGTTCAGAGAGGTCAACCCGATGGAACAAGTGCCTGCCCTCCACATCGACGGAGTCACCTTGGTGGAGTCTTTGAGTATATTAGCTTATCTGGAAGAAACGAGGCCCCAAAGGCCGCTGCTTCCGCACGACGTGGTCAAACGTGCAAAGGTCCGCGAAATTTGCGAAGTAATTGCGTCAGGAATCCAGCCTTTGCAAAACCTCGTCGTCCTCATTCACGTCGGGGAGGAAAAAAAGAACGAATGGGCTCAACACTGG…	55.9269	116.854	119.993	101.591	91.2898	0.568311	0.204546	1.18253	0.94862	1.14181	0.952036	1.77682	0.595308	69.2131	49.5511	65.0765	39.4949	56.299	96.8001	106.465	147.297	153.92	86.0657	98.0558	105.126	94.7548	87.8248
TcasMGST1	ATGGCCCAAGTTACCGATTTTTCAACTCTTCTCGAATCCCCCGTTTTTCGGGCCTATTTGTTTTATTCTGCTATTTTGGTGGTTAAAATGATGATTATGTCCCCCATGACCGGCATGATGAGGTTCAGGTACAAGGCCTTTGCAAACCCGGAAGACGGCGCCTCCCTCAAAGTCAAGCCCCGCACGGATGATAATGTCGAAAGAGTCAGAAGGGCGCATTTAAACGATTTGGAAAACATCAGCCTATTTTTCGTTATTGGGTTTATTTATGTTTTAACAAATCCGGCAGTGGCGTGGGCAACTCTCCTTTTCCGAATCTACACCGCTGCTAGATTTATGCACACGTTGGTTTATGCAATTTTTGTTGTGCCTCAACCTGCAAGAGCCCTCGCCTGGGTC…	565.52	131.917	78.8199	115.661	138.369	3.75754	0.26256	0.89863	0.989361	1.02165	1	0.776225	0.944232	246.787	692.311	913.281	212.328	762.892	149.376	124.646	121.729	80.2955	77.3444	100.767	130.554	152.402	124.337
TcasMGST2	ATGGATCCGCATTTGAAATCCTTAATATTGGAAAACCCCGTGTTCCGCAGTTATTTATTTTATTCATCTATTCTGGCTTTAAAAATGATGTTGATGACGCTTTTAACAATCAGGCAACGACTTTTGAATAATGCTTTGGTTTCGCAAGAGGATGCTGCGTTTTTAGGAGGCACTGTTTGTTGGACTAATGAAAAAGTCGAACGGGTTCGAAGAGGGCATAGAAATGATATGGAAAGTATTTATTTGTTTTTACTGGTCGCTTTTGCGTACATTTGGACAGATCCAGAGCCTGTTTGGGCTGATTACCTTTTTTTAACTTTCACAATCGCTCGGATTTTGCACACTGTTGTTTATAATGTGATAGTTGTGCCACAACCAGCGCGGGGATTAGCCTGGCTG…	49.2521	20.1577	41.4905	21.3115	11.5931	4.04128	0.00292106	1.97025	0.374165	1.9139	0.437834	4.94363	0.00501271	62.687	37.6426	53.4876	45.9079	46.5355	21.2843	21.0848	18.1041	50.432	32.5491	25.813	16.8101	14.3132	8.87293
TcasMGST3	ATGGTCAACACGACGAGCTCAGCGGGGCCCCCCGACTCGGTTTTAACGCTCAACAACCCCGCGTTCGGCGTGTACCTGATCAGCGCCTGTTTGCTCGTCCTGAAAATGATGGGCATGTCGCTGCTCACCATTTACAACAGGTTCAAATACAAGGTAAGTCCAGAAATTCGATTCGTGCAACTTGCAAAAAACGCAACCGGTTCACACGATTACAAAACAGAATGCGCAATAGTTTTAATTGGAAAAACACGTTCGTTTTAGGCGTTTATTTGCCCCGAAGACGCCAAATGGTTACAAGGACAGGTCGTAAGCAACGACACGGTGGAACGCGTGAGGAGAGCGCATCAGAACGATTTGGAAAATATTCCCATTTTTTTGGCGGCCGCTTTTGCCTATCTT…	49.9867	62.9909	122.601	55.3114	26.5774	1.8332	0.565078	2.23765	0.488687	2.65555	0.362592	6.39636	0.0244885	98.7619	16.9503	27.1539	83.9491	23.1182	67.7947	66.4615	54.7164	150.373	94.8283	67.7093	42.9135	33.7486	19.4061
TcasMGST4	ATGGACGTCCACCAGCTCAGAATGCTCGTAACCGAAAACCCGGTCTTCCGCAGCTACATGTTCTACACGGCCATATTAACCTTAAAGATGATGTTTATGTCGCTCCTCACCATCAGACAAAGAGTCATGCATAACGTAAGTAGGTACTTTGGTCGGGGCTTAATTAGAGCACACTTAATGGGCAATTGTAGTCGTTTGTGAGCGAGGAGGACGCCATGTATTTGAAAGGGATGGTTTCGCGCACTAACGAGCACGTCGAAAGGGTGCGCAGGTAACTTAAGCGGGCTGACTTTACTTAAATCACAGTCGCTTGCTTCCAGGGGGCACCGAAACGACATGGAGAACATCTACCTGTTCTTCGTCATCGGCTTTGCCTACACTTGGACCGACCCTAGCCCC…	16.5173	37.7112	26.5083	17.2062	7.15559	2.25461	0.193487	2.60109	0.126096	4.90889	0.00407074	5.17106	0.0031104	32.3899	8.16936	9.64378	23.5887	8.79456	32.2406	34.1479	46.7451	29.9396	23.077	21.12	13.2924	9.4902	4.82098
TcasMGST5	ATGGTCGAAGCCGAGGTTCTCTCCCTGAAAAATCCTGTTTTTTGCGCCTACTTGATCAGTTCGTGTTTTCTCGTTGTTAAAATGATTCTGTTGGCTTTTTTCACTGGATACAAACGAGCCGTTCATAAAGTTTATTTGTCGCCGGAAGATGCTGATTTTAATAAGGGTCAAGTGAAAACGCACGATGAAGTTGAACGGGTTCGGAGGGCGCATTTGAACGATTTGGAAAACATTCCAATTTTTTGGACAAGCGCTTTCGCCTATCTCTGGACCAAACCTTCGATCACAGTTGCATGTTTTCTCTATTTTGGTTTCGTCGTAATTCGGACTTTCCACACGATAGTTTATGCATTTTTAGCTGCGCCTCAGCCAAGTCGTATGATTTTGTTCACTGCAGGT…	60.7301	0.716372	0	0.555309	0.768753	72.3082	0.117735	0.73029	0.995921	0.801318	0.986524	0	0.378602	107.09	28.583	42.4862	89.6861	35.8053	1.11093	0.135568	0.902617	0	0	0.727302	0.383317	0.565143	0.972362
TcasGSTu1	ATGCCGATAACACTTTATTCCGTTTCCGATGGACCCCCATCGCTGGCAGTAAGACAATGTTTGAAAATGTTAAACGTGGAATTTAATCTCGTAAATGTTGATTTTGGCTTAGGAGAGCACATGACTGAAGAATACGCAAAGAAAAATCCACAAAAAGAAATTCCAGTGCTAGATGACAACGGGTTTTACCTTGGAGAGAGCAATGCCATTCTTCAATATCTGGCCGATAAATACGGAAAGGACGATAAGCTTTACCCTAAAGATTTGCAGACAAGAGCCATCGTGAATCACCGCTTGTGTTTCAATCTTTCCACCTACTATCGCTACATTTCCGAGCATGTGATGGCCCCAATATTTTTCGATTACGCCCGAACTCCCCTAACTCTTAAAAAGGTCCAC…	193.818	428.844	430.249	255.881	133.023	1.42347	0.793858	2.08013	0.405194	2.83023	0.153506	4.49361	0.0218465	408.595	58.4044	93.4526	314.994	93.6439	342.483	372.194	571.856	510.228	350.271	293.746	218.015	171.063	94.9826
TcasGSTu2	ATGTTTTATCGACGATTAAAGCGTATCCTGCCAGTAGTGTTTGCGCTGCGTCAACGACACTTGGCGTTTTTGGTTTGTGCAGCCGCGAACGAGGTTAGCGAGAGTTGTGATCAGCGCGGCGATAGTCTTGTCAAGTGCACCGCCAAAAATCAGTTTGTCAACTTGGGAAATATGCGGAAAGGCGCCGAGGGGTTCAAGCTTGAGGTCTCCGATGGCTTGCTGTTGTACTACGATCGCTTCTCGTTTTATTCCCAAAAGGTGGTTATGGCTCTCCACGAGAAGAACCTCGCCTTTGATAGCAAAATAGTAAACTTGATCAAAAACGAGCAATATCAGCCTTGGTACCTCTTCCTGAACCCTCGAGGCGAAGTCCCTGTCCTTCAGGACACTGGCAAGATA…	88.1823	54.2762	65.1706	79.0301	125.979	0.687958	0.590108	0.699311	0.865296	0.449731	0.351251	0.739155	0.904149	107.652	74.6389	94.7227	83.4265	80.4716	56.2774	48.4301	58.1211	69.284	61.0572	86.3172	71.7431	193.036	58.9227
TcasCYP15A1	ATGCTCTTCTTCGTAACTTTAGTGATATCACTTGTACTTTTATTCCTAATTTTGGATACGATTAAACCGAGGCGATATCCACCAGGGCCCAAATGGTTACCCATCGTTGGTAATTTTCTCGAATTCCGGCGCCGCCTCTCGGAAATCGGCTACCACCACCTGGTTTGGAAGGAATTTTCCGAGGAATATGGGGACGTCGTGGGGTTGAAAATGGGGCGGAATCTGGTGGTGGCCGTGTTTGGGGCTGAGGCTGTCAAGGAGGTGCTCACAAGGGAGGAATTTGATGGGAGGCCGGATGGGTTTTTCTTCCGTTTACGAACTTTTGGGAAAAGACTTGGAATCGTTTTCTCCGATGGCCAGTTTTGGCAAAAACAGCGCAAATTCTCGATGCAGCATTTG…	0.344784	0.58064	0.0788728	11.4875	0.388691	0.876805	0.975852	33.3767	9.92473e-09	2.07159	0.413936	0.292729	0.2684	0.506496	0.355944	0.230078	0.252383	0.379018	0.824549	0.650161	0.267211	0.0790113	0.0787343	11.7237	11.2513	0.627394	0.149989
TcasCYP18A1	ACCTGTGCACCACGCGAATATTTCACGGTGCATCATGTTCGTGTACAGTGGCTTAGTGTTGTGGAATTTCCTCGCCGAGGAGCTGTCCACCAAAGTGTTGGCCGTCTTCCTCATGGTACTGTTCCTGGTACGTCTCGTCCAGATGCTGAAGGAGGCCAGCGCGCTGCCACCGGGCCCATGGGGGTTGCCCATCTTGGGCTCGCTGCCCTTCCTCAAAGGCGACCTGCACCTGCACTTCAGGGATCTGACCCATAAATACGGCTCGCTTATCTCGACCCGGCTCGGGTCGCAACTTATTGTCGTGTTGAGTGATTACAAGATGATTCGGGACGCGTTCAGGAAGGAGGAGTTTACTGGGAGGCCCATCACCGAATTTACCACACTTTTGGACGGTTATGG…	9.877	68.0951	16.6638	24.9597	19.419	0.453128	0.022126	1.32654	0.999733	3.05732	0.0992788	1.10889	0.996324	8.47527	9.78856	5.34787	17.1841	8.58922	56.9904	64.356	82.9389	13.9135	19.4141	15.3193	34.6001	11.4224	27.4157
TcasCYP303A1	ATGTTGCTTGCAATTGGGTTTTTTGTAATAATCCTGGGATTATTGGCCTATTTAGACACAAAAAAACCAAAAAATTATCCTCCGGGACCATCATGGCTACCAATCATCGGCAGTGCACACACCATAGCCGAATGGCGAAAAAAAGCCGGCTATTTGTACAAAGCAACGGCCGAAATGGCCGAAAAATACGGACCTGTGATTGGGTTAAGAGTCGGAAAAGACTTGATTGTGGGAATTTTTGGCTTCGGACGACTTAGCAGGAAGGCCCACTGGAGCGTTTTTCGACATGAGAACGTGGGGAGAACGCCGAGGGGTTTTACTGACTGATAGCGACTTTTGGCAAGAGCAACGCAGATTTATTTTGCGCCAGTTGCGAGAGTTCGGCTTTGGGCGCAAAAA…	1.77143	0.643603	0.453265	0.629448	0.706676	2.33971	0.497552	0.93625	1	1.03293	1	0.888948	0.995661	0.682225	2.38079	2.85294	0.467927	2.47327	0.854328	0.536602	0.539879	0.563423	0.343107	1.03637	0.222529	0.894778	0.518574
TcasCYP304E1	ATGTTGGGCTTCCTGACGTTGCTTGTAACATTCGTCACTTTGCTGGTGTTTCTATTTTACAAATTTTCAAAAGAGAGGCCTGAAAATTTTCCGCCAGGTCCGCCCAGTTTGCCAATATGGGGTAGTTACTGGTTTCTGTTAAAAGAAAATTACAATTTGCTCCACCTCTCGTTTGAGACGCTTGGCAAGCGGTACAAGACGGATATTTTGGGTTTTTTTCTGGGAAATGCCCCGACTGTGGTCACCTTGAGTTACGAACTCACTAAAGAAATGTTGTCGCGGGATGAGTTCATGGGTCGAAACGACACCATAATCGTGCAAACGAGGAGTCGGGGAAGTCCCAAGGGTATTTTTTTCACTGACGGTCCGGTCTGGAAGCAGCAGAGGAGGTTTGCGTTG…	0.208258	20.1339	10.721	49.8804	28.8742	0.00652852	3.69541e-37	1.81463	0.563558	0.637892	0.644041	0.499134	0.320297	0.155514	0.190619	0.23842	0.0697421	0.386996	20.1561	16.0323	24.2132	11.4399	10.0022	52.979	46.7817	28.2016	29.5468
TcasCYP305A1	ATGTGGCTTGCAGTTTTGTTGTTTTTCGTTTTTGTGGTGACTTATGTGATACAACAAGTGAAAAAACCACCTAATTTTCCTCCAGGTCCTTACTGGTTACCATTCGTTGGTAACCTCCCCCAGCTCAAGAAACTCTCAAAAAAACTAGGCGGACAACACCTCGCGTTATCACATCTAGCCAAAGAATACAACACCAACGTCTTAGGCCTCAAATTAGGAAAGGACTATGTTGTAACAGTTTTTACATATCCCCTCATACGGGACGTCCTAATTAGCGAAGAATTCGAAGGAAGACCCGACAACTTCTTTCTACGTCTTCGGTGCATGGGCCAAAAAAGAGGCATCACTTGCACCGAAGGCGAAGAATGGAACACGTTACGAAACTTTGTAAATCGCCAC…	26.3454	14.702	12.0175	12.4941	21.3448	1.16338	0.907753	0.616723	0.773613	0.697971	0.776303	0.770351	0.834963	36.5845	17.9856	25.9779	24.0018	27.177	12.4429	16.2497	15.4135	14.9763	9.0587	16.9821	8.0062	24.5181	18.1715
TcasCYP306A1	ATGGCTCCGCTGTGGTCAGTGCTCTTATCGTTTCTCCTGTTCATCATCGCGTACACCTGGCTCCGTCGCTCTCGTAACTTGCCTCCAGGTCCTTGGAACCTACCTGTGATCGGTTATTTGGCCTGGTTGAACCCTCAGTTTCCTTACCTGACTCTAACTTCTCTCTCTAAAAAGTACGGTCCCATCTACGGCCTCTATCTGGGCAGTATCTACACCGTGGTGATCTCCGACGCCAAACTCATCAAGAAAACCTTCAACAAAGACGCATCCTCAGGCCGTGCGCCCTTGCACCTGACCCATGGCATAATGAAGGGTTTCGGCCTGATTTGCGCACAAGGCGACTTATGGAAAGATCAACGCAAATTCGTCCACAACACCTTACGAACTCTTGGTGCTTCC…	8.72408	15.1834	4.87934	6.42098	7.59705	1.14447	0.779645	0.946667	0.969123	2.24486	0.18919	0.925677	1	11.1352	5.32057	8.45182	11.0891	7.62372	15.1359	16.0912	14.3233	5.16377	4.5949	7.49408	5.34788	12.2182	2.97591
TcasCYP307A1	ATGTGCTTGAAAATGATGACCTTCGGTCTGGCGAAGTGTACCATCACGGGCGTAGACGGTCACGGGCCGCGAGACGGTGGGACTCCTATTTTGCTAGTGGCGGGGGCGGCCACAGGCCATCTTCAGGCCAATCTCCAGATCGCAGCTGCACCCCCTGACATGCTCGCGCTCCTCTGTCTGTGTGTGGTGCTGCTGGTGTGGTGGTTCTCGCGGCCGAAGAAGTCCCCGAGTACGATTCCGGGGCCGCGGCCCTGGCCCCTCATCGGCAGCATGCACCTCCTGGCCGGGCACGAGACGCCCTTCCAGGCCTTCACCGCGCTCAGTCGGGTCTACGGAGACATCTTCAGCATCCACCTCGGGTCGGCTTCCTGTGTCGTCGTCAACAACTTCAAGCTGATC…	0.675456	0.459789	0.843307	0.519734	0.636819	1.0955	1	0.94313	1	0.896719	1	1.93004	0.741826	1.16519	0.142822	0.0661618	1.81802	0.18508	0.410381	0.623206	0.345779	0.766822	0.919791	0.397031	0.642437	1.08249	0.19115
TcasCYP307B1	ATGTTCTTCACACAGTTCACACTCTATCTGATCGCTTTCGTGGTCCTCGCCACCGTCTTCGCCATCGCCGAGGCCATGCGAACGCGCCAGGGGAAGTACCGACCACCAAGTCCGTTGAAACTGCCCATCATCGGGCACCTGCACCTCATGTCCGGATACCAAGTACCTTATCAGGCCTTCACGTCGCTTTCCAAGAAGTTCGGGAGTGTGTTTGGTCTCCAGTTGGGGTACGTCAAGTGTGTGGTGATCAACGGACAGAAGAACATAAGGGAGGCGCTGGTCACCAAGGGACACCATTTCGACTCGAGGCCCAATTTCGAGCGCTACCAGCAGCTCTTCTCCGGGAATAAGGAAAACTCTTTGGCGTTCTGTAATTGGTCCACGACCCAGAAGACGCGC…	0.00534895	0.0452153	0	0.0229517	1.11634	0.00391204	0.00326395	0.0191555	0.429618	0.0577776	0.53874	0	0.200636	0	0.0098044	0	0	0.0169403	0.0500829	0.0855631	0	0	0	0.0459035	0	0.326965	1.90571
TcasCYP12H1	ATGTTAAAAACGAAGTTACTGAAGTTTGCCAACACTTCGCAAAAGATTTTGATGTCAACGGGCAGTGAAAATGTGATCAGCCAGAAAAAACTTGATCATTACAAGAACTTAAACGCTTTGGAAAATAGCGATGTCATGCCTGAAGGGTGGGACAAAGCTAAACCTTTCGAAAGTCTCCCTGGGCCTAAACCCATACCATTTTTTGGGAACATATGGCGATTTTTGGTTCCGAAAATTGGAGATTTTTACGGAATCGATTTTTTGGACTTGCACAAAATTTTTTACGAACAGTATGGAGATATTTCGATTCTTAAAGGCATGATTAACGACCCGATTGTGGTGATATTTAACCCAAAAGACTACGAAACGTTGTTCAGAAATGAAGGCATTTGGCCGATC…	5.1976	9.21915	2.47489	15.1562	39.6016	0.123506	1.61583e-08	0.410752	0.263451	0.232511	0.00982014	0.0859826	2.46013e-06	4.87925	4.42749	6.10342	4.35455	6.2233	9.84915	7.80955	9.99876	3.19509	1.75468	16.8947	13.4178	47.5754	31.6279
TcasCYP49A1	ATGTCCCTCTCGCGCAAGTTGTTGGTGCCCAAAAGGGCCCTGGCTGTGGCCCAAAGGGCCTATTCAACCGATCGTCCCTACTCGACCGCGATCATGCCCGAACTGCTGGACGAGCTCGCGATTCCCGAGCACGTGGAACGGGTGGAAGCCACCCCAAGGCCCTACAGCGCGATCCCGGGCCCTAAAGAGCTGCCCTTAATCGGCAACGCCTGGCGTTTTGCGCCCATCATAGGCCAGTACAAAATCCAGGAACTGGATAAAGTTATGTGGTCCCTGAACCGGGACTACGGCCGGATTGTCAAAGTCGGGGGGCTGATAGGGCACCCTGACCTTCTGTTTGTGTTCAATGGAGATGACATCGAGAAGGTGTTCCGCATGGAGGAGGCCATGCCCCACAGG…	12.7133	20.7753	16.6181	16.18	3.9113	3.27721	0.530612	4.4885	0.465115	5.20207	0.418179	5.99656	0.325162	32.4199	0.380992	0.254478	29.9751	0.535817	17.9004	20.1428	24.2826	17.1257	16.1105	22.1935	10.1664	5.56038	2.26221
TcasCYP301A1	ATGGTGGCGACTTCAAAGTTTCCACAAGCGGCAAAAATCGTCAAAAACATAACCCGAAGTCGCTCCCAAACTGTAACACCAGCTTTTTGCCCACACTTGGAAAACCTGAACGAGGCTAAACCGTACTCGGAGATACCGGGGCCCAAACCTATACCAATTTTGGGCAACACCTGGCGACTTCTACCAATCATTGGCCAATACGACGTTTCGGACGTAGCTAAACTTTCGGAACTTTTTTACAAAGAGTATGGAAAAATTGTCAAATTGTCTGGGCTTGTTGGACGCCCGGATTTACTATTTATTTACGACGCAAACGAGATTGAAAAAATCTACAGACAGGAAGGACCTACACCTTTCAGGCCCTCGATGCCTTGCTTGGTGAGGTACAAAAGCGTGGTC…	9.00183	11.4488	13.1249	11.1062	10.782	0.807859	0.58211	1.0988	0.958205	1.09144	0.983136	1.67473	0.741879	18.2482	3.1653	4.65321	15.2516	3.69086	10.608	11.9556	11.7829	14.6043	11.6454	13.5026	8.70977	12.869	8.69499
TcasCYP301B1	ATGAAATTGCTAAGAGCCGCAAAACGTGTAATTAGTAGTTCGAGTCAGCAACAACTAGGTGTGATAAGTGCAATTGAGGAGAATCATTGTAAGGAATGGGCAGATGCCGTGCCCTATGAAGAGGTCCCCGGACCCAAACCTTTGCCTTTTTTGGGCAATACGTGGAGATTTATTCCTTTTATAGGCGATTTCCAAATCGAACACATCGACAAAGTATCAAAAAAATTATACGAAAAATATGGAAAAATCGTCAAAATGCAGGGCTTGCTAGGGCGCCCTGACATGCTCTTCCTCTTCGATCCCGACGAAATCGAGAAGGTTTTTCGCCAGGAAGACACTCTCCCCTATCGCCCTTCCATGCCCTCCCTTAATTATTACAAACACGTCCACCGAAAAGAA…	10.171	27.3748	14.0776	29.9327	11.395	0.872514	0.668937	2.82983	0.228792	2.72266	0.240526	1.70362	0.634092	17.7324	1.90823	2.30266	26.6439	2.26777	28.1731	31.2349	22.7164	12.661	15.4941	31.4985	28.3669	13.7434	9.04657
TcasCYP302A1	CCCGGCTTTGCACCTCTGCCAGATCTCAAGCATATGTAAATCATTCAATGTGTTAAAAGTACCATCAATTTTCTTGTTATATCCATTAAGTGCCAATTAATTTTATCAAATATGTGTTTATTCAGCAAAAAAAGTGTTCATTATCTCTTAACAATAAGAACAAGAAATTATTATTATCGCGGAAGGTTTTTAACTACTGCTGTTGATCCGCCAAAGAGCTTTAAAGAAATACCAGGACCGCTCTCGCTTCCTCTGGTGGGGACCCTCTATCTTTATTTCCCATTTATCGGTCGTTATCAGTTCGATAGATTACACAAAAATGCCCTTAAAAACTTCCAACTTTACGGACCAATTATACGGGAGGAGATTGTCCCAGGGGAACATATTGTCTGGTTGGGG…	44.8504	51.8333	35.5093	48.3625	42.8472	1.00629	1	1.22226	0.82472	1.3325	0.782279	1.15695	0.927261	51.456	35.0229	46.49	50.858	40.4251	53.6325	54.3611	47.5063	33.9693	37.0492	57.7647	38.9603	56.5708	29.1235
TcasCYP314A1	AAGACGCTACGAGACCGTTCTTTTAACCTAAAATCGCCGGTAATCTCAGTTAATGTCTTAAAATACACAAACGATAATCGTGTGGGTTATCGAGTGCTCGTCTCGACGGTTTTGAAACCCCAAGATGTTTGAGAAGATTTTTCAGTCGTTGGACGTCACAAGTTTGCTCATCATCGCGATCTTCTTCCTGTTCTTGGAGTACAGGCCTCCGTGGTGGTACCGCAATAATGATTGCAAGAAAGGTGTTAAACTCATACCGGGACCCTTGGCTTTACCTGGGCTTGGTACTACCTGGATATTTTTTTTCGGAGGGTTTTCCTTCAACCGACTGCACCTGTATTACGAAAACATGTACAAAAGGTATGGACCTGTCATGAAAGAAGAATATTGGTGTAATAT…	0.303367	2.56757	0.359349	2.3405	8.97435	0.0342666	4.45116e-06	0.303083	0.58771	0.351275	0.633918	0.0590093	0.0161324	0.205082	0.0837924	0.931595	0.122629	0.173735	2.99621	2.65081	2.0557	0.3999	0.318798	2.07924	2.60177	16.182	1.76672
TcasCYP315A1	ATGCTCTTCCGTCGTGTTCTCGCCCAACTCTCCACACGCCCCAAGAGTTCGCTCGTGAGCGCCAACACAGTCCTCCACTTCGACGAGATCCCGTCCCCGAAGGGGCTCCCACTCGTGGGCACCACCCTCGCGCTCATCGCCCACGGCTCGACCCCCAAGCTGCACGACTACGTGGACAAGCGCCACAAGCAGCTGGGGCCCATCTTCAAGGAGAAACTAGGCCCAGTGAGTGCGGTTTTTGTCGCAGACCCGGACGAGATCAGGGCGGTGTTCGACCACGAGGGCAAGCACCCCCTGCATGTGCTGCCCGACGCCTGGGTGGCCTACAACCAGATGTACGGCTGCCCCAGAGGGCTGTTTTTCATGGATGGGGCCAACTGGTGGTACCACAGGAGGATC…	0.951427	1.47431	0.83986	2.57068	5.37907	0.176868	0.0428348	0.553857	0.846362	0.317551	0.608135	0.227396	0.384571	1.50775	0.893252	0.770515	0.601039	0.984576	1.73076	1.36644	1.32573	0.931011	0.748708	1.82668	3.31468	9.15144	1.60669
TcasCYP334B1	ATGTCCATTTTACGCGGAAAAAACTCGCCTTTTTGCATTTTGCGACGCTTCAATAACTTGAAGAACTTCGCCCATGACTCGACTAAAACATCGGCGACTTCTGCATCAGCGACCCAAGCCCCCAGTCCTGGGACGTTTACAATTTCTGGTAAACCGAGCATTTCTGTGCCGCAAGACACCGTTAAAGTCACGCTCCAGAAGCCTGATATGGACGTCCTTGTCGATACCACAACAATCAGCCGCCAAATGGTTGCCGAACAAATATCGAAATCAATCGCTTTTGATAATATTCCGGGACCAATCAGTTTGAGAATAATTCATAGGATTTGGGGGATGGTCCCGATTCTGAGCACGCAAATCACTGGAGGGGCTATCCAGTATTTCTTGGCCGTTGGTAGT…	3.87197	1.53369	6.46391	0.859733	136.244	0.0230115	0.461365	0.00595436	0.831249	0.00706707	0.803806	0.0581735	0.934818	1.94166	1.44439	2.31907	1.31114	12.3436	1.27862	0.805732	2.51673	0.724587	12.2032	1.09507	0.624397	3.78184	268.706
TcasCYP353A1	ATGAGTATCATAGCAAGTTGGTTGAGATACAATAAGTTTCACACCCAATTAATCAATATAAAATATTCTCCGGTTAATAAGTCTTTTAAAAATTTGCCCACTCTAAAATCGTACCCCGTAATAGGCCACTCGTATTTGTTTTTTCCTAGAGGTAAATATAAGTCCGAACGTTTGACTGAAGCTTTTGTCGACATCAGTAAAACTCTGGGGCCAATTTTTAAATTAAATTTGGGTGGGTCAGCAATGGTTGTCACACTCGACCCAGACCATACGAGAATTCTGTTTCAAAATGAAGGGACGAGGCCTGAAAGGCCCCCCTTTCCGGCTTTGCTCCACTTTAGGCGGAAAAGATTCAGCAGTGTGGGAGTTGTGCCCGGGAATGGGGAGGAGTGGTACAAG…	2.19699	3.51753	1.65496	2.11269	14.3915	0.158017	0.36502	0.17105	0.808082	0.267913	0.825524	0.17204	0.771255	3.68561	1.42715	2.20691	1.95338	1.71192	3.67132	3.13609	3.74519	1.66602	1.6439	2.36748	1.85791	27.7345	1.04858
TcasCYP6BK1	ATGTTTTCGGTTTTGGTGTTTCTAATTATAGTTGTAGTGTTTCTTTATTACAAATGGGCGTTCACATACTGGCACCGAAGAAACATACCATATTTAGAGCCCAGTTTTCCCTTTGGCAATTTACCCAACCTTTTCCAACGCAAGGAAAATATAGGACTTACGGTAGAAAAATTCTACAACGAAATGAAAAGGCGCAAGTGGAAACACGGAGGAGTTTACTTTCTTGTAAGTCCAGTCTATTGTGTCATTGATTTGGAATATGTAAAGAACATAATGAATCGAGATTTCGAATATTTTACCAACCGCTCGATTTATTACAACGAGAAAGACGACCCTCTTAGTGCACATTTATTTGCAATCGGTGGCCAAAAATGGCGAAACTTGCGAACTAAATTAACA…	2.02575	3.3961	1.68594	2.43737	5.46818	0.354004	0.0257972	0.481657	0.558349	0.689705	0.786223	0.429675	0.310595	2.23508	2.09385	1.39603	2.23142	2.17238	4.57322	2.58299	3.0321	1.72775	1.64414	2.94327	1.93148	7.14885	3.78751
TcasCYP6BK2	ATGTTATTTTCTGATTCATTAACCAAAGATTTGTTTGGTTGTGTGTTAACTTTTGCTATACTGATAATCGCCTATTTCAAATGGTCTTACCAATACTGGAAACGAAAAAATTTGCCTTACTTGAAACCAACTTTTCCTTTCGGTAACATAACGGGTCTTTTAACTCGTAAAGAAACTTTTGGTGTTATTATACAAAAAGTGTACCAAGAAATGAAAAACTGTAACTGGAATCATGGAGGAATTTACTTGACTCTAAACCCAGCTTATTGCGCTATTGACTTGGAATATGTGAAGAACATAATGACCAAAGATTTCCAACATTTTGTCGATCGTGGATCTTATTACAATGAAAAAGACGACCCTCTTAGTGCCCATTTATTTGCAATAGGAGGCCAAAAA…	1.16185	0.955996	0.859094	0.481073	0.829463	1.37797	0.687426	0.640491	0.875396	1.04263	0.982803	1.47466	0.784952	1.4457	1.13785	0.933229	1.47868	0.813797	0.809918	0.793585	1.26448	0.890225	0.827964	0.578581	0.383566	1.24412	0.414803
TcasCYP6BK3	ATGTTTGTTTCCAACTCGTTACTTGGCGATTTGATCGCTCTTTTTGTAACTCTTGGGGTGCTCCTAACTTTTTATTTCAAATGGACTTACCAGTACTGGACCAGACGTAACGTCCCTCAAATTGACCCTCACATACCTTTTGGAAACATCTCTGAGTCAATCAAGGGCCGAGAGATTGTGGGAGTGACATTCAAGAAAATCTACCAACAACTCAAAAGTCAAGGGTGCAGACATGGTGGCATTTACATTTTCACACAACCATCGTATTTTCCCATTGACTTGGATTATATTCGTAATATTTTGACGAAAGATTTTCAATATTTCGTCGATCGGCCCTTTTATGTCAATGAGAAAGATCCACTCCAAGCACATCTCTTGAATTTGAGTGGCACTAGGTGG…	2.32739	9.5647	2.04583	12.6104	74.5283	0.0289954	1.69986e-20	0.182314	0.00330123	0.160826	0.000675923	0.037897	1.01557e-09	0.846891	3.18026	3.66343	0.644507	3.30186	13.1362	9.80044	5.75752	2.16182	1.92984	13.6747	11.5461	91.1519	57.9046
TcasCYP6BK4	AACATCAGTCATGCTCATTACCACTTCTTTAACCGGCGATTTGCTCGCCGTATTTTTAACATTAGTGTTGATCATTGTCACATATTGTAAATGGAGTTACCAGTATTGGGAACGCAAACACTTGCCCTACCTTGAACCGCAAATCCCTTTCGGAAACGTTGGAGACTCAATCAAAGGTAAAACAAATTTTGGAATCACGATTAAAAAAATTTACGAAGAGATGAAACACAACGGATGGAAACATGGGGGACTTTACGTTTTCACAGAACCTAATTACATGGTCCTTGATCTTGAATACGTCAAGAATATAATGACCAAAGACTTTCAATATTTCGTCGATCGTTCAACTTATTATAACAAAAAAGAGGATCCGTTAAATGCACATTTGCTTAATTTAGG…	306.499	11.2941	1.53176	2.41466	19.786	13.8175	0.20794	0.127454	0.460186	0.687052	0.941374	0.102521	0.368881	139.045	415.935	493.486	99.6763	384.355	13.996	13.1532	6.7331	1.00418	2.05934	2.04521	2.78412	16.1694	23.4026
TcasCYP6BK5	ATGTTTTATGTGATTAGTGTATTTATTACTTTGATAACTGTTACCTTCGCGTATTACAAATGGATTTATCAGTATTGGGAACGCAAAAAGTTGCCGTATTTGAAGCCCACCATTCCTTATGGCAACATCACAAGTCCTTTTAATCGTAAGGAAAATATTGCTGTGACTTTTCAAAATATCTACGAAGAAATGAAGACACGAGGGTGGAGACATGGAGGAATTTACACAGTCACTTCTCCTGCTTATTTCCTAGTCAATTTGGATTATGTGAAAAATATAATGACGAAAGATTTTCAACATTTTGTAGACCGTGGGTTCTACCATAATGAAAAAGATGATCCCGTTAGTGCCCATCTTTTTGCCATAGGAGGGTCAAAGTGGCGCTTTTTGCGCACTAAA…	2418.11	160.259	49.39	31.0568	20.0239	110.655	0.249809	1.69993	0.982938	11.1772	0.696429	3.37628	0.89225	385.8	3991.74	4529.72	194.774	2988.53	269.137	163.803	47.8389	33.684	65.0961	17.0679	45.0457	22.6087	17.439
TcasCYP6BK6	ATGTTTAGATTTCTCGACCTAGTGGGCGTGTTCATTGCACTCTTCGCCATTCTCTTCGCTTACTTTAAATGGACCTACCAATACTGGAGTCAAAAAAACGTCCCTTTCATTCAACCTACCATTCCTTTTGGCAACTCAAACCTTTTCCGCCAGAAGGAAAGTGGCGGTATCCGCATGAAAAACTTCTACGATGAGATGAAAGCACAAGGATGGAAACACGGAGGTCTTTACTCTATTCTCAAACCCAGCTATATGGTTATCGATTTGGACTACTTGAAGAACATCATGACGAAAGATTTCGACTATTTTTCCGACCGTGGCTTCTACTACAATGAAAAAGACGACCCTCTTAGTGCACATTTATTTGCAATCGGTGGTGAAAAGTGGCGCAACTTACGA…	31.9319	10.9548	9.73876	15.9639	14.868	2.01651	0.190734	1.15109	0.877726	0.889304	0.979516	0.906734	0.961805	22.1245	38.412	44.1758	15.6626	39.2845	13.0118	12.1926	7.65986	11.3247	8.15283	19.8389	12.089	18.6162	11.1199
TcasCYP6BK7	ATGTTTACTTTTGTGGGCGTTGCAATCGCTCTTTTGGCTACCCTTTTCGCCTATTTCAAATGGACCTACAAATACTGGGAAAGACGCAACCTTCAATACCTTGAACCTAAAATTCCGTACGGAAACGGAACCGGTCCTTTTAAACGAACAGAAAATGCCGGTTTTCGGTTCAAACGCCAATACGAGGAACTGAAATCAAGGGGGTGGAAACACGGGGGTTTGTACTCAATCCTCAACCCCATTTACCTAGTCGCCGATTTAGACTACATCAAAAATATTATGACCAAAGACTTCCACTACTTTACAGACCGTGGGATTTACTATAACGAAAAGAACGATCCTCTTAGTGCCCATTTGTTTGCTCTTGGAGGCCCCAAGTGGCGGCATTTGAGAACCAAA…	0.55417	0.172533	0.0827946	0.180519	16.5873	0.0296324	1.14264e-20	0.0107839	2.72468e-12	0.0137074	4.41133e-13	0.00659019	6.11609e-15	0.309589	0.78741	0.606475	0.231398	0.835978	0.290766	0.165584	0.0612483	0.0452761	0.120313	0.322022	0.0390157	13.0002	20.1745
TcasCYP6BK8P	ATGTTTTTTGACTCGATTAGTCTTAACGTGTTAAGTGTATTCATTGCTCTGACAGCCGTTATCTTTGCTTACTACAAATGGACTTATCACTATTGGGAGCGCCAAAAATTACCATTTTTGACCCCGACAATCCCTTATGGTAACATATTGAGTCCCTTAAGCAAGACCGAAAATTTTGCCATCACTTGTAAACACCTTTATAACAAAATTAAGCAAAGAGAGTGGAAACATGGAGGGATTTATGCAATTCTAGCCCCTATTTACTTTGTCGTGAACTTGGATTATGTGAAAAATATAATGACGAAAGATTTTCAATACTTGGATCGTGGATTTTATCACAAGGAGAAAGTGGATCCAGTTAGTGCCCATTTTTTTTAGCGTTTTTAGCGGACAAAACAA…	0.481316	1.92749	0.381376	0.802627	0.781348	0.568377	0.396599	1.06919	0.985006	3.31185	0.209871	0.658766	0.799431	0.577263	0.576167	0.468258	0.295864	0.489027	3.12391	1.94072	0.717856	0.458293	0.304458	1.06483	0.540423	0.796772	0.765924
TcasCYP6BK9P	ATGATGTGCATACTTGGTGTATTCATCGCTTTGTTGGCAGTTATTTTAACTTCTTATTACAAATGGAGCTTCCAGTATTGGGAGCGCAAAAACTTGCCGTATTTGAAGCCCACCATTCCTTACGGCAACATCACAAGTCCTTTTAATCGTAAGGAAAATATTGCGGTGACTATTCAAAATATTTACGAAGAAATGAAGACACGAGGGTGGAGACATGGAGGAATTTACACAGTCACTTCTCCTGCTTATTTCCTAGTCAATTTGGATTATGTGAAAAATATAATGACGAAAGATTTTCAACATTTTGTAAACCGTGGGTTCTACCATAATGAAAATGATGATCCCGTTAGTGCCCATCTTTTTGCCATAGGAGGGTCAAAGTGGCGCTTTTTGCGCACT…	51.6938	5.57509	1.50293	1.92217	1.40007	33.886	0.375761	1.48074	0.985006	5.27013	0.788136	1.47293	0.966549	6.89291	94.865	91.612	4.23739	60.8617	9.18942	5.05366	2.4822	1.01939	1.98648	1.75563	2.08872	1.6117	1.18844
TcasCYP6BK10	ATGTCACTTTTGTTATCGTTTTTATTAAGACTTGGCTCGGTGATAATCTCGCTAATTGTGGTCGTGTTGAGTGTGATAAAATGGAAACACCAATATTGGGCCAACCGAAACATTCCGTTTTTCCCTCCAAGCGTTCCATTCGGCAATTTGCAAAATCCCAGACGCAAGAAGCACTCAATCGGCTACCATATTAAAAACTTCTACGACCAAGCGAAGCGAAAAGGTTGGAAACACTGCGGTTTGTATTTTTTCGCAAGCCCTGTGTATTTGGTTATTGATGTCAATTACGTGAAGCACATAATGAACACCGATTTTCACCATTTTGTCGACCGGGGAATGTACTCTAATGAGAAAATTGACCCAATTAGTGCACATTTGTTTGCCTTGGGTGGCACAAGA…	10.6887	12.7934	23.5563	16.2528	38.4617	0.273081	0.00371685	0.461212	0.642593	0.402789	0.404911	0.862122	0.952381	20.7711	5.22649	7.57499	13.1231	6.74797	16.3427	12.7025	9.3351	29.6433	17.4693	19.9606	12.545	54.1183	22.805
TcasCYP6BK11	ATGCTACTCACAAACTCAATTTGTGGTGATTTAGTCACAATTTTTCTCACTTTAGTTACAGTTCTCACACTTTATTTCAAATGGTGCCACCAGTATTGGGAAAAACTCAACCTGCCCTCCCTGCCTCCTTCAATCCCTTTCGGGACCAGCTTAGGCCCTAAGGGACACTTCGGCCTCAGAATGAAGCACATTTACGATAAAATGAGGCAAAAGGGGTGGAAACACGGGGGCATATATCTCATGCAACGGCCTTTCTACGTAGTTGTAGACTTAGACTACGTGAAAAACATCATGACGAAAGATTTCCACCACTTTTCCGACCGGGGCATTTTCCACAACGAAAAAGCCGACCCTCTCAGCGCCCACTTGTTCAACATAAGTGGCCCCAAATGGAGAAAC…	127.525	47.6495	7.64062	22.7836	26.4547	4.33901	0.196674	0.903379	0.970332	1.62986	0.844678	0.384673	0.530936	76.9837	166.291	198.15	37.6271	158.572	44.3469	41.1127	57.4889	8.26836	7.01287	20.7564	24.8109	23.5424	29.367
TcasCYP6BK12	ATGCCAACACTTTTCGACATTCTGGGCGTGTCTGTAGCCCTCCTGGTCATCACGTACGCTTACTTCAAATGGCGCTTCCAATATTGGCGCCAAAAAAACGTACCATTCCTCCCACCCACAGTCCCCTTCGGCAACTTCAACATGTTGCGACAAAGAGACAACGGCGGCATCCTTTTAAAAAAATTCTATGACGAGATGAAATCCCACGGATGGAAACACGGAGGTTTCTACTCCCTCTTCCAACCCGGCTATCTAGTAATTGACTTGGACTATTTGAAGAACATCATGACAAAAGATTTCGACCATTTCACCGACCGGGGCTTTTACTACAACGAGAAAGACGACCCTCTCAGTGCACACCTATTTGCATTAGGGGGCGAAAAGTGGCGTAATTTACGA…	2.48048	8.5148	2.01141	10.9514	12.2558	0.188959	4.91928e-06	0.937871	1	0.78176	0.837697	0.222877	0.00897311	3.1735	1.86714	2.91018	2.09921	2.35237	10.109	8.52918	6.9062	1.97247	2.05035	13.864	8.03875	13.0902	11.4214
TcasCYP6BK13	ATGTTTTCCTGTTTCTTGACCAACATTATCGGCATATTTGTGGCCTTCTTTGCCGTAATTATCGCGTTTTACAAATGGAGTTTCGGGTATTGGAAACAGAAAAACGTCCCCTACTTGCCCCCAAAAATCCCCTTCGGCAACTTGGCCAATCCCCTAAGACCTGCCGAAAACATGGGCGTCCAAGTGCAGCACTTCTACGCGCAAATGCGGGCCAAAAAGTGGAAACACGGCGGTTTGTTCTTTCTGGCAAACCCCACGTACATGGTCGTTGACTTGGAATACGTCAAAAATATCCTAACGAAAGATTTCCAACACTTTGTCGACCGTGGGGTTTACTATAACGAAGACGTTGACCCCATTGGGGCCCATTTGTTCGCTTTGGGGGGCACAAAGTGGCGC…	519.357	238.954	60.2733	73.3264	87.5074	5.46911	0.0555412	0.89376	0.994759	2.99955	0.447348	0.938777	0.994366	303.75	643.016	776.906	192.065	681.045	266.018	242.232	208.613	69.5136	51.0329	76.3186	70.3341	97.0428	77.972
TcasCYP6BK14	ATGCTTTTCAGTGCAATAATCCTAATCCTAGCCTTGAATTATTTCTATTACAAATGGAAATTTACTTACTGGCAATGCAAAAAAATCCCAACTTTGGCCCCAAAAATCCCCTTCGGCGACCTCCCCAACCCTTTGAAACAAGCGGAAGCCACGGGTGTTCACATCAAACGTCTCTATGACCAAATCAAAGGCAAAGGCTGGAAACACGCCGGTTTGTATTTTTTGGCACGTCCTGTATACATGGTGGTCGACTTAGAGTACGTGAAAAATATCCTAACTAAAGATTTCCACCATTTCGTCGATCGGGGATTTTATTTCAACGAAAAGGACGATCCGATAAGTGCCCACGTTTTCGCAGTCGGCGGCCAAAAATGGCGAAACTTGAGAACTAAACTAACC…	0.0310872	0	0	0.0114524	11.1682	0.00288742	0.398594	0.00115031	0.858719	0	0.797393	0	0.845059	0.0798241	0.0587061	0	0	0.0169057	0	0	0	0	0	0.0229048	0	22.3365	0
TcasCYP6BK15P	ACTGAAGTAACTCCGAGTTTCACCTTAGGAAAAATAAAGCAAATGTTCAAAATTTTGGTCGACTGTACGCCGGATCTAATTGAACGAATTGATTCGTTTTGTCGTGAGAAAAAACCAATTGATATTAAAGAAGTGTTGGGGTGTTTTACCACAGACATAATTGGATCGTGTGCTATTGGACTCCAGTTTAACACTTCAAAAGACAAGAATTCGCTTTTTCGGGAGTATGGACGCAAGGCTTTCACGCCAACATATTTCGATCTTATTAAGATGAGTTTTGCGATGGCTTTCCCCAGACTTGCACTTGCATTCAAACTGAGAATGACTCGGAAAGATGTTTCAGATTTTTTCCTTCAGCTTGTACGAGATACAGTAAAGTACCGAGTGGAAAATAATTAC…	0.863089	2.04155	0.444345	3.71441	2.27702	0.370972	0.0905746	1.80172	0.485296	1.2465	0.848846	0.278328	0.128152	0.706744	0.946247	0.864342	1.07275	0.725368	3.19973	2.06448	0.860433	0.381631	0.507058	4.52386	2.90495	3.43441	1.11962
TcasCYP6BK16P	ATGTTTTTCACCCAATCTCTCCTAACCGACGTAACAACTCTTGTTGTAACCCTAACTGTCATCCTAGTAACTTACTACAAATGGAGTTACACCTACTGGAGGCGTCGGGGAGTCCCCTCCCTGACCCCCAAGATCCCGTGGGGTAACTTAAGCAACCCTTTAAACCGCAAGGACACAATCGGAGTCGACGTGAAAAAAATGTACGATTCAATGAGGCGCCAGAACTGGAAACACGGGGGTGTTTTTTTCATGGCGTCGCCTGTTTACCTCGTCACTGATCTCGAATATGTTAAGGACATTTTGACCAAAAATTTCCAAAATTTCGTCGACCGTGGGTTGTATTACAACGAGAAAGACGATCCGATTAGTGCCCATTTGTTCGCCATTGGAGGCCCAAAA…	0.833753	1.40254	0.0975906	0.528413	17.7283	0.0462714	0.162188	0.0348978	0.529667	0.0908388	0.668559	0.00810682	0.241578	0.154285	0.99284	1.03374	0.345954	1.64194	2.02866	0.866453	1.3125	0.090254	0.104927	0.3763	0.680526	31.734	3.72257
TcasCYP6BL1	ATGTTGACTAGTTGTTTGGCCACACTATTTATTACTTTACTGTCCATTTTTGCCTATTTTTACAAGCGTTTTTATTTTTCTTACTGGGAGCGAAAAAAAATACCAAACCTCCAACAACATGTTCCCAGGACAAAGCCCCATCTCGGGATCCAACTCCAACAATTATACAAGATAATGAAAGAAAAAAAGTGGAAACATGGCGGTTTTTATCAACAATTATCACCAGTTTACGTAATTTGCGACCTGAATTACGTCAAAAACATCATGACTCGCGACTTTAACTATTTCCCTTACAGAGGGCTCTACTACAACGAGACCAGTGACCCTCTAAGTGCCCATATTTTCAACACAAGTGGCGCCAAATGGAAACGCATGAGACGAAAGCTTGACCAAATCTTT…	0.196952	1.23803	0.31031	1.30739	2.1504	0.0878481	0.000252622	0.652076	0.974349	0.797396	0.975614	0.204117	0.1276	0.124049	0.273692	0.225399	0.0988999	0.262719	1.70876	1.48176	0.523552	0.556343	0.0642775	2.21873	0.39604	3.16536	1.13543
TcasCYP6BM1	ATGGCATTTATCAGTCTAACAATTTTAGCAATTTTATTGCTCCTAGCAGTGACATTGTTTTACAAATGGAAGTTCCAGTATTGGAAAACACGTCAAGTACCCTTTCTACCACCTAAAATACCCTTTGGCAACATTCCGAACCCTTTCACACTCAAAGAAAAACCCGGAATTTTCATCAAACAATTCTACCAAGAAATGAAACGTAACGGTTGGAAACATGGTGGTTTTTATTTTTTTGCATGCCCAGTTTACATGGTTGTGGACCCCGACTACATCAAGCAAGTGCTAATCAAAGACTTTCAATATTTCATTGATCGTGGGATTTATTCTAACGAAAAAGATGACCCAATTTCCCACAACCTCTTCAGTGCTAATGAGACAAAATGGAAATATTTGAGG…	0.5661	2.06405	1.47525	1.02383	7.26432	0.0728583	2.25415e-11	0.151858	0.00188095	0.329125	0.11302	0.277113	0.0434916	0.714036	0.369538	0.504551	0.486258	0.756118	2.30992	2.31264	1.56959	1.71721	1.23329	0.887841	1.15982	8.13714	6.3915
TcasCYP6BN1	ATGAACACCACCATCGAAATTCTAACAATCATCATTTTGACAATTTTCTGCTTCTACAAATGGAAATTCAGTTACTGGAAAAGCCGGAAAATCCCATACCTCGACCCGAAATTTCCATTCGGAAACGTAAGTAACCCGTTTTTCATGAAGGAAAAAGTCGGCATGACTTTGGCCCGCTTTTACAACGACATGAAACAAAGAGGGTGGAAATACGGGGGGTTTTATTTCGGGGTTTCCCCCATCTGTCTAATCGTCGATCCTGACCTCATCAAAAATATAGTCACGCGTGATTTTGAGCATTTTGTCGACCGTGGTGTGTATTTTAACGAAAAAGACGACCCTTTGAGCGGACACCTTGCCAATCTAGACGGCCAGAAGTGGAAAAACATGCGCAGAAAA…	0.644871	3.71316	4.75606	2.17727	2.61972	0.235921	9.61557e-05	0.892508	0.995563	1.28326	0.836056	2.49828	0.245365	1.08428	0.521771	0.465174	0.804426	0.348706	3.04249	3.39365	4.70335	6.67174	2.84038	2.43137	1.92316	3.16372	2.07572
TcasCYP6BP1	ATGATTTTGCTAGTTTTGAGTGTGGTTTTACTTGTGGCTTTACGAATTTTCTTTTTCTGGAGGTTCCAGTATTGGGAAAAACTACAAATCCCGTATCTTCGACCCTACTGTCCATTTGGCTGTTTGCCAAACCCCCTCATCAACAAAGAGAAGGGTGGAATTATTTTAAAACGACTTTACAGAAACGTAAGGGATAAAGGATGGAAACATGCCGGTATTTTTGTTTTTGTTACTCCCGTTTATCTTCCCACCAACTTGGACTACATCAAAAATATTTTGACCAAAGATTTTGAACATTTCGACGATCGTGGATTGTATTACAATGAAAAAGATGACCCGTTAAGTGGCCACTTGATAAATTTAGGTGGTCCTAAGGGTGTGACAATGCGGAAAAAGCTC…	6.97909	21.5878	19.1623	5.63893	3.38082	1.92811	0.252683	1.78142	0.582921	7.3996	0.000264382	7.72246	0.000225285	7.01136	5.1263	7.58984	6.8403	8.32767	25.416	23.0265	16.3208	23.4579	14.8667	5.71788	5.55997	3.74823	3.01342
TcasCYP6BQ1	ATGAATTACACATTCCTGGCATTATTCGTAACTTTTCTCCTTGGGGTAATAAGTTACTTAAAATGGAAACTTCGCTATTGGGACAAGAAGGGTTTACCTACCATCCCCCCAAAACTACCATTTGGCAATCTGACTGATGTTATTTTCGGGCGCAAATCATTCGGCGAGCAATTTGTCGAATTTTACCAAATACTTAAAGCCAAAGGGTATCGTCATGGTGGTATTTATTTCGGAGCATCACCCCTTTACGTACCCACAGACCCCGAAATAGTCAAACATATTATGTTGGTCGATTTTGCGCATTTTTCAAGTCATGGTGGTTATGTTGATGAGGAGAGTGACCCTCTCAGTGGGCATTTATTCAACCTGGATGATATAAAATGGAGAAATTTGAGGGTT…	25.6738	47.496	58.4893	47.058	26.9146	0.892944	0.86103	1.86342	0.485778	1.94483	0.415947	2.96745	0.0691609	24.7949	22.6475	26.9851	26.9618	26.98	47.5971	53.5745	41.3163	58.3518	58.6268	50.7616	43.3543	30.1395	23.6897
TcasCYP6BQ2	ATGCTTCTCGTAAATGGCAGTTTAACATACGACCTAGTGGCCATTTTAGTGACTGTCCTAGCCGGACTAGTGGTTTACTACAAATGGGCCTTTACGTATTGGAAAAAGCGCGGGCTTGAGTACTTAGAACCTTCAATTCCCTTCGGCAACTGTGCTAGTTTATTTAAAGCAAAATATAATTTTGGTGAGCAATTCGCCGAATTCTACAAACAGTTCAGAGAGAAGAATCTCAGACATGGTGGCGTGTTTATGTTTGCACGTCCTTTTTACATCCCTGTGGATCCTGCGATTATGAAGGACATCATGCAAAAAGACTTTCAACATTTCGTCGATCGTGGTTTCTACGTAAATGAAGAAATTGATCCTTTAAGTGGGCATCTGTTTTCTTTGGAAGGCAAC…	1609.7	14.7103	0.510377	0.981073	5.26735	291.932	2.85069e-05	0.203973	0.463647	4.02812	0.428497	0.136648	0.209446	1014.13	2123.92	2231.07	810.171	1869.18	18.4359	21.2781	4.41703	0.482105	0.538648	1.15014	0.812004	7.43364	3.10107
TcasCYP6BQ3P	AATTTTCACCACTTCATGAACCATGGAAATTATTTTGATTCGGAAAATGACCCTTTAACTGGCCATTTATTCAATTTAGAAGATAATAAATGAAAAAATTTGCGTGTGAAACTAACTCCGACTTTTATTTTGGGAAAAATCAAAATGATGTTTCAAACCTTGGCCGATTGTGCCTCTGGTCCTAACACCATCATGGATGAAGCAGCAAAAAATCAAACATCGTTGGATATCAAAGACATTTTAGCTCGATTCACCACCGATGTGATCGGTTCAGTTGCATTTGGCCTCGAATGCAATAGTCTTAAAGACCCAGACGTCGAGTTCCGAAAATTCGGAAAACGGATATTTCAAATCGATGTCCTGGACCGAATAAAAATCCTTCTACAACTGATTTTTCCC…	0.0377192	0.79451	0.128128	0.382413	0.177385	0.184326	0.0386597	2.20652	0.850115	3.82125	0.414117	0.915136	0.995042	0	0.023058	0.117497	0.0281209	0.0199202	0.912837	0.50307	0.967625	0.110045	0.146212	0.14844	0.616386	0.0699053	0.284864
TcasCYP6BQ4	ATGCTTCTCGTAAATGGCAGTTTAACGTACGACCTAGTGGCCATTTTAGCGACTGTCCTTGCCGGACTTGTGGTTTACTACAAATGGGCCTTTACGTATTGGAAAAGGCGCGGTCTTGAGTACTTAGAACCTTCAATTCCCTTCGGCAACTGTGCTAGTTTATTGAAACTAAAATATAGTTTCGGTGAGCAATTCGCCGAGTTCTACAAACAGTTCCGGGAGAAAAATCTTAGACATGGTGGCGTTTTTATGTTTGCACGTCCTTTTTACATCCCTGTGGATCCTGCGATTATGAAGGACATCATGCAAAAAGACTTTCAACATTTCGTCGATCGCGGTTTCTACGTAAATGAAGAACATGATCCCTTAAGTGGTCATCTCTTTTCTTTGGAAGGCAAC…	398.354	3.8529	0.203889	0.498237	1.74964	219.149	1.77576e-06	0.318741	0.538891	3.07681	0.428708	0.165858	0.221888	284.401	506.932	537.462	213.3	449.673	4.66761	5.34958	1.54151	0.0438278	0.363951	0.42996	0.566514	2.5614	0.937884
TcasCYP6BQ5	ATGAATACACTTCTTCATAATTTCGTCTACGACTTCGTTGCCCTTTTTGCAACAGTTTTAATCGGTGTTCTACTTTACTACAAATGGAAATTTACGTATTGGGCCAAAGTTGGTTTACCTACTCTCGCACCTACATTTCCTTTTGGGGACGCGAAAGAAGTAATGCTCGGACGTTTAACTTTCGGTGAGCAATTTCTAGAATTCTATAAAAAATTCAGAGCAAATGGATTTAAACACGGTGGTGTGTATTTCTGTCTACAACAATTTTATGTCCCTGTTGACCCAGAAATTATAAAACACATCATGCAGAAAGATTTTCACCACTTCATGAACCATGGAAATTACTTTGATTCGGAAAATGACCCTTTAAGTGGCCATTTATTCAATTTAGAAGACAAT…	0.240006	36.3399	4.09109	19.0339	15.5381	0.0132926	7.44933e-18	1.25729	0.982797	2.13053	0.663872	0.334015	0.27936	0.225196	0.211624	0.340988	0.112213	0.310008	25.451	43.5013	40.0673	1.91017	6.272	6.14948	31.9183	6.05319	25.023
TcasCYP6BQ6	ATGACTTTCATGACAGAATCCCTAATTTTTGATATCGTTACCATTATTTCAACAATTGTGGTACTGACCATCGCTTTTTGGAAATGGAAACTGTCTTATTGGGACCGTGTAGGACTACCAACTTTATCACCGATTCTATTTTTTGGCGATACAAAAGATGTACTATTGGGACGATTAACTTTTGGTGAACAGTTCCAAGAACTGTACAAAAAACTTAAAGCAAAGGGACTCAAACATGGAGGTGTTTACCTTGGAACTCGACCATTTTACCTTCCGACCGACCCTGAAATTATCAAGCATATCTGGCAAAAAGATTTCCAACATTTCGTTAACCATGGCAATTATTTCGACGAAGAGGCCGATCCATTAAGTGGACATTTGTTCAATTTAGAAGACGCG…	78.3337	36.4527	32.2263	16.911	24.4386	3.00987	0.0202963	0.751012	0.831467	1.5682	0.659645	1.82278	0.455031	56.5281	95.0113	112.667	40.7784	86.6833	40.2025	33.0192	36.1366	34.4048	30.0478	16.3922	17.4298	30.18	18.6972
TcasCYP6BQ7	ATGCTTTTCTCAGACTCGCTTATTGTTGACTTAGTCACAATAATTTCAACTATAGTGGTTGTGTCCATCGCTTACTGCAAATGGAAATTGTCGTACTGGAACAATACCGGCTTACCAACTCTATCACCAGTGTTCCCATTCGGGGACACGAAGGAACTACTCCTTGGCCAAAAATCATTCGGTGAACAATTTCAAGATTTGTATAAAGAAATACGGGCCAAAGGCTGGAAACATGCCGGTGTTTACCTAGCCATTCAACCATTCTACCTCCCAGTTGATCCAAAAATCATCAAACATATCTGGCAAGTTGATTTCCAACATTTTGTCAATCATGGCAATTACATCAATGAAGAAGTTGACCCCTTAAGTGGCCATTTATTCAACTTGGAAGACGCAAAA…	194.497	251.282	76.2667	191.154	186.428	0.901677	0.83095	1.06328	0.919265	1.16652	1	0.52145	0.779177	168.447	272.333	269.329	76.2938	186.084	297.093	155.195	301.559	39.4769	113.056	41.2909	341.016	81.8715	290.985
TcasCYP6BQ8	ATGCTTTTAAACAATTTTACACTTAATATACTCGCAGTGTTTATAACGGTACTAGTTGGTGTAATAGTTTATTTTAAATGGCATTTGTCGTACTGGGATCGCCTAGGTGTTCCCAGCTTAAGTCCAGTTTTATTTTTCGGAGACACGAAAAACCTTATCCTTTCAAAATGCACAATCGGAGAACAATTTAGAGTTTTTTATAACAAATTTAAATCAAAGGGTTATAAGCACGGTGGTATTTTCTTTGGGCCGATACCCTTCTACATCGCTATAGATCCAGAAATCATCAAACATATCCTACAAAAAGATTTCCAACATTTCATGAATCACGGATATTACATAAACGAAGAAGACGATCCTTTGACTGGCCATCTTCTCAACTTGGAAAATGTTAAATGG…	0.276551	14.6463	0.27164	3.38116	23.3659	0.0112067	7.96517e-31	0.159243	0.000461322	0.732615	0.80286	0.0159721	4.24365e-12	0.226503	0.24987	0.197206	0.485317	0.223862	16.7821	16.1931	10.9637	0.132501	0.410779	1.77647	4.98584	26.9906	19.7412
TcasCYP6BQ9	ATGACTCTAATAACAAACAACCTTATGTTTGATTTAATTGCAATTCTCGCAACAGTTCTAGTTTGCGTAATTGCATATTTAAAATGGCATTTAACGTACTGGAATCGACTAGGTGTTCCAAGTTTGAATCCTGTATTATTTTTCGGAGATGCTACAGACTATCTCTTTGGGAAATGTGGTGTGGGCGAGCAGTTTGCGAAATTTTATGGCAAATTTAAATCAAAGGGTTATAAACATGGTGGAGTTTTTTTGGGACCAAAATGCTATTACGTGCCAGTAGATCCAGACCTCGTTAAACATATCATGCAAAAAGATTTCCAACATTTCATGAATCACGGATTTTATATAAATGAAGAAGTCGACCCTCTAACTGGAAACTTGTTCAGCTTAGAAGATGCA…	6.57021	1.83182	1.79505	0.938282	0.618129	10.0983	0.141933	1.7113	0.921568	2.73553	0.758929	4.0816	0.619861	2.74397	5.52354	12.0784	2.57668	9.92845	1.47611	1.695	2.32436	2.28343	1.30668	0.532299	1.34427	0.861704	0.374554
TcasCYP6BQ10	ATGACTCTTATCACAAACAACATAACACTCGATTTGGTTGCAATCATCGCAACATTTCTCGTTGGGATAATTGTTTATTTCAAATGGCAATTATCGTACTGGGATCGACTAGGAGTACCCAGTTTAAATCCTACGTTAGTTTTCGGCGACTTTAAGAACTACATTTTTGCGAAATGTTCCCTGGGTGAGCAATTTAAGGAATTGTATGACCAATTTAAATCAAAGGGCTACAAACACGGTGGAGTTTTCGTGGGCCCAAAACCCTTCTATGTTCCAATAGATCCAGAAATCGTACAGCATATTATGCAAAAAGATTTCCATCATTTCATGAACCATGGCAATTATTTCGACGAAAATGCCGATCCATTAAGTGGACATTTGTTCAATTTGGAAGATTCA…	89.5927	75.7156	80.1511	35.8425	22.2612	3.8291	0.00283529	1.73974	0.518562	3.68713	0.0191921	4.98674	0.00349804	110.958	72.5396	102.713	70.7379	91.0151	79.1383	77.1582	70.8503	100.672	59.6297	39.7713	31.9136	28.0641	16.4583
TcasCYP6BQ11	ATGTCTCTTATAACAGACAACCTAACATTCGATTTAGTTGCAATTCTAGCAACAATCCTAGTTGGGATAATTGTTTACTTCAAATGGCAGTTGTCGTACTGGGACCGCCTAGGTGTACCAAGCCTAAACCCTGTGTTATTTTTCGGCGATATCAAAGATTTTATTCTTGCAAAATGTACCCTTGGTGAGCAATTTAAAGAATTTTATGGCAAATTTAAATCAAAGGGCTACAAACACGGTGGCATTTTCTTGGGTCCGAAACCCTTTTATGTCCCAATAGACCCAGAACTCGTCAAACATATTATGCAAAAAGATTTCCAACATTTCGTTAATCATGGCAATTATTTCGACGAAGATGCCGATCCATTAAGTGGACATTTGTTCAATTTGGAAGATGCC…	3.12902	13.027	1.12657	5.56896	128.687	0.0226638	2.84518e-23	0.0487695	7.95966e-09	0.125959	7.45101e-05	0.012144	6.9905e-15	1.61081	3.49887	3.46289	1.39997	5.67258	24.3467	6.61184	8.12259	1.11761	1.13553	1.6016	9.53633	162.677	94.696
TcasCYP6BQ12	ATGGCAATTTTCACGTCAAGCATTTTCATCGACATAATAACCATAATCACAACAGTGCTCGCCTTAACCATCGCATTTTTCAAATGGAAATTGACATTTTGGGAAAAACTCGGTGTGCCAACTCTGAATCCGGTTCTTTTCTTCGGAGATGCGAAAAATATCTTATTGGGAAAACGGCAAGTTGGTGTGGAATTTATCGACTACTACAAACAGTTCAAACCAAGAGGCCTAAAGCATGGTGGTGTCTACCTTGGCCCTAGACCATTCTGGGTCATCACTGATCCTGGTTTGATAAAACACATTTTACAAATTGATTTTCCCCATTTTATTAACCATGGCACGTACGCTGATGAAGAAAATGATCCACTGAGTGCACATTTGTTCAGTTTGGAAGGTACT…	397.293	117.805	72.7676	53.9401	51.8818	7.1007	0.00684206	1.11996	0.997342	2.60128	0.338982	1.91648	0.602556	289.203	512.029	560.287	182.185	442.762	139.432	121.345	92.6391	79.0888	66.4464	48.0954	59.7847	58.6049	45.1586
TcasCYP6BQ13	ATGGCGATACTAACGTACAGTTGGTTATTAGACATTTTTGGCATCTTGACGGCACTTATTGCTGTTTTTATTGCTTGGGCACAATGGTCTCACACTTACTGGTCTCGTAGAAATCTTATAGCCCCTAAAACGACGTTCTTCCTCGGCAACAGCAAAGGAATCGTCACACAGAAACAATCCTTCGGAGATTTCACCGTCGAAATGTACGAATACATCCGCAAACACAACAAACCTCACGGTGGTTTCTACCTCACCCTTATGCCTAATTACATGCCTGTTGATCCCGAAATCATCAAACATATCATGCTGAACGATTTCGACCACTTCGTAGATCGAGGAATTTACTACAACGAAGAAGTCGATCCGTTAAGTGCCCATTTGTTCTCTCTGGACGGTGCT…	142.839	105.893	55.2158	58.7966	103.621	1.32408	0.605219	0.615779	0.781886	1.06092	0.966813	0.745679	0.846172	160.16	117.337	167.218	122.661	146.821	105.956	101.29	110.435	66.6329	43.7986	71.7563	45.837	140.107	67.1349
TcasCYP6BQ14	ATGATGGATTTCGCTTGGGACAACAGCTATTTGGTTGTGCTTGAACTAGGCATAGCGTTGCTAGTGATAGTGATATCCTATTTAAAATGGAGAATGACCTATTGGCAAAAACTAGGAGTACCAACCCTAGACCCAGCGATGCTATTCGGTGACACTAAAAAAATGTTCCTTGGAGAGTGCACTTTTGGTGAACAATTTCTCGACATTTACAAAAAGTTCAAAACGCGTGGTGTAAAACACGGTGGTGTGTATTTGGGTATTAAACCCTTTTATCTACCGTTAGAACCGGAACTCGTCAAACACATCATGCAAAACGATTTCGAGCATTTTGTTAATCACGGACTTTACATGGACGAGGAGAACGACCCTCTGAGTGGACATTTATTTAACTTGGAGGAT…	44.2425	14.977	5.9866	3.47213	2.7141	14.8111	0.0542563	1.35191	0.963205	6.54767	0.315806	2.97048	0.661563	19.6292	63.7481	70.8575	13.8052	53.1726	18.2835	16.5579	10.0894	6.32098	5.65223	3.4009	3.54336	2.69544	2.73277
TcasCYP6BR1	ATGAACATCCCAAGCCCCTATTTCGAGATTTTAGGCACTGTTTTAGCCCTTCTAGTTGCAATAATTTTCTATTACCACCACGCCTTCCAGTTCTGGGCCAGAAAAAACATCCCTTTTATCCCTCCACGCTTTCCACTCGGCAACACCAATGTAGTTCTACCACGAGGATTAACAATCGGATTACTTAGCAAGACTTTTTACGACTATTTCAAGCAACGTGGCCATAAAATCGGTGGTGTTTTCCTAGTGACTGAACCAAACCTCATGATTTTGGACCCCGACTACATCAAGAATATCCTTTTGAAAGACTTTCACCATTTTGTAGATCGAGGGTTTTACTTCAATGAGAAAACTGACCCAATCAGCGCCAATTTGTTCACAATTGATGGCGATCAGTGG…	0.262678	20.8868	11.4892	50.5702	91.3886	0.00267293	7.38736e-46	0.601545	0.684121	0.177482	0.00157086	0.174409	0.00104721	0	0.512285	0.268657	0.165033	0.367417	17.454	13.4121	31.7944	13.6775	9.30088	51.5108	49.6296	116.336	66.4413
[truncated: 173 more rows]
